# Supplementary material for: Global Gene Expression Profiling through the Complete Life Cycle of Trypanosoma vivax
Source: PLoS Negl Trop Dis. 2015 Aug 12;9(8):e0003975. doi: 10.1371/journal.pntd.0003975 (PMC4534299; doi:10.1371/journal.pntd.0003975)
Supplement: S1 Table — Genes without a non-zero value in all three conditions have been removed. (XLSX) [file pntd.0003975.s005.xlsx]

## Sheet: Coding transcripts
Supplementary Table 1. Transcript abundance values in Fragments Per Kilobase Mapped (FPKM) for all Trypanosoma vivax Y486 genes across the three developmental life stages (bloodstream-form (BSF), metacyclic (MET), epimastigote (EPI)).
Genes without a non-zero value in all three conditions have been removed.
GeneID	Product	BSF1	BBC2	BSF3	BSF4	mean	MET1	MET2	MET3	MET4	mean	EPI1	EPI2	EPI3	EPI4	EPI5	mean
TvY486_0009580	variant surface glycoprotein, (b-type VSG), putative	15552.5	17071.8	17466.7	19234.4	17331.3	11.1508	14.3107	12.3886	12.5426	12.5982	15.147	12.359	12.9977	12.4188	11.3146	12.8474
TvY486_0018880	variant surface glycoprotein, (b-type VSG), putative	7894.22	8468.81	11275.1	11039.8	9669.48	6.16975	8.76393	8.28937	6.90455	7.5319	5.59166	5.64981	5.98274	8.67068	6.39322	6.45762
TvY486_1005760	hypothetical protein, conserved (fragment)	1649.87	1775.26	3248.74	1243.77	1979.41	883.936	566.904	1809.18	776.047	1009.02	660.028	816.334	572.399	1392.77	679.791	824.264
TvY486_0101130	alpha tubulin, putative	2276.15	2181.82	1511.39	1866.69	1959.01	1423.74	1271.44	1465.25	1781.35	1485.45	2063.14	1938.08	1867.71	1864.62	1927.74	1932.26
TvY486_0900440	hypothetical protein, conserved in T. vivax	1511.38	1371.46	2051.7	1650.59	1646.28	96.9969	109.869	126.766	113.499	111.783	106.68	120.102	125.204	92.9784	82.8802	105.569
TvY486_1000160	60S ribosomal proteins L37, putative	1670.91	1378.52	1673.52	1764.05	1621.75	1483.79	1083.42	1318.32	874.807	1190.08	1679.91	2470.06	1997.19	2125.52	1663.59	1987.25
TvY486_0101200	beta tubulin	1743.89	1715.76	1340.73	1512.51	1578.22	1511.5	1524.24	1696.4	1874.84	1651.74	1984.22	1822.44	1868.03	1997.3	2008.08	1936.01
TvY486_0603710	glyceraldehyde 3-phosphate dehydrogenase, putative	1598.43	1647.38	1312.35	1492.99	1512.79	228.593	152.12	255.672	282.167	229.638	307.633	305.625	311.027	288.283	268.537	296.221
TvY486_0603600	hypothetical protein, conserved (fragment)	1224.23	840.02	2942.74	903.115	1477.53	571.97	349.106	1378.91	268.756	642.185	793.356	1032.81	854.947	1678.01	972.094	1066.24
TvY486_1111010	60S ribosomal protein L22, putative	1653.44	1581.54	1315.18	1358.01	1477.04	1322.64	1071.76	1030.72	1008.3	1108.36	1725.3	2292.32	2214.06	1449.58	1258.69	1787.99
TvY486_0304410	60S ribosomal protein L4, putative	1363.82	1364.53	1464.55	1361.9	1388.7	1318.78	948.108	1004.88	969.343	1060.28	1391.05	1657.84	1591.93	1533.99	1272.29	1489.42
TvY486_1002910	enolase, putative	1430.36	1530.48	1131.88	1398.91	1372.91	293.862	188.673	316.877	329.625	282.259	400.224	413.42	408.539	354.67	326.838	380.738
TvY486_1007170	40S ribosomal protein S24E, putative	1529.27	1417.47	1167.9	1331.3	1361.48	1344.29	899.394	939.453	1179.12	1090.56	1898.13	2245.87	1988.31	1578.83	1296.25	1801.48
TvY486_0401510	ribosomal protein L3, putative, (fragment)	1373.72	1264.28	1363.26	1265.53	1316.7	1612.93	1492.13	1180.22	1385.95	1417.81	1771.09	2202.79	2188.21	1701.89	1468.07	1866.41
TvY486_0601590	40S ribosomal protein S30, putative	1278.26	1684.69	915.549	1193.76	1268.06	1590.62	1169.16	962.929	1485.04	1301.94	2083	1539.29	2434.33	1438.82	1464.51	1791.99
TvY486_0902930	60S ribosomal protein L11, putative	1346.66	1228.7	1033.11	1329.34	1234.45	1226.81	1038.74	853.996	1408.56	1132.03	1408.63	1657.7	1674.58	1290.62	1220.54	1450.41
TvY486_0800570	40S ribosomal protein S9, putative	1355.94	1296.46	1108.99	1137.6	1224.75	1323.71	1130.32	975.559	1283.96	1178.39	1776.99	2146.55	2138.86	1519.29	1357.89	1787.92
TvY486_1103320	60S ribosomal protein L44	1271.37	1109.74	1311.83	1190.07	1220.75	1193.55	1100.25	1072.02	1004.09	1092.48	1593.4	2177.32	2234.67	1731.67	1108.92	1769.2
TvY486_0029610	expression site-associated gene 4 (ESAG4) protein, putative,receptor-type adenylate cyclase, putative	1330.36	1380.04	1017.32	1114.69	1210.6	265.082	397.707	385.866	442.844	372.875	155.823	150.995	142.139	72.9315	88.183	122.014
TvY486_0101120	alpha tubulin, putative	1396.48	1416.39	940.464	1003.63	1189.24	872.223	764.405	979.47	1029.02	911.279	1335.37	1184.96	1230.45	1217.25	1177.86	1229.18
TvY486_0028795	hypothetical protein, conserved in T. vivax	1520.5	1273.25	906.467	1043.41	1185.91	402.303	403.176	654.154	600.846	515.12	612.929	708.121	676.79	567.377	401.4	593.323
TvY486_0902920	60S ribosomal protein L11, putative, (fragment)	1023.43	1346.87	1282.28	1081.32	1183.47	943.807	1009.8	1228.05	896.901	1019.64	1252.46	1848.78	1778.06	1379.45	1222.59	1496.27
TvY486_0024150	hypothetical protein, conserved in T. vivax	1105.92	1159.44	1197.69	1191.96	1163.75	183.679	231.72	329.312	289.428	258.535	97.5774	99.2106	89.4701	61.5201	53.3783	80.2313
TvY486_1100590	eukaryotic translation initiation factor 5A, putative	1242.23	1151.75	1057.8	1131.31	1145.77	1048.55	857.838	830.673	813.512	887.643	1425.16	1901.09	1972.42	1270.73	1031.72	1520.22
TvY486_1001600	ribosomal protein L36, putative	1169.84	1212.27	1135.04	1040.75	1139.47	1260.76	1021.35	986.273	1050	1079.6	1516.1	1764.63	1645.75	1387.09	1263.05	1515.32
TvY486_1103060	60S ribosomal protein L37, putative, (fragment)	918.602	1339.31	1213.22	888.005	1089.78	1075.2	712.082	699.273	903.12	847.419	1223.2	1336.6	1448.47	1090.77	1133.58	1246.52
TvY486_0101180	unspecified product	1044.93	1130.47	1126.52	894.562	1049.12	671.87	412.386	960.363	792.202	709.205	1185.31	1183.9	1078.35	1948.76	1193.56	1317.98
TvY486_0101150	alpha tubulin, putative, (fragment)	1265.9	1285.06	713.741	911.262	1043.99	773.89	685.955	754.923	927.749	785.629	1238.84	1057.63	1107.97	887.874	1020.74	1062.61
TvY486_1008320	40S ribosomal protein S12, putative	1144.85	988.492	1010.54	1030.08	1043.49	1151.68	979.68	945.874	915.768	998.251	1615.98	2043.49	1857.21	1474.54	1116.14	1621.47
TvY486_1108970	ribosomal protein S26, putative	1043.24	1138.46	951.154	957.37	1022.56	1184.91	974.568	829.991	819.655	952.281	1268.01	1720.78	1840.89	1228.83	955.705	1402.84
TvY486_0016400	BARP-like protein, putative	856.728	688.857	1530.62	853.498	982.426	1994.58	2228.1	1943.23	1883.66	2012.39	2730.79	2902.13	2807.84	2428.17	2139.03	2601.59
TvY486_0039510	hypothetical protein, conserved in T. vivax	1013.72	1071.43	795.018	1044.58	981.187	135.189	153.99	167.007	180.401	159.147	166.767	162.399	161.281	117.971	99.4977	141.583
TvY486_1102050	60S acidic ribosomal subunit protein, putative	964.39	967.891	841.659	973.792	936.933	827.486	702.834	652.318	733.442	729.02	984.592	1224.5	1232.65	989.068	830.941	1052.35
TvY486_0101140	beta tubulin, putative	1026.06	1000.22	782.799	853.218	915.574	873.642	870.338	966.127	1074.23	946.084	1151.82	1092.63	1102.69	1163.2	1161.41	1134.35
TvY486_0032520	hypothetical protein	837.151	981.558	481.66	1166.16	866.632	2.1692	1.06185	2.2185	1.55178	1.75033	0.991379	0.8004	0.749994	0.970397	1.27796	0.958026
TvY486_0009910	hypothetical protein, conserved in T. vivax	878.601	883.024	719.93	951.255	858.202	47.3865	41.7409	49.7214	52.2678	47.7791	44.5027	49.1036	47.9225	36.4902	33.135	42.2308
TvY486_0805780	60S ribosomal protein L26, putative	865.218	904.213	772.905	884.603	856.735	892.918	807.641	756.117	768.073	806.187	1079.95	1151.94	1076.79	909.228	940.347	1031.65
TvY486_0037990	hypothetical protein, conserved in T.vivax	828.163	891.615	802.154	855.875	844.452	13.2702	11.961	16.2714	17.8585	14.8403	11.3938	11.8566	12.8818	12.4002	12.178	12.1421
TvY486_0904840	hypothetical protein, unlikely	886.286	772.725	812.084	874.865	836.49	1093.22	1186.91	1110.79	864.679	1063.9	1279.23	1331.71	1194.54	1339.73	1239.96	1277.03
TvY486_0903380	60S ribosomal protein L10, putative	917.3	859.114	744.55	802.438	830.851	965.132	764.918	709.306	875.275	828.658	1093.54	1015.71	978.087	955.497	1026.3	1013.83
TvY486_0101100	beta tubulin, putative, (fragment)	937.214	942.538	700.065	731.911	827.932	797.694	838.593	880.481	1012.95	882.429	1109.81	998.394	1042.49	996.513	1041.97	1037.84
TvY486_1014050	40S ribosomal protein S2, putative	828.907	815.257	725.701	876.282	811.537	860.97	773.141	624.564	808.556	766.808	1076.79	1206.22	1163.16	879.978	845.458	1034.32
TvY486_1111700	40S ribosomal protein SA, putative	862.264	821.283	672.905	858.115	803.642	922.364	679.351	644.206	910.816	789.184	1039.55	1161.03	1157.25	877.474	886.023	1024.27
TvY486_1003700	aspartate aminotransferase, putative	800.147	847.672	716.683	829.028	798.382	154.543	146.653	217.233	227.782	186.553	126.582	124.986	125.943	106.104	103.099	117.343
TvY486_0600060	cysteine peptidase C (CPC),CPC cysteine peptidase, Clan CA, family C1, Cathepsin B-like	694.464	709.622	896.193	878.388	794.667	472.904	265.522	387.407	426.61	388.111	485.126	463.526	442.433	499.414	496.649	477.43
TvY486_0802930	glycerol-3-phosphate dehydrogenase [NAD+], glycosomal, putative	787.938	852.579	622.809	895.495	789.705	115.679	97.7694	141.847	156.846	128.035	98.1837	103.422	108.545	72.4734	72.2811	90.981
TvY486_1116970	nucleoside diphosphate kinase, putative	780.401	775.39	728.908	845.537	782.559	335.711	210.569	315.942	365.576	306.95	595.06	636.84	636.428	471.303	432.344	554.395
TvY486_0500320	hypothetical protein, conserved	809.713	783.409	821.304	715.106	782.383	739.547	980.456	685.42	786.637	798.015	781.184	694.054	673.074	604.804	836.844	717.992
TvY486_1100520	ribosomal protein L21E (60S), putative, (fragment)	776.854	847.184	670.111	770.337	766.121	769.711	614.164	532.673	601.813	629.59	1176.45	1411.72	1247.86	1006.85	820.518	1132.68
TvY486_1106490	40S ribosomal protein S15A, putative	765.012	700.685	763.175	831.594	765.116	646.498	670.95	576.189	731.818	656.364	887.176	1089.15	1042.84	749.385	663.798	886.47
TvY486_1112850	40S ribosomal protein S17, putative	818.237	837.38	610.967	776.967	760.888	794.221	719.114	557.22	892.369	740.731	1077.68	1215.54	1195.72	738.898	760.359	997.639
TvY486_1104580	hypothetical protein, conserved	770.987	653.296	662.953	953.878	760.279	476.216	395.458	444.163	546.238	465.519	684.836	829.605	913.119	715.823	621.682	753.013
TvY486_0024340	hypothetical protein, conserved in T. vivax	663.907	697.895	868.315	792.096	755.553	73.5944	83.8274	127.538	114.593	99.8882	36.1379	37.4617	39.67	27.1196	22.3482	32.5475
TvY486_1112370	guanine nucleotide-binding protein beta subunit-like protein,activated protein kinase C receptor, putative	802.962	805.185	663.422	736.06	751.907	886.48	876.172	610.967	889.984	815.901	904.532	992.281	1065.52	799.117	828.649	918.02
TvY486_1013590	pyruvate kinase 1, putative, (fragment)	828.645	826.44	608.363	741.626	751.269	150.555	113.615	164.195	162.128	147.623	135.984	129.4	119.192	119.074	126.966	126.123
TvY486_0403290	hypothetical protein, conserved	804.014	668.719	890.655	641.492	751.22	914.539	1123.04	919.154	1256.36	1053.27	1409.07	1336.55	1282.25	860.859	1038.96	1185.54
TvY486_0905260	60S ribosomal protein L23, putative	766.936	776.318	648.851	752.813	736.23	873.589	699.055	706.237	741	754.97	1274.08	1416.36	1459.26	979.236	964.663	1218.72
TvY486_0027620	hypothetical protein, conserved in T. vivax	729.632	751.5	646.255	786.561	728.487	23.8604	21.1934	38.1231	33.8957	29.2681	28.6362	29.2255	29.0728	25.0377	21.42	26.6784
TvY486_1110360	40S ribosomal protein S27, putative	917.714	723.433	529.466	700.923	717.884	783.283	586.893	413.009	837.714	655.225	1150.79	1186.7	1281.41	950.752	933.384	1100.61
TvY486_1113870	polyubiquitin, putative	644.908	647.121	764.495	799.401	713.981	704.703	631.402	695.651	664.74	674.124	767.354	1012.77	1038.1	1071.12	665.461	910.961
TvY486_0025780	heat shock protein 70, putative	736.192	873.703	630.086	608.57	712.138	410.404	316.11	466.825	357.952	387.823	413.051	481.42	445.711	568.981	465.23	474.879
TvY486_0902320	arginine kinase, putative	729.483	762.43	642.576	698.306	708.199	317.438	319.366	349.693	344.011	332.627	294.593	263.229	232.576	279.288	295.406	273.018
TvY486_1100730	cyclophilin a, putative	709.025	727.198	679.109	701.607	704.235	251.421	204.773	286.841	291.452	258.622	459.588	491.048	459.37	504.455	475.322	477.957
TvY486_1014490	40S ribosomal protein S13, putative	778.361	656.858	693.049	677.795	701.516	689.015	519.716	506.052	448.446	540.807	919.172	1064.43	1066	886.513	669.1	921.043
TvY486_0905250	60S ribosomal protein L23, putative	678.482	789.645	618.349	711.352	699.457	950.961	670.075	708.406	683.484	753.231	1172.72	1417.37	1459.26	1031.41	812.152	1178.58
TvY486_0604060	60S ribosomal protein L9, putative	754.556	736.283	570	694.408	688.812	739.174	695.126	517.194	793.039	686.133	894.44	986.557	1027.81	643.764	745.347	859.584
TvY486_1103730	40S ribosomal protein S4, putative	702.217	670.375	714.251	637.036	680.97	712.559	664.701	671.911	556.209	651.345	880.793	1119.51	1065.41	1014.4	704.418	956.906
TvY486_0401580	ribosomal protein S19, putative	706.544	711.426	584.565	719.642	680.544	601.558	470.328	423.788	583.773	519.862	802.543	923.028	893.701	611.363	582.827	762.692
TvY486_1113900	calmodulin, putative	641.033	703.477	610.422	760.586	678.88	403.26	375.098	485.015	425.431	422.201	484.583	569.137	579.367	504.783	410.886	509.751
TvY486_1108430	40S ribosomal protein S14, putative	688.939	721.167	621.256	682.249	678.403	700.308	635.659	586.191	580.438	625.649	920.768	1048.35	958.503	825.951	644.948	879.704
TvY486_1117190	60S ribosomal protein, putative	704.843	706.143	670.193	609.353	672.633	690.456	544.647	595.34	572.687	600.783	669.978	742.818	725.111	804.816	626.579	713.86
TvY486_1000500	ribosomal protein S17, putative	711.606	685.253	672.925	618.428	672.053	676.774	579.065	514.458	566.737	584.259	752.466	941.092	1013.96	737.456	623.266	813.648
TvY486_0700070	40S ribosomal protein S33, putative	689.308	576.427	711.976	695.762	668.368	791.222	754.086	668.082	861.644	768.758	1062.15	1312.88	1179.66	990.801	812.13	1071.52
TvY486_0600230	40S ribosomal protein L14, putative	748.824	704.843	593.542	623.4	667.652	672.658	548.751	493.879	528.514	560.951	925.308	1113.98	1122.46	765.887	662.634	918.054
TvY486_1003240	ribosomal protein L38, putative	681.249	645.992	559.887	777.189	666.079	603.829	511.844	505.295	573.722	548.673	852.986	1064.53	1213.29	741.85	592.147	892.961
TvY486_0705240	60S ribosomal protein L23a, putative	716.22	691.246	566.734	636.43	652.657	781.591	672.378	535.917	708.835	674.68	907.2	1228.84	1251.9	803.041	723.241	982.844
TvY486_0042870	hypothetical protein, conserved in T. vivax	653.949	676.072	554.818	700.776	646.404	36.872	28.4095	42.6567	39.994	36.983	35.1292	39.4193	38.2815	31.023	24.0795	33.5865
TvY486_1110600	polyubiquitin, putative	609.011	647.94	721.289	595.265	643.376	547.279	807.889	780.924	702.454	709.637	279.976	376.319	358.333	581.492	577.118	434.648
TvY486_1114860	RNA-binding protein, putative,NRBD1, putative	609.302	641.485	604.263	605.652	615.176	679.021	648.534	638.048	638.004	650.902	795.792	835.706	913.132	829.535	739.389	822.711
TvY486_0007290	hypothetical protein, conserved in T. vivax	604.192	644.273	601.498	603.659	613.406	11.1554	10.6928	13.7913	11.99	11.9074	6.32709	7.73668	8.59741	8.78726	9.02229	8.09415
TvY486_1006730	hypothetical protein, conserved	628.277	622.629	552.654	618.026	605.396	263.85	255.92	265.72	321.8	276.822	303.716	280.993	254.092	196.225	233.797	253.765
TvY486_1005090	ubiquitin/ribosomal protein S27a, putative	700.399	642.328	522.515	556.035	605.319	681.095	530.067	518.776	521.997	562.984	1104.82	1425.46	1441.52	787.169	674.817	1086.76
TvY486_0806050	inhibitor of cysteine peptidase, putative,ICP, putative	575.889	545.567	685.294	601.557	602.077	1044.21	1144.9	861.686	871.101	980.474	1101.31	1100.56	1007.69	857.987	829.19	979.347
TvY486_0400830	ribosomal protein L21E (60S), putative	620.053	613.742	545.884	587.205	591.721	685.346	716.889	604.031	652.954	664.805	1069.75	1340.37	1254.61	880.91	725.72	1054.27
TvY486_0401980	ribosomal protein l35a, putative	625.475	595.841	490.213	629.321	585.212	542.989	502.53	374.653	576.123	499.074	706.017	852.575	967.788	543.374	534.422	720.835
TvY486_0101110	beta tubulin, putative, (fragment)	629.038	603.07	413.555	679.804	581.367	496.263	550.719	445.526	555.965	512.118	795.725	798.545	678.253	629.3	778.319	736.028
TvY486_0303158	tryparedoxin 1, putative (TXN1)	560.738	573.719	560.754	607.638	575.712	394.336	261.441	327.028	329.003	327.952	547.515	582.594	580.883	461.857	456.7	525.91
TvY486_0000900	hypothetical protein, conserved in T. vivax	531.776	610.077	501.756	646.294	572.476	14.123	11.2769	15.5127	12.3059	13.3046	7.98532	9.07462	9.79784	9.6802	9.25774	9.15914
TvY486_0805540	60S ribosomal protein L12, putative	578.494	544.229	543.336	611.515	569.394	616.18	520.057	422.213	592.86	537.827	725.392	798.143	718.581	679.876	647.375	713.873
TvY486_1005670	fructose-bisphosphate aldolase, glycosomal, putative	566.908	623.47	483.239	603.505	569.281	125.517	91.1392	140.564	153.741	127.74	154.026	138.826	145.528	130.208	125.444	138.806
TvY486_0902200	60S ribosomal protein L6, putative	603.582	603.017	479.899	574.809	565.327	625.075	515.944	398.569	533.996	518.396	785.218	941.167	912.098	561.959	598.115	759.711
TvY486_0403320	60S ribosomal protein L13a, putative	593.12	563.161	538.233	555.772	562.572	577.578	500.187	462.333	496.922	509.255	661.435	928.113	976.413	706.413	570.42	768.559
TvY486_1005410	40S ribosomal protein S10, putative	606.308	626.328	425.013	576.752	558.6	665.806	648.633	415.706	741.105	617.812	881.482	1095.31	1047.44	574.173	628.31	845.343
TvY486_1110340	nascent polypeptide associated complex alpha subunit, putative	656.485	494.275	450.126	628.865	557.438	634.936	581.194	438.639	734.705	597.369	840.888	1120.88	1112.25	774.004	761.985	922.001
TvY486_0042980	hypothetical protein, conserved in T. vivax	572.331	631.29	440.732	584.444	557.199	439.086	432.021	479.88	517.297	467.071	636.438	665.624	695.621	628.215	536.32	632.444
TvY486_1003340	60S acidic ribosomal protein P2, putative	590.514	568.626	465.989	566.769	547.975	638.015	457.542	401.661	529.351	506.642	711.339	815.095	769.696	740.989	592.343	725.892
TvY486_0903110	ubiquitin-conjugating enzyme E2, putative	511.833	575.289	514.456	573.867	543.861	263.693	219.409	245.434	235.381	240.979	292.331	332.812	326.85	282.959	230.852	293.161
TvY486_1002100	elongation factor 1-alpha, putative,EF-1-alpha	532.312	517.357	558.778	564.726	543.293	379.069	249.715	342.574	349.98	330.334	234.777	216.992	222.369	281.005	279.435	246.916
TvY486_1009640	60S ribosomal protein L22	608.329	578.646	446.335	529.523	540.708	560.588	377.214	362.64	420.36	430.201	730.666	982.355	966.663	540.818	584.52	761.004
TvY486_1002920	enolase, putative, (fragment)	531.441	563.612	473.101	594.138	540.573	141.397	76.2461	101.098	157.232	118.993	161.072	148.052	160.963	143.171	110.939	144.839
TvY486_0302690	60S ribosomal protein L13, putative	525.756	514.704	551.579	552.083	536.03	521.231	480.405	466.893	457.542	481.518	656.238	731.571	751.537	692.199	537.414	673.792
TvY486_1007240	succinyl-CoA ligase [GDP-forming] beta-chain, putative	551.159	533.607	476.294	566.468	531.882	226.514	159.382	225.971	243.079	213.736	279.2	257.191	247.661	225.059	265.662	254.955
TvY486_0901350	ribosomal protein S7, putative	562.808	553.86	504.13	478.369	524.792	612.359	531.436	443.474	612.329	549.899	707.928	735.793	750.794	609.764	596.904	680.237
TvY486_1104920	60S ribosomal protein L17, putative	475.458	501.066	599.198	507.175	520.724	343.652	232.257	536.344	383.825	374.02	526.084	642.836	593.035	693.855	469.576	585.077
TvY486_0042850	lysosomal/endosomal membrane protein, putative	521.944	549.196	514.104	497.118	520.591	452.106	504.218	485.473	511.491	488.322	345.642	300.148	274.709	304.923	400.644	325.213
TvY486_0604350	ribosomal protein L15, putative	567.865	554.549	449.954	506.911	519.82	549.679	441.038	383.808	541.83	479.089	633.056	640.421	722.535	512.116	551.03	611.832
TvY486_1004780	nucleolar RNA-binding protein, putative, (fragment)	0	475.025	650.369	938.273	515.917	442.004	318.428	0	306.912	266.836	1585.13	970.948	250.901	1146.32	721.161	934.892
TvY486_0037920	heat shock 70 kDa protein, mitochondrial precursor, putative	499.163	579.337	454.967	523.552	514.255	283.235	240.842	332.156	283.068	284.825	298.848	319.375	306.29	375.322	336.055	327.178
TvY486_0033680	hypothetical protein, conserved in T. vivax	528.126	522.613	499.378	501.433	512.888	10.3175	13.2656	15.4635	10.3816	12.357	6.09423	6.75739	6.70301	8.13642	6.3903	6.81627
TvY486_0800730	60S ribosomal protein L7a, putative	522.952	521.102	483.024	522.817	512.474	539.359	459.96	468.222	515.649	495.798	607.96	696.294	675.354	647.736	552.27	635.923
TvY486_0015720	hypothetical protein, conserved in T. vivax	529.341	524.852	442.4	539.057	508.912	110.606	111.205	135.713	137.824	123.837	125.033	125.1	111.783	92.1928	82.7745	107.377
TvY486_1006710	hypothetical protein, conserved (fragment)	516.132	536.878	501.055	468.635	505.675	167.396	184.458	193.659	219.47	191.246	196.014	181.389	172.737	129.737	149.591	165.894
TvY486_1000210	60S ribosomal protein L32, putative, (fragment)	527.526	492.36	445.534	549.701	503.78	617.067	590.386	413.547	683.928	576.232	763.995	945.92	1136.02	626.517	600.865	814.663
TvY486_1112330	heat shock protein 70, putative	500.037	595.86	435.636	478.527	502.515	283.867	253.366	321.278	302.891	290.351	304.462	317.835	310.72	345.085	319.497	319.52
TvY486_1111690	40S ribosomal protein SA, putative, (fragment)	509.774	494.146	501.431	504.566	502.479	606.765	377.648	466.803	386.549	459.441	662.169	843.698	740.94	763.908	640.814	730.306
TvY486_0907580	40S ribosomal protein S6, putative	537.871	506.274	472.054	478.398	498.649	483.524	401.349	370.947	470.485	431.576	548.843	663.834	638.294	511.841	488.032	570.169
TvY486_0806380	IgE-dependent histamine-releasing factor, putative	466.746	470.881	458.232	585.59	495.362	235.889	165.42	243.084	263.857	227.062	342.652	402.763	409.815	320.262	265.014	348.101
TvY486_0906890	kinetoplastid membrane protein, putative	495.254	475.863	401.222	600.085	493.106	310.979	270.334	263.476	456.948	325.434	409.886	362.967	426.913	356.131	416.955	394.57
TvY486_0044580	hypothetical protein, conserved in T. vivax	500.068	504.529	450.624	484.042	484.816	56.8187	47.7273	69.8689	70.4085	61.2058	54.8584	53.4723	60.7516	56.8571	54.1477	56.0174
TvY486_0907460	60S ribosomal protein L5, putative	533.288	494.589	420.684	485.693	483.563	460.556	393.931	342.382	457.428	413.574	609.6	773.037	734.963	540.361	466.9	624.972
TvY486_1002090	elongation factor 1-alpha, putative (fragment),EF-1-alpha	466.409	452.558	526.829	479.036	481.208	303.235	186.273	320.207	231.241	260.239	194.516	207.18	184.974	296.362	251.734	226.953
TvY486_0014050	heat shock protein 70, putative, (fragment)	492.836	564.3	407.131	437.914	475.545	271.467	228.982	323.381	280.653	276.121	273.355	322.296	308.629	339.358	306.689	310.065
TvY486_1000100	40S ribosomal protein S6, putative	519.188	494.759	429.745	453.105	474.199	535.055	451.775	436.607	531.292	488.682	620.796	720.157	709.657	578.37	559.939	637.784
TvY486_0907450	60S ribosomal protein L5, putative	524.898	477.505	419.145	469.844	472.848	470.616	409.841	347.535	467.732	423.931	607.825	786.308	744.199	516.784	475.78	626.179
TvY486_0003390	hypothetical protein, conserved in T.vivax	466.813	505.47	424.009	493.61	472.476	42.0865	40.4626	50.7512	42.3018	43.9005	56.3945	54.4898	56.2579	43.1005	38.8954	49.8276
TvY486_1011070	60S ribosomal protein L6, putative	520.652	489.516	409.141	468.189	471.875	596.775	549.971	474.694	548.075	542.379	754.886	914.821	932.92	632.173	572.829	761.526
TvY486_0906900	kinetoplastid membrane protein, putative	502.537	452.364	389.063	534.858	469.705	305.111	277.949	258.099	462.807	325.991	439.164	531.007	549.812	366.923	358.581	449.097
TvY486_1012330	60S ribosomal protein L34, putative	452.78	475.912	454.143	490.696	468.383	470.721	469.879	446.43	405.558	448.147	460.972	594.711	577.323	553.118	457.762	528.777
TvY486_1110370	60S ribosomal protein L34, putative	472.325	451.514	479.47	458.533	465.461	532.259	424.347	465.35	468.151	472.527	693.673	891.575	799.697	753.228	642.605	756.156
TvY486_1110350	60S ribosomal protein L10a, putative	492.198	437.08	467.941	464.021	465.31	514.312	488.843	451.316	485.131	484.9	685.433	745.287	716.539	590.989	525.652	652.78
TvY486_0006340	elongation factor 1-alpha, putative	413.262	396.67	591.594	457.776	464.826	275.229	171.193	362.926	214.167	255.879	165.034	173.703	163.332	293.599	215.115	202.157
TvY486_0101160	histone H3, putative	456.412	548.249	418.349	436.291	464.825	323.158	227.089	295.149	272.054	279.363	499.742	498.947	500.021	724.07	504.684	545.493
TvY486_0906880	kinetoplastid membrane protein, putative	324.698	328.971	576.391	627.981	464.51	181.473	258.717	224.305	240.885	226.345	358.138	256.178	309.634	100.902	273.768	259.724
TvY486_0016380	hypothetical protein, conserved	484.065	478.026	457.591	414.816	458.625	211.804	262.163	270.238	253.137	249.335	245.487	255.481	243.716	269.935	228.486	248.621
TvY486_0045500	hypothetical protein, conserved in T. vivax	479.634	474.944	440.997	424.112	454.922	12.5782	11.2677	12.4271	10.3093	11.6456	6.56552	7.86138	6.14839	8.96306	7.34187	7.37604
TvY486_1106880	40S ribosomal protein S21, putative	446.179	439.026	483.031	448.194	454.107	471.82	425.394	434.529	449.034	445.194	492.419	642.448	665.474	594.312	445.628	568.056
TvY486_0902250	40S ribosomal protein S3, putative	477.553	449.923	400.867	482.697	452.76	434.711	382.185	331.461	403.947	388.076	514.675	586.148	572.884	426.867	429.91	506.097
TvY486_1006840	glyceraldehyde 3-phosphate dehydrogenase, cytosolic, putative	469.339	474.567	394.878	467.909	451.673	68.5996	56.034	86.5903	83.9995	73.8059	96.015	101.772	96.9251	79.11	70.9386	88.9521
TvY486_1000990	serine carboxypeptidase (CBP1), putative,serine peptidase, Clan SC, Family S10, putative	445.321	455.741	446.295	457.519	451.219	346.574	386.112	390.193	386.875	377.438	430.271	407.258	404.556	343.167	372.013	391.453
TvY486_1003680	aspartate aminotransferase, putative, (fragment)	460.614	512.733	362.312	467.144	450.701	115.791	101.908	128.737	174.814	130.312	100.996	90.384	96.2798	66.8711	70.7472	85.0556
TvY486_0904080	hypothetical protein, conserved	423.82	441.785	460.776	474.033	450.104	586.181	669.181	722.535	653.033	657.732	717.245	771.822	721.578	587.448	515.636	662.746
TvY486_0021490	heat shock protein 70-related protein	420.457	501.725	412.098	458.995	448.319	245.825	197.218	289.697	255.213	246.988	264.132	277.959	263.502	336.932	298.509	288.207
TvY486_0101170	histone H3, putative	488.254	530.926	353.64	413.285	446.526	348.231	214.473	289.246	263.247	278.799	506.651	522.503	478.08	684.415	474.612	533.252
TvY486_1113890	calmodulin, putative	443.17	467.953	421.667	452.226	446.254	324.064	321.262	375.382	353.886	343.649	331.337	439.863	439.55	411.25	338.853	392.171
TvY486_1010240	histone H2B, putative	513.885	533.091	316.672	410.254	443.476	368.036	390.225	315.519	383.076	364.214	661.984	550.807	616.272	487.814	441.884	551.752
TvY486_0906870	kinetoplastid membrane protein, putative	371.254	528.316	437.519	430.382	441.868	263.766	251.018	322.364	398.17	308.829	482.645	456.822	510.417	550.149	433.322	486.671
TvY486_1104390	60S ribosomal protein L18, putative	480.62	473.987	369.625	440.159	441.098	427.479	383.738	327.635	436.347	393.8	543.635	638.308	625.448	390.426	404.93	520.549
TvY486_0907610	60S ribosomal protein L32, putative	444.568	439.242	381.906	492.984	439.675	492.146	484.79	459.536	509.813	486.571	693.033	819.078	848.086	597.974	510.728	693.78
TvY486_1010250	histone H2B, putative	475.819	531.116	287.214	458.814	438.241	415.062	415.071	295.799	396.061	380.498	599.296	592.64	642.752	374.449	527.965	547.42
TvY486_0200520	histone H4, putative	458.273	470.36	398.67	425.228	438.133	405.582	483.071	386.543	559.25	458.611	666.349	563.874	621.142	540.764	630.123	604.45
TvY486_0702200	40S ribosomal protein S15, putative	482.986	431.915	382.995	453.855	437.938	437.341	357.252	329.448	415.683	384.931	658.128	751.794	744.766	488.566	449.438	618.538
TvY486_1003860	60S ribosomal protein L18a, putative	458.59	449.462	389.827	449.014	436.723	478.167	403.648	321.856	443.538	411.802	539.255	622.843	648.81	442.444	422.361	535.143
TvY486_1010230	histone H2B, putative	478.198	499.526	301.943	463.838	435.876	415.062	432.609	301.177	404.719	388.392	519.055	660.039	630.716	443.155	453.361	541.265
TvY486_0905290	60S ribosomal protein L27a,60S ribosomal protein L28,60S ribosomal protein L29	446.83	448.273	383.004	459.328	434.359	488.669	463.957	425.931	525.244	475.95	588.585	699.683	781.164	614.818	536.043	644.059
TvY486_0907480	ribosomal protein L36, putative	406.791	466.008	399.557	457.343	432.425	582.391	500.206	436.594	467.973	496.791	593.874	832.904	824.111	573.925	524.216	669.806
TvY486_1114970	60S ribosomal protein L18a, putative	459.921	444.163	379.634	443.376	431.774	486.628	414.983	362.485	503.839	441.984	595.969	643.535	658.86	506.477	477.806	576.529
TvY486_1005510	ribosomal protein L24, putative	489.93	393.081	403.429	436.025	430.616	540.178	424.657	381.718	619.517	491.518	587.745	679.839	660.242	619.217	499.246	609.258
TvY486_0503620	histone H4, putative	508.266	467.024	285.713	459.778	430.195	446.828	458.24	334.39	425.442	416.225	631.734	608.178	652.006	534.619	546.435	594.594
TvY486_0200530	histone H4, putative	479.103	426.994	358.803	454.463	429.841	350.588	442.439	383.475	432.304	402.202	532.214	660.538	597.994	516.184	502.129	561.812
TvY486_1010260	histone H2B, putative	463.924	537.04	305.626	405.23	427.955	343.5	396.072	279.664	452.333	367.892	616.848	620.529	654.789	463.767	479.185	567.024
TvY486_0905270	60S ribosomal protein L27A/L29, putative	445.199	418.478	372.984	470.629	426.822	468.678	427.557	414.633	558.753	467.405	616.442	764.484	789.655	569.724	488.895	645.84
TvY486_0801260	Golgi/lysosome glycoprotein 1, putative	437.993	444.616	411.417	411.8	426.456	492.793	430.077	481.935	546.723	487.882	592.725	561.887	518.339	486.41	625.288	556.93
TvY486_1106530	60S ribosomal protein L28, putative	468.082	452.682	351.936	427.055	424.939	441.757	399.343	296.892	398.962	384.238	526.502	695.228	635.361	428.108	443.271	545.694
TvY486_0012400	hypothetical protein	450.932	435.345	403.516	396.426	421.555	197.795	253.965	252.503	232.444	234.177	241.124	250.15	222.124	255.53	204.111	234.608
TvY486_0900390	60S ribosomal protein L35, putative	446.701	410.641	387.904	433.703	419.737	465.169	414.093	304.727	455.738	409.932	623.411	730.54	684.628	458.026	442.17	587.755
TvY486_0503600	histone H4, putative	424.944	406.978	392.025	443.832	416.945	491.51	449.211	420.289	500.923	465.483	683.657	769.285	686.728	608.36	664.583	682.523
TvY486_0901360	ribosomal protein S7, putative	426.36	464.18	375.422	394.449	415.103	499.261	442.987	355.692	472.786	442.682	580.409	600.024	632.941	486.727	504.818	560.984
TvY486_0503590	histone H4, putative	420.778	390.299	345.514	494.328	412.73	429.642	478.556	408.017	470.045	446.565	735.58	656.51	601.852	596.07	585.818	635.166
TvY486_0404360	calreticulin, putative	415.616	447.374	387.456	399.371	412.454	347.176	387.18	386.753	367.858	372.242	406.608	382.257	346.114	346.508	355.412	367.38
TvY486_0503610	histone H4, putative	412.445	503.719	332.225	401.309	412.425	470.888	455.983	444.831	483.769	463.868	718.272	579.985	555.555	577.635	566.126	599.515
TvY486_0500710	60S ribosomal protein L2, putative, (fragment),60S ribosomal protein L8, putative, (fragment)	433.732	393.481	398.943	422.102	412.064	439.319	366.7	343.619	384.704	383.585	380.293	418.992	421.867	422.311	387.958	406.284
TvY486_0003760	hypothetical protein, conserved in T. vivax	395.632	411.725	417.361	417.766	410.621	48.8109	50.2242	70.6297	66.8512	59.129	47.4108	44.5989	50.0108	35.2828	29.6479	41.3902
TvY486_0016910	hypothetical protein, conserved in T. vivax	395.225	444.317	252.826	546.651	409.755	11.7419	9.78252	13.4193	12.6302	11.8935	15.7894	16.0384	17.1333	13.6903	13.0517	15.1406
TvY486_0018890	hypothetical protein, conserved in T. vivax	333.859	279.119	560.555	464.307	409.46	0.268254	0.35243	0.328103	0.233175	0.29549	0.421455	0.149405	0.177171	0.658351	0.0912874	0.299534
TvY486_0400970	hypothetical protein, unlikely	398.619	302.97	392.921	537.019	407.882	283.504	238.55	244.243	324.14	272.609	470.348	265.415	296.193	453.575	417.921	380.69
TvY486_1001020	40S ribosomal protein S23	481.219	425.976	347.587	374.68	407.365	404.404	368.483	273.078	362.195	352.04	502.856	585.239	557.957	367.817	373.058	477.385
TvY486_0200550	histone H4, putative	441.608	437.001	285.713	465.093	407.354	419.331	453.726	340.526	518.078	432.915	627.407	567.902	528.549	516.184	551.358	558.28
TvY486_1110520	hypothetical protein, conserved	390.473	399.331	317.353	522.132	407.322	237.596	292.242	309.792	316.368	288.999	306.551	370.154	438.466	322.687	345.027	356.577
TvY486_0302680	60S ribosomal protein L13, putative	405.268	390.921	416.502	410.36	405.763	412.014	374.843	360.299	345.701	373.214	477.805	561.714	555.892	502.092	412.982	502.097
TvY486_1010270	histone H2B, putative	459.166	463.986	276.168	421.975	405.324	310.786	390.225	285.042	333.298	329.838	448.845	546.159	539.238	405.367	418.929	471.708
TvY486_0804840	60S ribosomal protein L39, putative	425.022	276.288	365.72	532.388	399.855	255.961	562.329	0	335.926	288.554	538.685	1063.83	576.561	320.354	799.74	659.834
TvY486_0402440	hypothetical protein, conserved	392.131	439.701	364.35	402.392	399.644	384.408	347.282	345.701	415.237	373.157	564.402	602.074	575.74	494.02	468.282	540.904
TvY486_0604430	60S acidic ribosomal protein P2, putative	389.444	361.285	420.979	420.795	398.126	432.365	325.898	344.857	372.816	368.984	511.464	590.857	517.276	479.663	459.002	511.652
TvY486_0019690	hypothetical protein, conserved in T. vivax	406.017	420.769	374.533	390.447	397.942	11.6635	11.8911	13.8739	11.151	12.1449	6.59818	9.42086	9.20726	9.37892	7.19787	8.36062
TvY486_1014180	hypothetical protein, conserved	395.96	387.459	397.008	410.533	397.74	322.633	256.355	304.283	242.241	281.378	391.29	455.778	434.258	484.05	366.633	426.402
TvY486_0800740	60S ribosomal protein L7a, putative	424.971	417.728	337.069	410.24	397.502	440.031	381.249	341.176	404.576	391.758	489.574	554.005	565.411	450.461	446.498	501.19
TvY486_0200540	histone H4, putative	333.289	487.039	318.936	443.832	395.774	412.456	510.159	438.695	579.836	485.286	545.195	612.206	655.864	356.413	575.972	549.13
TvY486_0704090	calpain-like cysteine peptidase, putative,cysteine peptidase, Clan CA, family C2, putative	452.014	356.716	335.653	434.08	394.616	361.306	325.678	324.876	371.256	345.779	459.203	492.625	528.887	493.978	415.963	478.131
TvY486_0501280	60S acidic ribosomal protein, putative	355.172	367.329	420.889	432.815	394.051	433.938	380.284	275.612	458.338	387.043	428.017	462.654	490.006	552.677	445.214	475.714
TvY486_0903100	hypothetical protein, conserved	393.796	416.048	429.871	335.515	393.808	479.805	442.545	455.37	549.722	481.861	717.689	723.058	704.266	669.634	575.416	678.013
TvY486_1015150	hypothetical protein, conserved	384.342	399.798	388.635	401.427	393.551	303.27	246.175	319.233	307.319	293.999	355.906	357.389	339.056	394.433	356.162	360.589
TvY486_0804530	paraflagellar rod protein, (fragment)	377.179	436.1	358.887	396.21	392.094	279.575	280.372	327.252	333.709	305.227	325.341	329.69	306.001	323.791	232.961	303.557
TvY486_0900400	60S ribosomal protein L35, putative	396.331	407.338	351.236	410.121	391.257	431.359	429.199	337.935	476.621	418.779	606.174	680.341	730.27	492.423	450.21	591.884
TvY486_0008730	hypothetical protein, conserved in T. vivax	385.376	398.567	381.664	397.858	390.866	35.3326	39.2881	33.4349	36.6561	36.1779	20.4733	19.6833	20.4959	17.0693	16.6711	18.8786
TvY486_0011040	60S ribosomal protein L7, putative	422.846	416.519	317.04	396.1	388.126	372.759	285.358	292.341	290.357	310.204	492.299	574.015	544.082	395.843	370.546	475.357
TvY486_0007000	hypothetical protein, conserved in T. vivax	343.914	376.066	431.542	400.877	388.1	17.6635	16.812	18.3994	14.176	16.7627	10.3864	13.4446	12.452	13.2832	9.20965	11.7552
TvY486_1112230	40S ribosomal protein L14, putative	411.331	392.622	351.611	373.018	382.145	387.145	316.407	244.096	309.637	314.321	446.868	501.439	527.296	422.764	363.308	452.335
TvY486_1103720	40S ribosomal protein S4, putative	375.097	382.686	439.677	322.988	380.112	404.073	358.439	398.031	315.85	369.098	503.62	613.344	581.458	585.911	392.209	535.308
TvY486_1013070	60S ribosomal protein L10a, putative	423.872	413.65	321.349	359.514	379.596	386.127	387.468	259.676	380.464	353.434	467.944	551.378	572.024	360.817	372.18	464.869
TvY486_1010220	histone H2B, putative	471.061	412.652	217.252	415.277	379.06	368.036	350.764	288.628	365.762	343.297	498.995	539.187	611.457	450.026	421.798	504.293
TvY486_1006480	chaperonin HSP60, mitochondrial precursor, putative	368.386	467.069	343.179	337.513	379.037	236.708	154.973	246.617	234.621	218.23	313.652	291.13	299.737	360.448	361.389	325.271
TvY486_1002080	elongation factor 1-alpha, putative,EF-1-alpha	387.963	363.389	365.59	398.811	378.938	271.426	181.343	230.908	260.308	235.996	165.691	155.8	150.266	193.666	195.909	172.266
TvY486_0805750	40S ribosomal protein S8, putative	405.637	385.745	312.452	403.927	376.94	427.459	340.784	295.162	424.919	372.081	550.912	620.079	608.94	438.911	440.682	531.905
TvY486_1004140	60S ribosomal protein L30, putative	388.765	356.383	340.306	413.216	374.668	456.281	487.378	392.212	482.35	454.555	489.405	636.84	744.345	487.928	418.178	555.339
TvY486_0301600	succinyl-CoA synthetase alpha subunit, putative	403.911	400.257	320.599	367.274	373.01	141.481	106.152	129.059	147.915	131.152	151.926	166.662	170.965	137.369	132.775	151.939
TvY486_1104380	40S ribosomal protein S12, putative	425.23	375.812	283.984	381.031	366.514	270.646	254.271	278.708	357.391	290.254	524.898	737.753	766.899	395.158	322.515	549.445
TvY486_0903590	RNA-binding protein, putative (DRBD3)	398.062	381.671	357.908	322.478	365.03	377.244	329.465	372.468	385.848	366.256	405.673	367.646	377.221	379.521	462.131	398.438
TvY486_0009950	hypothetical protein, conserved in T. vivax	356.254	411.057	291.95	398.358	364.405	12.7881	12.7656	14.1236	12.5181	13.0489	9.69663	10.3497	10.1267	10.0004	8.17235	9.66916
TvY486_0016920	hypothetical protein, conserved in T. vivax	349.251	433.89	233.751	440.639	364.383	12.292	11.1331	13.3446	15.3547	13.0311	15.7351	15.251	14.032	12.4012	10.5285	13.5896
TvY486_1003990	ribosomal protein S3a, putative	376.991	375.377	324.769	379.886	364.256	395.621	356.041	299.127	380.755	357.886	489.575	542.919	571.394	388.179	391.848	476.783
TvY486_1004150	60S ribosomal protein L30, putative	342.848	371.549	359.752	377.67	362.955	427.763	395.657	348.9	425.935	399.564	357.394	568.073	700.214	492.404	436.36	510.889
TvY486_1003980	40S ribosomal protein S3A, putative	382.104	374.102	317.379	376.037	362.406	386.958	363.228	299.892	389.538	359.904	475.456	559.571	572.682	393.489	386.909	477.621
TvY486_0702160	40S ribosomal protein S15, putative	389.77	374.104	293.149	391.116	362.035	363.053	320.262	243.859	354.883	320.514	500.061	597.617	544.917	411.629	348.417	480.528
TvY486_0604330	hypothetical protein, conserved	368.857	390.652	365.215	319.598	361.08	279.983	294.46	256.309	247.639	269.598	183.269	181.411	173.881	188.567	200.218	185.469
TvY486_1005790	translation elongation factor 1-beta, putative	334.199	326.277	348.354	433.872	360.675	217.999	114.915	248.89	186.371	192.044	231.123	272.363	268.732	316.102	250.414	267.747
TvY486_0043410	hypothetical protein, conserved in T. vivax	358.223	343.962	369.899	353.865	356.487	568.722	856.522	566.205	768.554	690.001	732.44	676.551	559.762	622.935	717.83	661.904
TvY486_1116690	ribosomal protein L27, putative	411.203	365.954	323.112	323.852	356.03	404.158	322.088	272.548	399.79	349.646	505.127	719.691	697.365	442.164	377.478	548.365
TvY486_0023090	hypothetical protein, conserved in T. vivax	331.182	363.657	295.048	428.589	354.619	12.1613	11.7233	13.9294	13.9287	12.9357	16.2815	17.6296	16.6393	13.7493	11.9623	15.2524
TvY486_0903210	nascent polypeptide associated complex subunit, putative	358.989	332.693	363.358	363.283	354.581	223.81	138.428	234.417	194.487	197.785	297.748	338.005	323.487	329.721	238.083	305.409
TvY486_0904850	poly(A)-binding protein,PABP2, putative	397.546	383.795	325.022	311.332	354.424	485.915	579.429	499.973	521.759	521.769	660.769	652.378	634.955	531.667	616.928	619.339
TvY486_0603480	hypothetical protein, conserved	365.574	347.17	330.045	371.219	353.502	110.961	394.312	231.986	151.064	222.081	920.442	628.152	611.882	0	716.436	575.382
TvY486_0303570	paraflagellar rod protein, putative	350.055	376.702	313.902	367.625	352.071	297.21	393.262	415.39	402.915	377.194	315.16	359.937	361.27	346.936	318.306	340.322
TvY486_1106690	40S ribosomal protein S5, putative	423.704	355.974	275.499	345.355	350.133	383.728	316.948	246.421	369.17	329.067	462.471	470.939	467.428	342.675	353.663	419.435
TvY486_0029740	hypothetical protein, conserved in T.vivax	301.715	321.602	399.609	372.305	348.808	21.9255	18.5237	23.364	23.0849	21.7245	15.0699	16.311	13.8682	19.7772	15.4766	16.1006
TvY486_1116710	ribosomal protein L27, putative	386.727	376.689	252.099	376.086	347.9	416.921	359.796	268.276	419.835	366.207	538.013	692.25	645.128	424.618	415.53	543.108
TvY486_0905800	60S ribosomal subunit protein, putative	346.838	377.652	329.967	328.697	345.788	358.448	335.092	284.064	358.578	334.046	499.444	645.184	646.453	477.895	366.578	527.111
TvY486_0403000	histone H2B, putative	367.465	396.622	253.489	357.458	343.759	271.056	309.982	226.717	308.912	279.167	422.545	445.274	477.24	332.577	330.786	401.684
TvY486_0904530	hypothetical protein, conserved	304.832	358.899	331.194	378.584	343.377	208.496	174.698	240.956	184.129	202.07	274.453	296.759	283.271	328.163	265.575	289.644
TvY486_1106670	40S ribosomal protein S5, putative	392.914	360.055	273.482	346.259	343.178	371.505	335.528	243.232	378.002	332.067	500.613	503.744	453.886	329.099	351.478	427.764
TvY486_0101000	calpain-like protein fragment, putative,calpain-like cysteine peptidase, Clan CA, family C2	319.453	267.704	447.623	326.19	340.243	1267.08	1461.9	1228.58	1328.52	1321.52	1518.15	1353.8	1322.33	1134.81	1349.15	1335.65
TvY486_0805740	40S ribosomal protein S8, putative	356.133	336.368	293.866	365.469	337.959	384.327	325.479	280.951	381.354	343.028	532.534	570.763	604.579	419.394	391.3	503.714
TvY486_0039440	cAMP-specific phosphodiesterase	364.956	356.23	276.789	343.456	335.358	205.075	186.652	218.229	252.591	215.637	250.642	258.081	240.266	210.564	236.483	239.207
TvY486_1100540	dynein light chain, putative	401.964	388.794	215.493	309.367	328.904	312.495	376.982	293.332	349.804	333.153	719.232	1012.81	849.131	528.26	405.147	702.916
TvY486_1001040	40S ribosomal protein S23, putative	372.031	367.459	274.632	296.958	327.77	327.809	263.288	193.668	332.336	279.275	436.522	396.254	409.195	294.662	300.035	367.334
TvY486_0801490	peroxidoxin, putative,tryparedoxin peroxidase, putative	345.79	319.257	329.125	315.712	327.471	334.274	256.048	254.513	338.835	295.918	557.083	556.104	584.843	394.455	410.618	500.621
TvY486_1014250	Mitochondrial ADP/ATP carrier protein 5c, putative (MCP5c)	349.657	321.412	302.118	334.532	326.93	250.633	171.369	215.301	259.598	224.225	378.978	403.793	376.644	329.289	345.431	366.827
TvY486_0302840	ADP-ribosylation factor-like protein 3, putative (arl3)	339.112	299.484	309.543	359.392	326.883	196.711	202.984	185.779	207.596	198.268	258.136	266.964	272.655	226.919	196.642	244.263
TvY486_0041475	Mitochondrial ADP/ATP carrier protein 5, putative (fragment) (MCP5)	322.904	326.274	310.894	345.391	326.366	267.104	165.393	220.815	266.279	229.898	402.231	394.02	380.018	324.016	345.519	369.161
TvY486_1100570	dynein light chain, putative	299.503	413.093	215.493	373.205	325.323	318.745	272.71	369.599	363.522	331.144	492.517	891.879	962.794	477.949	460.394	657.107
TvY486_1106300	hypothetical protein	343.875	248.636	421.511	285.814	324.959	243.549	425.304	260.131	339.952	317.234	290.97	269.163	235.283	275.509	376.912	289.567
TvY486_0907470	ribosomal protein L15, putative	352.148	339.691	311.353	294.026	324.305	432.456	397.637	284.125	311.391	356.402	451.103	477.909	487.478	425.795	349.931	438.443
TvY486_0906060	glycerol kinase, glycosomal, putative	310.536	349.781	293.051	343.644	324.253	96.8591	74.4554	102.458	112.584	96.5891	116.849	115.384	112.112	101.337	98.5164	108.84
TvY486_1001030	40S ribosomal protein S23, putative	359.63	332.364	283.748	318.317	323.515	336.729	286.467	210.15	329.916	290.815	410.204	465.935	397.906	279.153	322.64	375.168
TvY486_0008190	hypothetical protein, conserved in T. vivax	220.125	203.46	580.521	286.572	322.669	382.036	401.847	489.664	368.418	410.491	298.429	335.4	318.051	381.667	252.192	317.148
TvY486_1004580	elongation factor 2, putative, (fragment)	326.428	312.095	290.801	360.075	322.35	156.458	92.3454	159.976	189.424	149.551	183.896	159.576	156.931	175.718	204.051	176.034
TvY486_0039540	variant surface glycoprotein, (VSG), putative	296.293	310.485	354.092	321.506	320.594	77.3553	64.7619	89.9503	80.7323	78.2	84.6508	93.4911	89.0034	95.7097	75.9564	87.7623
TvY486_1008830	hypothetical protein	286.764	278.577	356.998	356.855	319.798	256.135	206.492	302.571	241.96	251.79	309.824	360.32	318.36	533.471	336.079	371.611
TvY486_0300750	ribosomal protein S25, putative	324.007	301.158	344.635	308.529	319.582	313.195	386.3	323.362	373.924	349.195	379.555	363.261	449.637	356.525	369.03	383.602
TvY486_0905350	Gim5A protein,glycosomal membrane protein, putative	327.757	369.07	239.812	338.794	318.858	181.246	139.221	145.427	168.473	158.592	238.485	238.2	212.913	199.598	210.983	220.036
TvY486_0900430	hypothetical protein, conserved in T. vivax	286.022	292.835	368.091	327.03	318.495	30.1573	31.5321	43.8072	33.8311	34.8319	17.7781	17.456	16.8588	15.6264	11.4123	15.8263
TvY486_0705080	60S ribosomal protein L19, putative	300.432	305.032	344.188	321.164	317.704	323.05	295.517	355.94	329.043	325.888	375.867	457.277	456.784	517.427	368.108	435.093
TvY486_0905810	60S ribosomal subunit protein L31, putative	320	338.991	309.283	302.503	317.694	364.832	325.848	260.581	302.445	313.427	463.287	569.085	587.12	445.796	341.88	481.434
TvY486_1010610	heat shock protein 83	269.265	348.487	298.221	353.29	317.316	199.611	165.579	221.708	238.744	206.411	234.594	231.668	212.216	196.328	239.595	222.88
TvY486_0700880	40S ribosomal protein S16, putative	295.22	319.862	330.852	317.491	315.856	353.837	301.532	325.077	347.621	332.017	359.785	466.879	459.789	373.443	310.348	394.049
TvY486_0803860	hypothetical protein, unlikely	316.944	324.967	208.977	403.554	313.611	54.3687	65.1566	49.4982	83.2308	63.0636	78.1574	79.179	80.9797	62.0877	62.8794	72.6566
TvY486_0700870	40S ribosomal protein S16, putative	317.021	298.342	324.914	304.965	311.31	301.47	268.954	282.224	305.388	289.509	341.168	369.184	458.102	378.365	282.77	365.918
TvY486_0402630	hypothetical protein, conserved	325.274	335.925	244.832	326.479	308.127	518.943	449.583	421.978	535.693	481.549	586.911	621.27	539.096	455.127	529.561	546.393
TvY486_0403370	translation elongation factor 1-beta, putative	269.289	271.103	307.761	379.271	306.856	209.123	128.664	220.41	200.54	189.684	270.664	287.176	275.1	304.111	238.587	275.128
TvY486_1110830	60S ribosomal protein L29, putative	559.824	264.596	169.71	220.712	303.711	247.846	367.604	142.18	487.981	311.403	480.151	451.385	570.795	382.227	262.682	429.448
TvY486_1106680	40S ribosomal protein S5, putative, (fragment)	346.387	328.332	250.242	288.621	303.395	318.331	269.415	204.022	311.963	275.933	405.222	443.996	419.827	288.481	302.483	372.002
TvY486_0000410	histone H2A, putative	267.801	336.856	330.42	272.366	301.861	225.296	204.248	344.102	261.539	258.796	443.583	370.322	375.937	640.881	414.657	449.076
TvY486_1012350	pyruvate dehydrogenase E1 component alpha subunit, putative	304.1	303.053	307.845	289.637	301.159	260.172	237.449	255.629	256.616	252.466	273.784	246.995	240.827	283.689	295.574	268.174
TvY486_1010980	paraflagellar rod component, putative (PFC16)	322.011	343.469	210.487	325.978	300.486	250.24	309.501	242.332	342.346	286.105	392.397	425.103	409.458	305.231	282.254	362.889
TvY486_0806020	hypothetical protein, conserved	283.91	325.401	227.667	354.311	297.822	113.419	129.564	131.335	136.831	127.787	249.015	296.282	221.109	242.953	190.659	240.004
TvY486_0400980	amidinotransferase, putative	295.015	299.927	281.178	308.39	296.127	232.014	192.549	237.858	231.759	223.545	309.507	300.551	277.542	341.85	345.502	314.99
TvY486_1003350	60S acidic ribosomal protein P2, putative	281.289	328.937	271.775	285.519	291.88	329.458	268.055	200.34	360.327	289.545	475.903	564.402	511.592	359.882	359.295	454.215
TvY486_1001390	hypoxanthine-guanine phosphoribosyltransferase, putative	318.155	338.504	201.86	304.289	290.702	158.45	175.839	184.211	178.174	174.168	198.288	216.202	218.827	205.574	187.916	205.361
TvY486_1006000	hypothetical protein, unlikely	260.916	243.791	391.916	259.833	289.114	250.529	384.667	341.292	178.094	288.645	139.463	116.009	113.545	212.92	266.628	169.713
TvY486_0703580	ubiquitin/ribosomal protein S27a, putative	307.01	278.524	267.816	302.227	288.894	339.588	303.284	259.675	321.698	306.061	429.139	549.123	591.85	372.72	373.032	463.173
TvY486_1007470	alternative oxidase, putative	310.641	343.63	249.403	247.281	287.739	277.825	270.346	259.099	225.497	258.192	307.302	269.661	293.416	234.989	286.552	278.384
TvY486_0705100	60S ribosomal protein L19, putative	282.023	282.537	284.791	299.538	287.222	293.008	272.133	294.597	304.955	291.173	307.603	363.104	380.438	407.136	317.869	355.23
TvY486_0303560	paraflagellar rod protein, putative (fragment)	284.841	310.972	248.189	304.053	287.014	241.658	307.576	324.996	314.288	297.13	263.174	298.232	288.269	270.33	249.438	273.889
TvY486_1007790	2,3-bisphosphoglycerate-independent phosphoglycerate mutase, putative	297.018	309.95	256.889	281.52	286.344	93.0798	96.2682	112.971	117.307	104.907	67.7797	65.3959	62.3736	59.5154	62.8588	63.5847
TvY486_1103390	ubiquitin-conjugating enzyme, putative,ubiquitin-conjugating enzyme-like protein, putative	341.343	273.787	243.116	284.869	285.779	174.284	121.463	126.427	183.802	151.494	212.961	188.597	193.332	159.383	184.23	187.701
TvY486_0006990	hypothetical protein, conserved in T. vivax, (fragment)	275.543	292.888	277.852	294.28	285.141	14.1682	13.2127	15.1349	12.1663	13.6705	9.43522	9.45174	9.71934	10.3158	9.77895	9.74021
TvY486_1008780	flagellum targeting protein kharon1, putative (KH1)	294.594	310.324	280.821	242.575	282.079	328.964	309.983	323.621	324.703	321.818	302.205	266.14	276.293	338.748	397.276	316.132
TvY486_0011060	60S ribosomal protein L7, putative	289.285	293.604	245.6	299.508	281.999	282.636	226.185	222.506	240.384	242.928	354.542	399.88	420.432	293.921	291.723	352.1
TvY486_0604300	40S ribosomal protein S14	304.83	284.041	223.83	307.661	280.091	335.954	326.431	276.251	355.259	323.474	503.006	573.4	553.645	389.014	331.628	470.139
TvY486_0007910	hypothetical protein, conserved in T. vivax, (fragment)	291.299	314.926	204.084	307.946	279.564	224.847	237.979	216.64	240.069	229.884	338.514	326.582	355.605	307.778	273.502	320.396
TvY486_0101720	alanine aminotransferase, putative (ALAT)	273.738	288.866	274.78	277.705	278.772	214.639	192.136	183.625	202.587	198.247	209.489	199.177	186.78	190.476	217.593	200.703
TvY486_1112360	guanine nucleotide-binding protein beta subunit-like protein, (fragment),guanine nucleotide-binding protein, putative, (fragment)	296.492	303.532	222.249	284.799	276.768	314.412	330.453	212.95	331.093	297.227	345.083	372.594	391.08	277.171	305.606	338.307
TvY486_1009740	60S ribosomal protein L18, putative	292.683	290.841	245.95	277.259	276.683	321.063	262.276	231.416	303.613	279.592	414.622	523.927	554.653	325.17	302.438	424.162
TvY486_0704640	hypothetical protein, conserved	275.912	296.997	225.162	297.808	273.97	103.315	83.8499	108.466	137.82	108.363	119.828	128.526	138.584	109.374	117.348	122.732
TvY486_0901740	hypothetical protein, conserved	297.594	143.068	529.466	124.561	273.672	261.84	248.003	136.259	601.281	311.846	952.215	898.42	944.017	1614.44	957.694	1073.36
TvY486_1001050	60S ribosomal protein L9, putative	288.148	273.406	250.088	279.65	272.823	251.212	206.812	170.76	226.51	213.823	261.075	239.21	242.38	220.255	257.261	244.036
TvY486_0202000	40S ribosomal protein S13, putative	288.565	297.173	229.428	271.657	271.706	327.909	351.463	219.682	287.098	296.538	342.356	389.58	480.984	293.705	293.788	360.083
TvY486_1114060	elongation factor 1 gamma, putative	263.089	249.262	260.866	313.194	271.603	148.85	108.458	184.517	164.165	151.498	212.027	229.073	227.294	221.833	181.539	214.353
TvY486_1013690	phosphatidic acid phosphatase protein, putative	256.584	288.42	237.837	299.604	270.611	174.903	206.082	171.021	222.992	193.749	179.633	165.638	167.786	134.35	158.053	161.092
TvY486_0026990	hypothetical protein, conserved in T. vivax, (fragment)	285.138	287.453	218.237	287.958	269.696	230.711	324.672	253.488	340.525	287.349	273.289	239.669	255.06	232.121	217.326	243.493
TvY486_0029810	hypothetical protein, conserved in T. vivax	241.636	244.354	295.351	295.559	269.225	10.0325	8.27607	14.2851	10.724	10.8294	13.144	11.559	11.6895	9.53199	11.2629	11.4375
TvY486_1102740	succinyl-coA:3-ketoacid-coenzyme A transferase, mitochondrial precursor, putative	302.449	292.887	215.957	265.535	269.207	259.864	286.27	281.458	350.158	294.438	303.162	269.123	253.923	227.045	316.21	273.893
TvY486_0101020	calpain-like protein fragment, putative	237.589	225.299	369.244	241.335	268.367	1650.66	2119.74	1448.76	1789.51	1752.17	1595.39	1581.73	1453.91	1321.39	1584.35	1507.35
TvY486_0600040	hypothetical protein, conserved (fragment)	260.971	243.679	307.373	259.952	267.994	501.539	458.147	529.596	458.706	486.997	439.738	434.416	416.536	480.526	489.493	452.142
TvY486_1008110	protein disulfide isomerase,bloodstream- specific protein 2 precursor, putative	246.866	277.719	242.166	304.552	267.826	197.466	147.181	200.641	172.102	179.347	284.153	315.656	309.71	303.374	268.981	296.375
TvY486_1112550	glycosomal membrane protein, putative	275.123	279.311	241.132	267.247	265.703	188.879	158.819	167.243	187.679	175.655	200.54	174.422	191.689	163.047	180.585	182.057
TvY486_0016290	hypothetical protein, conserved in T.vivax	248.254	269.54	240.297	301.177	264.817	13.2486	13.6107	16.1984	15.069	14.5317	10.871	13.8579	13.6055	12.7214	12.37	12.6852
TvY486_0020240	hypothetical protein, conserved in T. vivax	292.586	283.61	185.82	285.928	261.986	10.7204	10.3048	12.5642	12.2276	11.4543	9.746	11.9991	12.1297	11.3264	8.40499	10.7212
TvY486_1110820	60S ribosomal protein L29, putative	373.216	336.759	113.14	220.712	260.957	292.908	306.336	165.877	333.882	274.751	536.639	451.385	475.662	430.005	262.682	431.275
TvY486_0501090	60S ribosomal protein L13a, putative	273.809	245.326	221.711	290.51	257.839	276.492	288.325	242.522	271.885	269.806	427.984	570.77	573.75	345.137	298.928	443.314
TvY486_0703340	I/6 autoantigen, putative, (fragment)	273.653	259.087	256.815	239.964	257.38	347.395	229.719	342.753	293.319	303.296	506.522	647.911	510.873	573.25	393.7	526.451
TvY486_0041330	histone H2A, putative, (fragment)	242.485	259.18	269.791	254.112	256.392	222.286	186.631	241.315	217.289	216.88	331.516	311.54	349.239	429.207	370.702	358.441
TvY486_0001840	histone H2A, putative	256.167	259.605	253.557	255.705	256.258	194.694	185.074	226.708	213.466	204.986	347.991	344.951	315.129	485.931	345.626	367.926
TvY486_0903200	hypothetical protein	273.993	228.977	160.401	361.183	256.139	150.041	115.775	70.0735	154.545	122.609	302.548	278.42	249.996	214.782	181.428	245.435
TvY486_0303590	paraflagellar rod protein, putative (fragment)	251.82	266.085	228.284	277.874	256.016	220.217	277.835	286.339	278.679	265.768	231.053	255.315	250.153	259.256	227.746	244.705
TvY486_0601720	4-methyl-5(beta-hydroxyethyl)-thiazole monophosphate synthesis protein, putative	268.432	253.639	243.636	256.072	255.445	84.1991	62.6089	76.39	77.3311	75.1323	117.066	120.505	116.749	94.3241	82.7615	106.281
TvY486_0705970	hypothetical protein	239.842	267.481	250.741	261.767	254.958	196.071	203.085	175.024	180.342	188.631	132.258	139.656	155.726	120.975	131.35	135.993
TvY486_0403350	translation elongation factor 1-beta, putative, (fragment)	245.411	262.252	235.903	275.275	254.71	183.299	96.033	148.534	152.802	145.167	254.445	259.175	230.653	226.289	239.697	242.052
TvY486_1106890	40S ribosomal protein S21, putative	275.116	235.643	235.723	270.883	254.341	298.149	292.301	246.275	316.825	288.387	344.694	417.087	429.241	353.321	296.075	368.084
TvY486_0027920	variant surface glycoprotein, (a-type VSG), putative	228.343	244.705	260.912	277.492	252.863	88.7894	106.858	121.875	101.71	104.808	103.167	124.38	116.215	110.267	88.854	108.577
TvY486_0902335	arginine kinase, putative, (fragment)	292.501	204.011	239.274	271.281	251.767	114.149	99.7257	129.982	147.352	122.802	72.9323	107.821	86.1537	83.6335	84.16	86.9401
TvY486_0800350	ras-related protein RAB1A, putative (Rab1A)	263.574	266.343	227.623	241.205	249.686	262.359	278.932	222.544	314.099	269.483	260.67	238.181	219.422	214.564	262.44	239.055
TvY486_0903650	actin, putative	261.15	272.524	219.638	243.399	249.178	188.481	135.083	171.928	191.208	171.675	260.727	257.944	268.351	215.251	196.191	239.693
TvY486_0500590	ubiquitin-conjugating enzyme E2, putative,ubiquitin-protein ligase, putative,ubiquitin carrier protein, putative	274.506	266.894	211.635	241.319	248.588	277.337	242.793	230.538	227.801	244.617	384.623	306.031	301.814	261.66	309.234	312.672
TvY486_0907650	kinesin, putative	270.916	265.662	223.888	230.982	247.862	39.0378	32.077	35.874	37.9217	36.2276	27.2158	22.9433	21.5811	22.7262	24.5469	23.8027
TvY486_0015150	hypothetical protein, conserved in T. vivax	210.026	216.303	299.568	264.102	247.5	20.3949	18.1921	22.3614	19.2678	20.0541	18.7241	21.7543	16.364	18.7986	17.6105	18.6503
TvY486_1011200	40S ribosomal protein S3, putative	266.571	244.911	200.327	273.482	246.323	236.089	221.467	169.219	243.199	217.494	290.183	369.443	359.139	233.768	243.204	299.147
TvY486_1101280	hypothetical protein, conserved	199.794	254.302	284.842	243.328	245.566	72.7734	100.523	89.5706	103.824	91.6728	66.8309	71.6102	51.6373	80.3173	49.486	63.9763
TvY486_1112000	hypothetical protein, unlikely	227.444	246.45	253.888	254.424	245.552	193.477	203.906	234.939	321.537	238.465	212.435	188.923	182.361	263.582	215.584	212.577
TvY486_0019560	hypothetical protein, conserved in T. vivax	228.103	239.443	251.93	259.887	244.841	29.0843	27.9562	35.4901	32.6273	31.2895	25.4153	26.7018	30.0828	24.0645	24.1346	26.0798
TvY486_0903640	actin, putative, (fragment)	255.44	260.541	245.682	216.855	244.63	171.801	132.085	199.444	165.245	167.144	271.413	263.752	248.129	241.086	197.217	244.319
TvY486_1012370	heat shock protein, putative	266.334	323.595	181.343	202.364	243.409	155.88	113.198	155.119	156.531	145.182	162.839	161.599	152.282	165.809	171.926	162.891
TvY486_0017590	histone H2A, putative	240.329	243.577	240.83	246.638	242.844	232.646	184.541	260.86	223.084	225.283	382.518	332.236	295.329	451.562	333.365	359.002
TvY486_0807700	amino acid transporter	220.24	251.804	231.082	267.538	242.666	61.6798	67.8211	71.8367	85.3262	71.666	42.5135	39.6692	43.4686	37.2286	40.2763	40.6312
TvY486_0034700	BARP-like protein, putative	173.315	145.119	437.799	209.829	241.515	264.737	278.758	346.911	278.819	292.306	223.52	247	220.201	284.267	186.357	232.269
TvY486_1004030	ATP-dependent DEAD-box RNA helicase, putative	249.808	252.758	235.218	228.14	241.481	200.355	176.887	224.672	213.657	203.893	247.606	220.467	215.094	233.971	258.83	235.194
TvY486_0907660	hypothetical protein	221.993	249.607	289.986	199.167	240.188	55.156	26.9767	39.1041	48.3717	42.4021	19.4107	27.5309	43.9689	14.2922	22.2464	25.4898
TvY486_1000110	vacuolar ATP synthase, putative	249.135	262.967	240.093	203.242	238.859	225.319	221.908	224.916	188.903	215.262	241.118	258.414	259.805	211.81	201.998	234.629
TvY486_0043680	adenosine transporter, putative	261.956	277.511	158.268	255.199	238.234	41.3988	74.9425	63.0004	59.7126	59.7636	40.7601	45.0795	42.5084	46.3931	41.4037	43.229
TvY486_0302630	ATP-dependent phosphofructokinase	259.447	268.889	202.456	221.608	238.1	78.3974	88.6116	92.3477	114.206	93.3907	87.7767	68.6952	66.1946	57.1369	80.6773	72.0961
TvY486_0300120	zinc finger protein 2, putative	214.321	244.314	235.554	252.835	236.756	237.543	273.707	296.635	254.834	265.68	312.821	271.439	245.096	265.085	289.568	276.802
TvY486_1102650	hypothetical protein	232.035	233.313	244.701	235.595	236.411	301.131	352.013	330.786	293.625	319.389	242.185	202.618	225.567	276.402	333.672	256.089
TvY486_1005490	60S ribosomal protein L24, putative	270.939	229.671	196.74	241.604	234.739	339.408	254.909	242.023	382.043	304.596	381.467	439.331	460.842	291.231	289.225	372.419
TvY486_0702700	histone H2A, putative, (fragment)	212.127	265.733	196.32	262.62	234.2	153.714	210.497	185.659	136.623	171.623	280.272	400.485	286.039	283.217	237.663	297.535
TvY486_1116270	hypothetical protein, conserved (fragment)	223.996	255.901	226.885	228.379	233.79	83.2557	86.1011	114.67	88.7953	93.2055	94.6603	122.498	78.9556	99.1889	96.556	98.3718
TvY486_1107200	14-3-3 protein-like protein, putative	236.311	234.819	223.595	236.417	232.786	221.565	185.073	232.646	211.506	212.697	240.75	230.869	228.628	246.662	247.12	238.806
TvY486_0500310	casein kinase, putative	232.051	234.195	225.561	238.423	232.558	236.387	239.445	259.404	254.115	247.338	304.233	328.409	348.071	295.068	247.052	304.567
TvY486_0201850	hypothetical protein, conserved	216.817	181.955	306.617	221.835	231.806	162.172	147.393	151.369	159.614	155.137	124.273	124.75	124.461	125.629	138.781	127.579
TvY486_0903390	adenylate kinase, putative	205.812	200.342	273.511	244.539	231.051	171.014	153.931	189.469	162.747	169.29	200.182	227.219	219.14	219.806	174.499	208.169
TvY486_0603220	heat shock 70 kDa protein, mitochondrial precursor, putative, (fragment)	210.301	205.451	236.95	270.313	230.754	212.394	131.698	199.45	217.713	190.314	295.399	311.46	245.689	343.278	358.514	310.868
TvY486_1101290	hypothetical protein, conserved	210.172	243.618	211.597	252.407	229.448	66.1576	88.1509	93.465	124.588	93.0904	40.0985	54.325	51.6373	51.111	80.4147	55.5173
TvY486_0043520	BARP-like protein, putative	163.58	130.686	416.297	206.961	229.381	249.618	263.035	337.414	246.083	274.038	215.612	225.868	203.296	282.099	179.124	221.2
TvY486_0500450	Selenoprotein T, putative (SelT)	319.748	226.398	195.415	162.52	226.02	196.185	190.949	193.961	215.643	199.185	367.209	350.948	312.852	280.328	306.778	323.623
TvY486_1005370	40S ribosomal protein S18, putative	252.154	231.006	200.495	212.633	224.072	258.282	242.804	201.159	264.691	241.734	319.281	370.937	372.443	265.883	263.047	318.318
TvY486_0007950	chaperone protein DNAj, putative	234.495	267.314	184.64	208.892	223.835	185.91	148.859	173.347	167.145	168.815	197.859	220.244	221.042	200.934	188.574	205.731
TvY486_0303580	paraflagellar rod protein, putative	222.512	235.629	198.106	238.623	223.717	190.105	237.725	255.838	239.153	230.705	201.057	219.427	227.265	207.155	205.2	212.021
TvY486_0806260	guanine deaminase, putative	226.271	233.315	199.351	230.494	222.358	53.6706	38.9927	50.0843	55.1565	49.476	54.0063	55.9731	51.4863	53.0338	45.9323	52.0864
TvY486_0603230	heat shock 70 kDa protein, mitochondrial precursor, putative	193.024	216.814	243.977	222.729	219.136	209.205	141.538	228.144	200.126	194.753	270.865	259.267	250.488	348.486	320.337	289.889
TvY486_0101030	hypothetical protein, unlikely	169.962	161.481	317.205	227.336	218.996	1363.17	2234.22	1372.13	1570.66	1635.05	1293.95	1238.26	1317.85	1241.01	1425.3	1303.27
TvY486_0804550	paraflagellar rod protein, (fragment)	211.098	231.255	200.926	227.215	217.624	143.791	157.341	208.179	166.384	168.924	164.947	177.518	170.074	169.58	139.634	164.351
TvY486_0604250	S-adenosylmethionine synthetase, putative, (fragment)	211.307	185.7	245.758	217.534	215.075	254.613	267.8	322.908	289.439	283.69	512.288	540.879	552.129	546.884	388.681	508.172
TvY486_0018800	actin-like protein, putative	214.059	236.121	185.232	223.666	214.769	167.741	119.508	130.148	176.128	148.381	214.902	224.17	230.364	163.133	174.535	201.421
TvY486_1106730	hypothetical protein, conserved (fragment)	234.28	241.245	276.856	105.787	214.542	97.6621	100.619	326.053	174.516	174.713	220.651	181.781	116.785	268.453	108.752	179.284
TvY486_1004340	valosin-containing protein homolog	207.572	193.062	218.716	238.013	214.341	149.609	126.316	153.836	173.909	150.918	143.319	124.161	114.195	128.716	144.208	130.92
TvY486_1008800	kinetoplast DNA-associated protein, putative	197.552	241.791	223.882	193.106	214.083	217.014	199.33	261.372	205.624	220.835	300.009	285.582	265.447	377.013	287.932	303.197
TvY486_1101260	hypothetical protein, conserved	194.604	224.385	199.39	236.064	213.611	61.7471	85.0579	68.1515	113.052	82.0021	58.8112	76.5488	77.456	73.0157	43.3002	65.8264
TvY486_0000030	casein kinase, putative	205.256	211.781	210.404	226.238	213.42	206.549	202.498	230.145	183.75	205.736	300.158	309.922	312.449	277.72	224.179	284.886
TvY486_0017870	hypothetical protein, conserved in T. vivax	228.764	248.436	132.599	242.143	212.986	8.9891	9.57847	11.4245	11.9999	10.498	9.11204	9.17564	9.64526	8.24985	7.37455	8.71147
TvY486_0600030	hypothetical protein, conserved (fragment)	206.108	207.739	224.045	212.631	212.631	292.598	264.889	247.987	329.428	283.726	229.41	206.272	221.304	183.275	243.253	216.703
TvY486_0040150	hypothetical protein, conserved in T.vivax	198.261	215.246	200.673	236.1	212.57	27.8602	23.8488	26.9035	20.566	24.7946	27.5429	31.9413	37.3953	31.923	27.5215	31.2648
TvY486_0005250	tryparedoxin peroxidase, putative	195.937	212.138	214.715	221.779	211.142	152.287	121.114	179.773	135.553	147.182	168.443	199.395	175.903	166.508	142.636	170.577
TvY486_0404230	amino acid transporter, putative	186.305	163.51	284.734	209.371	210.98	242.975	194.284	170.531	196.718	201.127	227.287	202.606	207.338	272.697	314.155	244.817
TvY486_1008490	hypothetical protein	216.442	234.391	197.157	194.889	210.72	161.689	154.165	93.925	152.831	140.653	179.691	208.586	324.584	79.6155	104.63	179.421
TvY486_0007420	hypothetical protein, conserved in T. vivax	226.283	221.418	190.425	199.157	209.321	295.371	413.623	331.92	436.911	369.456	212.629	246.315	245.728	265.146	384.635	270.891
TvY486_1103830	hypothetical protein, unlikely	239.855	172.501	183.753	240.266	209.094	175.658	131.618	129.421	207.335	161.008	183.941	153.77	138.751	124.464	183.078	156.801
TvY486_1002110	hypothetical protein, conserved	203.219	218.664	224.519	188.986	208.847	110.53	146.277	123.579	110.139	122.631	46.368	55.411	52.8879	54.468	66.1048	55.0479
TvY486_1101270	hypothetical protein, conserved	173.846	235.07	183.113	243.328	208.839	66.1576	80.4183	81.7818	126.895	88.8132	50.7915	64.2022	67.1285	76.6665	68.0432	65.3664
TvY486_0026270	casein kinase, putative	200.663	201.853	213.35	219.304	208.792	204.633	210.146	224.373	224.751	215.976	281.687	306.315	302.971	261.912	228.528	276.283
TvY486_0039420	cyclic nucleotide phosphodiesterase	229.307	232.552	178.611	194.354	208.706	136.626	119.302	151.867	176.265	146.015	181.478	165.773	163.9	145.783	169.147	165.216
TvY486_0009420	hypothetical protein, conserved in T. vivax, (fragment)	209.583	204.488	193.014	221.09	207.044	8.48527	6.11519	10.1266	12.7119	9.35974	9.05257	10.1713	8.26586	9.80463	7.49361	8.95759
TvY486_0021180	hypothetical protein, conserved in T. vivax	223.006	220.899	157.911	221.722	205.885	6.46932	7.12011	9.45953	8.72074	7.94243	9.29863	8.41563	8.46929	7.28864	6.29518	7.95347
TvY486_0001080	hypothetical protein, conserved in T. vivax, (fragment)	203.674	182.482	236.843	198.652	205.413	117.561	120.447	149.471	146.136	133.404	130.782	119.441	116.26	161.901	185.084	142.694
TvY486_0802160	hypothetical protein	224.069	171.762	196.611	222.005	203.612	213.68	199.883	233.537	121.201	192.075	257.595	220.237	174.268	260.689	201.746	222.907
TvY486_0000210	hypothetical protein, conserved in T. vivax	203.139	221.402	148.033	240.6	203.293	5.91013	6.76009	6.91399	6.70562	6.57246	7.21515	7.86264	6.59592	6.85309	5.35414	6.77619
TvY486_0902120	tryparedoxin peroxidase, putative, (fragment)	175.693	203.213	256.059	175.757	202.68	156.329	116.587	179.515	111.83	141.065	186.324	173.895	158.536	148.586	137.173	160.903
TvY486_0101320	aminoacylase, putative	211.77	214.234	185.018	197.956	202.245	14.8541	19.6531	22.6474	21.7607	19.7288	12.4787	14.9009	13.4557	11.4626	8.77111	12.2138
TvY486_0900770	hypothetical protein, conserved (fragment)	198.412	193.285	208.301	203.401	200.85	158.928	160.819	183.281	156.663	164.923	143.738	136.619	127.758	178.175	192.326	155.723
TvY486_0304114	dynamin, putative	214.931	209.897	176.639	201.871	200.834	85.8256	106.201	91.647	105.653	97.3316	70.3236	65.2654	64.1038	62.607	80.0728	68.4745
TvY486_0902150	tryparedoxin peroxidase, putative	193.131	190.706	192.764	224.739	200.335	156.95	117.825	152.106	136.659	140.885	188.138	202.731	201.935	181.297	150.675	184.955
TvY486_1006030	universal minicircle sequence binding protein (UMSBP), putative,predicted zinc finger protein	194.269	183.913	197.698	224.076	199.989	212.821	179.758	172.254	267.544	208.094	327.629	373.188	365.674	272.004	264.126	320.524
TvY486_0016140	hypothetical protein, conserved in T.vivax	212.832	249.553	92.4195	242.84	199.411	14.6877	13.7331	15.6238	15.8054	14.9625	16.1933	18.5526	17.0207	15.3911	14.2899	16.2895
TvY486_1106280	hypothetical protein	201.725	174.603	217.613	202.271	199.053	84.0314	56.3022	61.8116	84.1004	71.5614	89.5152	88.0739	36.9072	73.7311	68.5826	71.362
TvY486_0011050	60S ribosomal protein L7, putative	203.213	205.027	175.913	211.375	198.882	193.716	157.97	163.005	181.383	174.019	245.505	274.551	291.259	208.652	187.033	241.4
TvY486_1117720	hypothetical protein, unlikely	166.085	197.997	220.083	211.182	198.837	191.588	172.427	226.451	144.909	183.844	211.941	152.163	150.697	202.099	235.593	190.499
TvY486_1000480	ATP-dependent DEAD/H RNA helicase, putative	210.344	186.075	192.883	205.775	198.769	157.538	127.56	156.64	159.919	150.414	189.014	182.07	180.798	178.944	191.566	184.478
TvY486_0701950	hypothetical protein	168.631	229.046	205.285	187.451	197.603	311.099	475.739	373.404	236.945	349.297	269.698	181.187	239.191	245.552	311.297	249.385
TvY486_1006020	universal minicircle sequence binding protein (UMSBP), putative,predicted zinc finger protein	220.343	191.853	176.74	196.795	196.433	219.472	273.127	233.79	260.544	246.733	265.936	276.136	280.585	271.06	295.279	277.799
TvY486_1014790	glycosomal malate dehydrogenase, putative	205.624	203.497	178.833	194.724	195.669	92.0903	77.5932	94.1683	116.709	95.1402	94.5155	88.6545	88.1548	68.6392	80.2493	84.0427
TvY486_1105700	triosephosphate isomerase, putative	209.296	204.231	166.804	198.808	194.785	142.556	107.798	144.083	147.586	135.506	154.888	169.157	160.567	138.651	148.296	154.312
TvY486_0906030	hypothetical protein, unlikely	197.734	168.024	185.269	227.754	194.695	234.785	161.974	235.344	199.915	208.005	195.651	197.882	130.89	225.363	235.989	197.155
TvY486_0015110	hypothetical protein, conserved in T. vivax	204.346	213.854	154.369	204.244	194.203	8.33597	9.24649	12.3565	10.4005	10.0849	6.75293	8.00321	6.99622	6.92147	6.04031	6.94283
TvY486_0031770	hypothetical protein, conserved in T. vivax	184.826	209.199	187.492	194.737	194.063	3.90473	2.99355	5.41033	3.37569	3.92108	1.88256	2.95701	2.35218	3.36184	2.61378	2.63347
TvY486_0502810	iron superoxide dismutase, putative	172.973	177.823	224.982	200.44	194.055	237.16	188.815	157.454	151.634	183.766	321.835	323.961	293.403	293.634	311.202	308.807
TvY486_0800230	nucleolar RNA-binding protein, putative	171.827	154.795	232.644	213.29	193.139	193.043	132.958	186.408	168.408	170.204	181.052	189.973	191.464	209.563	206.48	195.706
TvY486_0039910	hypothetical protein, conserved in T. vivax	155.656	136.585	312.689	166.416	192.837	853.767	1070.59	1056.8	819.144	950.075	704.711	673.674	640.6	968.567	796.96	756.902
TvY486_0807840	cytoskeleton-associated protein, putative	204.116	202.359	182.744	175.181	191.1	182.251	178.874	198.453	198.625	189.551	172.209	152.52	142.372	153.721	195.209	163.206
TvY486_0023660	lipophosphoglycan biosynthetic protein, putative	178.18	192.755	185.85	206.661	190.861	112.343	71.4993	134.305	131.481	112.407	148.692	150.807	133.956	155.268	155.533	148.851
TvY486_1004020	hypothetical protein, unlikely	169.473	148.227	202.605	241.214	190.38	136.106	111.75	161.463	135.416	136.184	214.786	164.843	148.34	215.07	145.869	177.782
TvY486_0201460	hypothetical protein, conserved (fragment)	173.403	149.789	252.84	180.469	189.125	401.134	307.078	426.305	287.045	355.391	369.355	231.541	255.769	382.04	287.395	305.22
TvY486_0012620	BARP-like protein, putative	155.933	141.766	285.722	173.006	189.107	1024.48	1100.16	881.585	893.885	975.028	862.366	883.054	898.527	1089.28	933.742	933.394
TvY486_0904230	hypothetical protein, conserved	206.652	205.329	170.381	172.715	188.769	44.5775	34.1897	38.0518	38.1688	38.7469	29.4537	27.6527	28.5639	26.0678	27.8442	27.9165
TvY486_0906830	ADP-ribosylation factor, putative	189.047	181.751	171.753	205.829	187.095	142.59	136.996	135.505	161.788	144.22	213.867	241.708	250.798	181.649	165.539	210.712
TvY486_0026360	BARP-like protein, putative	132.912	108.809	348.717	157.197	186.909	214.997	218.578	286.075	201.686	230.334	174.674	182.311	172.294	216.949	153.378	179.921
TvY486_0702720	histone H2A, putative	210.153	196.769	138.706	200.964	186.648	164.83	178.97	136.82	179.626	165.061	266.604	272.325	291.813	253.351	273.359	271.49
TvY486_0040160	hypothetical protein, conserved in T. vivax	195.866	216.371	131.175	202.459	186.468	23.9441	28.857	32.015	30.1707	28.7467	12.0497	10.6749	11.3738	8.43892	8.56167	10.2198
TvY486_0023120	paraflagellar rod protein, putative	184.127	198.906	168.085	194.719	186.459	122.919	140.628	166.862	150.711	145.28	143.786	153.257	154.019	138.595	124.64	142.859
TvY486_0303610	69 kDa paraflagellar rod protein, putative (fragment)	185.688	192.438	168.944	196.303	185.843	126.743	134.616	179.838	138.217	144.853	139.735	154.49	152.228	146.654	118.952	142.412
TvY486_0503250	hypothetical protein, unlikely	166.111	170.031	205.172	200.119	185.358	143.624	117.37	152.567	90.9658	126.132	130.567	135.297	130.359	167.785	138.462	140.494
TvY486_0601850	adenosine kinase, putative	177.39	172.888	197.689	192.65	185.154	266.801	234.326	255.469	193.113	237.427	254.111	302.172	290.96	287.82	234.634	273.939
TvY486_0403920	hypothetical protein, conserved	184.566	189.045	181.724	184.468	184.951	105.355	186.787	163.016	164.556	154.929	76.6565	74.7265	69.7519	46.3161	42.249	61.94
TvY486_0702730	histone H2A, putative	209.076	171.631	163.094	194.321	184.53	139.399	128.134	136.82	155.482	139.959	272.399	265.789	240.248	245.9	278.693	260.606
TvY486_0702740	histone H2A, putative	198.299	201.103	134.133	204.286	184.455	141.283	150.419	139.075	169.968	150.186	302.537	246.182	257.827	298.061	276.026	276.127
TvY486_0500400	casein kinase, putative	176.592	183.126	179.012	198.724	184.363	184.591	186.029	189.589	194.539	188.687	240.95	259.695	257.401	232.442	195.692	237.236
TvY486_0802440	mannosyl-oligosaccharide 1,2-alpha-mannosidase IB, putative, (fragment)	177.766	194.768	214.603	150.304	184.36	146.489	132.73	255.389	234.324	192.233	208.477	214.018	222.722	179.475	170.505	199.039
TvY486_0600020	hypothetical protein, conserved (fragment)	199.752	173.211	165.839	198.411	184.303	289.816	282.105	214.274	252.73	259.731	228.414	201.441	223.109	173.132	205.258	206.271
TvY486_1004330	Transitional endoplasmic reticulum ATPase, putative,valosin-containing protein homolog	197.836	181.543	181.683	175.346	184.102	122.601	103.983	136.793	124.844	122.055	118.218	110.552	102.035	113.11	117.654	112.314
TvY486_0304080	RAB GDP dissociation inhibitor alpha, putative	191.221	194.594	176.896	173.683	184.099	277.817	326.364	274.474	270.201	287.214	206.564	187.936	187.185	183.572	224.668	197.985
TvY486_0301870	hypothetical protein, conserved (fragment)	183.429	194.001	178.656	179.389	183.869	37.149	39.5831	46.5888	44.7126	42.0084	35.599	34.6179	34.0809	30.0503	34.514	33.7724
TvY486_0400800	V-type ATPase, A subunit, putative	194.914	195.413	174.764	169.61	183.675	191.239	203.705	192.551	199.691	196.797	177.328	159.477	148.667	157.898	197.52	168.178
TvY486_0702670	histone H2A, putative	189.677	201.103	149.376	194.321	183.619	145.993	142.758	161.628	180.591	157.743	270.081	259.253	251.967	265.274	245.357	258.386
TvY486_0707020	ATP synthase alpha chain, mitochondrial precursor, putative,ATP synthase F1, alpha subunit, putative	184.741	161.467	225.002	161.966	183.294	433.445	309.068	349.361	358.413	362.572	558.679	516.72	511.467	531.858	556.635	535.072
TvY486_0500440	unspecified product	184.997	188.455	128.844	230.265	183.14	137.337	144.891	175.334	221.605	169.792	194.764	249.811	274.346	179.909	202.276	220.221
TvY486_0028220	oligosaccharyl transferase subunit, putative	186.267	190.478	185.553	170.246	183.136	93.3703	87.6218	122.465	129.201	108.165	112.075	105.663	105.796	92.9598	99.0566	103.11
TvY486_0702680	histone H2A, putative	186.444	197.636	146.327	201.795	183.05	163.889	151.115	126.296	180.591	155.473	268.922	257.075	262.515	260.803	285.361	266.935
TvY486_0702800	histone H2A, putative	176.744	190.701	161.57	202.625	182.91	140.341	157.382	136.068	183.489	154.32	264.285	250.539	240.248	281.667	261.358	259.619
TvY486_0004160	hypothetical protein, conserved in T.vivax	166.655	159.033	218.299	187.192	182.795	23.8222	21.2155	23.8228	19.4372	22.0744	14.5919	20.1004	19.4126	21.4304	20.5335	19.2138
TvY486_1010590	heat shock protein 83, (fragment)	175.874	192.798	163.979	196.911	182.391	113.919	85.3548	130.07	132.025	115.342	151.562	138.442	128.343	127.381	144.525	138.051
TvY486_0906840	ADP-ribosylation factor, putative	179.594	168.136	174.901	206.782	182.353	147.365	122.379	132.007	155.523	139.319	191.133	241.708	229.707	170.491	162.32	199.072
TvY486_0039220	glycosomal phosphoenolpyruvate carboxykinase, putative,glycosomal protein P60, putative	195.709	192.329	169.826	171.48	182.336	57.2603	50.6103	55.2274	56.9616	55.0149	42.4639	43.1634	38.6048	39.0728	44.9	41.641
TvY486_1010600	heat shock protein 83, putative, (fragment)	164.132	198.568	162.306	200.818	181.456	108.874	81.7393	121.474	126.707	109.699	134.097	126.034	127.155	113.047	125.21	125.109
TvY486_0042210	methionyl-tRNA synthetase, putative, (fragment)	184.523	167.853	200.844	172.341	181.39	107.667	112.065	132.383	128.453	120.142	107.285	110.319	101.845	132.687	150.01	120.429
TvY486_0704570	adenosine 5'-monophosphoramidase, putative	152.706	161.511	196.543	214.276	181.259	209.511	185.841	247.006	189.495	207.963	376.768	427.361	351.899	411.163	356.835	384.805
TvY486_0702710	histone H2A, putative	204.765	209.771	118.891	190.169	180.899	136.574	124.652	135.317	180.591	144.284	286.309	260.343	256.655	265.274	305.362	274.789
TvY486_0901990	cation transporter, putative, (fragment)	202.08	188.708	156.954	175.095	180.709	139.76	123.098	155.327	161.814	145	177.555	190.532	176.741	136.743	157.98	167.91
TvY486_0902130	hypothetical protein, conserved	211.177	166.097	140.292	204.425	180.498	251.792	254.709	224.622	266.499	249.406	249.314	246.356	260.934	234.267	207.929	239.76
TvY486_0036980	acyl-CoA binding protein, putative	166.865	153.858	218.033	182.515	180.318	117.22	103.947	155.97	140.521	129.415	136.628	134.349	129.727	148.831	128.356	135.578
TvY486_0806350	hypothetical protein	172.434	177.596	182.28	188.396	180.176	52.5559	66.6218	74.0358	85.5018	69.6788	43.9	43.8874	41.8433	29.7716	32.2331	38.3271
TvY486_0016530	BARP-like protein, putative	152.664	135.395	263.098	168.335	179.873	882.391	964.989	778.119	792.017	854.379	757.357	782.473	774.769	955.521	787.724	811.569
TvY486_0902915	60S ribosomal protein L11, putative, (fragment)	97.4995	385.223	0	230.53	178.313	244.717	120.565	303.63	139.502	202.103	408.972	406.455	130.762	610.785	193.945	350.184
TvY486_0003245	hypothetical protein, conserved (fragment)	165.322	168.494	177.419	200.709	177.986	141.571	116.427	167.991	124.636	137.656	153.193	171.615	154.888	146.781	123.79	150.053
TvY486_0702760	histone H2A, putative	199.376	180.299	137.182	190.999	176.964	146.935	145.544	141.331	194.112	156.981	275.877	251.628	235.56	272.725	262.692	259.696
TvY486_1001160	BARP-like protein, putative	156.172	140.467	241.267	169.666	176.893	852.374	929.301	670.896	770.437	805.752	742.021	774.984	740.208	797.51	768.664	764.677
TvY486_0502310	stress-induced protein sti1, putative	190.153	241.66	128.802	146.044	176.665	94.6352	79.9972	105.325	95.7275	93.9212	92.5647	101.179	99.5828	94.5849	92.9231	96.1669
TvY486_0035200	hypothetical protein, conserved in T. vivax	148.113	171.987	196.497	188.888	176.371	6.78893	5.71574	7.60555	5.78938	6.4749	3.76614	3.57671	3.27515	6.23827	4.21149	4.21355
TvY486_0035480	heat shock protein 85, putative	164.018	180.834	175.406	183.847	176.026	102.279	74.228	129.585	105.346	102.859	122.669	135.534	123.18	127.49	137.273	129.229
TvY486_0702770	histone H2A, putative	174.589	198.503	129.561	200.964	175.904	173.307	142.062	136.82	160.311	153.125	266.604	245.092	261.343	241.429	234.689	249.831
TvY486_0807690	amino acid transporter	158.243	125.949	253.754	164.751	175.674	318.418	246.451	181.633	216.814	240.829	223.789	205.905	213.198	287.719	330.052	252.133
TvY486_0804510	paraflagellar rod protein, (fragment)	174.928	186.856	153.205	186.617	175.401	112.324	129.15	152.956	133.118	131.887	135.91	140.127	144.129	132.293	121.144	134.721
TvY486_0904660	hypothetical protein, conserved	183.757	177.346	154.888	185.3	175.323	132.153	84.8078	113.812	144.355	118.782	126.784	125.803	123.733	124.304	126.874	125.5
TvY486_1104890	hypothetical protein, conserved	133.21	102.966	321.552	143.098	175.207	646.271	604.071	650.151	585.206	621.425	971.459	896.136	846.711	1093.99	1177.52	997.163
TvY486_0100140	phosphoglycerate kinase, putative	167.969	189.589	159.765	180.143	174.367	103.67	87.8472	113.508	108.821	103.462	99.4726	112.787	101.239	104.149	88.8763	101.305
TvY486_0302300	inosine-adenosine-guanosine-nucleoside hydrolase, putative,IAG-nucleoside hydrolase, putative	178.334	160.428	179.561	175.449	173.443	426.847	334.85	342.909	355.148	364.938	463.873	430.521	403.123	412.063	518.669	445.65
TvY486_0401830	hypothetical protein, conserved	159.416	172.434	143.016	218.852	173.429	93.6566	69.788	83.6758	99.9829	86.7758	116.114	124.594	102.772	104.515	102.21	110.041
TvY486_1110190	Trypanosoma vivax,S-adenosyl-L-homocysteine hydrolase, putative	171.328	172.829	155.479	192.435	173.018	116.905	100.34	153.168	145.784	129.049	178.252	178.286	189.368	159.955	143.896	169.951
TvY486_0001140	BARP-like protein, putative	122.238	106.573	319.872	142.365	172.762	183.651	208.502	257.834	184.818	208.701	153.872	166.038	160.389	197.24	129.763	161.46
TvY486_0016150	hypothetical protein, conserved in T.vivax	151.33	172.974	175.561	190.411	172.569	16.4858	15.6457	19.6068	16.5516	17.0725	14.8079	17.2421	15.424	15.059	11.4325	14.7931
TvY486_0000680	methionyl-tRNA synthetase, putative	147.923	140.631	223.92	174.867	171.835	80.784	76.1624	99.3842	96.7582	88.2722	77.9948	75.2284	71.514	103.037	96.8652	84.9279
TvY486_0033520	ubiquitin hydrolase, putative	194.994	177.774	170.622	142.925	171.579	208.686	184.17	212.914	232.089	209.465	198.832	187.454	182.595	193.061	239.095	200.207
TvY486_0603320	reticulon domain protein	187.066	193.644	142.082	162.399	171.298	266.526	245.784	251.329	292.871	264.127	330.945	269.397	281.297	242.902	302.369	285.382
TvY486_0600470	cysteine peptidase precursor,cysteine peptidase, Clan CA, family C1, Cathepsin L-like	157.566	160.963	184.454	181.915	171.225	231.26	169.906	181.041	189.721	192.982	193.02	186.862	210.288	226.759	214.695	206.325
TvY486_0100960	hypothetical protein, conserved in T. vivax	191.688	194.249	135.121	160.658	170.429	222.742	248.798	176.676	278.084	231.575	148.071	113.744	124.123	90.1364	152.871	125.789
TvY486_0600010	hypothetical protein, conserved (fragment)	159.667	156.962	196.16	168.66	170.362	358.962	342.656	302.74	240.641	311.25	301.167	270.4	259.112	259.778	272.91	272.673
TvY486_0002170	hypothetical protein, conserved in T. vivax	164.047	161.416	165.297	187.902	169.666	37.9895	25.6614	42.5727	38.9752	36.2997	29.0517	34.4641	29.2498	35.2643	31.3774	31.8815
TvY486_0701670	hypothetical protein, conserved	164.958	187.24	139.649	185.45	169.324	20.4153	17.5828	23.391	20.583	20.493	27.7134	37.0414	33.6114	32.387	25.4076	31.2322
TvY486_0002580	BARP-like protein, putative	149.994	129.258	235.909	161.913	169.269	817.778	746.573	737.311	818.095	779.939	924.777	1000.9	916.67	985.608	865.771	938.745
TvY486_0017780	hypothetical protein, conserved in T.vivax	166.396	183.139	164.33	163.185	169.262	16.206	12.9831	17.8388	12.8139	14.9605	14.3373	15.8178	12.412	14.3887	13.1382	14.0188
TvY486_1004590	elongation factor 2, putative, (fragment)	173.615	170.037	141.99	190.575	169.054	82.9055	46.9083	78.9978	103.32	78.0329	92.0463	80.7242	80.8624	81.1861	107.536	88.471
TvY486_0500360	casein kinase, putative, (fragment)	158.21	179.957	173.744	163.647	168.889	180.087	168.321	210.944	180.644	184.999	223.545	236.229	243.298	208.115	181.381	218.514
TvY486_0803730	hypothetical protein	178.79	180.39	162.626	152.1	168.476	184.549	187.741	154.355	141.666	167.078	176.761	142.356	157.132	155.069	169.769	160.217
TvY486_1113070	hypothetical protein	122.754	127.165	251.691	172.008	168.405	88.2623	184.858	116.101	73.7838	115.751	45.1848	36.7508	43.1936	60.0186	57.1536	48.4603
TvY486_0032430	hypothetical protein	156.196	153.275	168.63	192.408	167.627	160.603	253.961	206.456	234.812	213.958	156.147	146.644	125.846	131.774	190.348	150.152
TvY486_0100940	calpain-like cysteine peptidase, putative,cysteine peptidase, Clan CA, family C2, putative	193.545	200.755	134.83	140.933	167.516	187.448	203.137	234.453	239.818	216.214	128.051	114.702	107.596	114.732	142.539	121.524
TvY486_0704560	hypothetical protein, conserved	167.812	168.001	158.11	175.413	167.334	137.028	157.181	157.721	170.175	155.526	183.432	179.591	176.328	132.149	134.303	161.161
TvY486_0701160	10 kDa heat shock protein, putative	146.987	188.068	164.742	169.401	167.3	76.7968	72.3705	98.9837	93.1497	85.3252	103.402	193.565	182.892	153.241	137.787	154.177
TvY486_1007360	dihydrolipoamide acetyltransferase precursor, putative	164.966	169.443	149.47	184.177	167.014	117.488	81.5669	110.527	109.907	104.872	126.958	133.009	137.269	141.55	137.209	135.199
TvY486_1014550	nucleosome assembly protein, putative	165.61	155.904	180.684	165.845	167.011	149.336	144.417	160.212	148.654	150.655	157.581	158.726	145.579	152.269	158.1	154.451
TvY486_0500460	oligosaccharyl transferase subunit, putative	171.903	180.891	156.051	158.527	166.843	83.2528	82.3058	102.831	115.322	95.9279	99.4917	95.2684	99.6421	77.7376	89.4462	92.3172
TvY486_0603490	hypothetical protein, conserved	198.58	178.206	117.696	169.076	165.889	239.284	245.501	142.027	273.018	224.957	328.35	288.197	238.185	168.527	294.369	263.526
TvY486_0702660	histone H2A, putative	178.9	187.234	123.464	173.56	165.79	135.632	158.079	133.061	186.386	153.29	229.511	289.754	285.954	233.978	268.026	261.445
TvY486_1116720	iron superoxide dismutase, putative	164.257	178.417	159.293	160.768	165.684	231.235	238.01	215.5	228.961	228.427	281.014	336.163	287.043	281.485	266.328	290.407
TvY486_0802450	mannosyl-oligosaccharide 1,2-alpha-mannosidase IB, putative, (fragment)	158.89	169.064	166.038	168.295	165.572	169.252	184.971	191.142	213.642	189.752	197.011	201.464	173.215	138.855	144.7	171.049
TvY486_0035010	hypothetical protein, conserved in T. vivax	156.37	165.116	143.924	196.748	165.539	31.0305	32.455	36.4125	33.0852	33.2458	18.4545	19.8447	15.9144	20.6338	19.2132	18.8121
TvY486_0800400	hypothetical protein, unlikely	160.527	178.199	196.079	127.055	165.465	220.81	263.858	229.903	234.546	237.279	128.422	81.8538	98.4089	146.608	242.594	139.577
TvY486_0300500	GTP-binding nuclear protein rtb2, putative	188.058	174.189	140.192	159.052	165.373	166.156	148.651	157.788	155.287	156.971	218.496	199.032	197.761	215.884	235.555	213.346
TvY486_1014260	Mitochondrial ADP/ATP carrier protein 5b, putative (fragment) (MCP5b)	156.861	146.205	132.864	224.899	165.207	134.951	107.584	93.9949	185.153	130.421	174.288	192.401	199.974	237.759	155.387	191.962
TvY486_0016540	BARP-like protein, putative	148.665	127.57	228.613	155.627	165.119	788.677	749.361	746.976	810.746	773.94	957.753	1035.47	929.797	991.271	880.179	958.894
TvY486_1014130	40S ribosomal protein S2, putative, (fragment)	140.77	128.438	112.757	278.118	165.021	160.443	220.841	137.188	186.373	176.211	239.762	272.188	297.831	100.37	170.774	216.185
TvY486_1005990	clathrin heavy chain, putative	175.412	176.734	155.576	151.154	164.719	156.593	136.114	142.928	164.842	150.119	106.743	95.6474	92.3526	108.402	174.677	115.564
TvY486_1100580	hypothetical protein, conserved	174.507	181.477	134.184	167.326	164.374	147.108	155.301	137.049	136.298	143.939	151.678	171.419	191.2	157.166	141.768	162.646
TvY486_1100510	epsin, putative	165.652	168.532	170.328	152.566	164.269	184.413	180.046	185.669	189.309	184.859	203.687	197.154	198.107	228.44	225.136	210.505
TvY486_0704590	hypothetical protein, conserved	169.657	172.699	157.088	156.692	164.034	153.101	151.963	154.263	161.118	155.111	109.948	98.655	88.6952	103.038	134.717	107.011
TvY486_0037000	receptor-type adenylate cyclase GRESAG 4, putative	157.889	147.623	195.093	154.482	163.772	208.231	245.79	227.431	264.774	236.556	168.614	140.862	133.026	143.213	187.86	154.715
TvY486_0704100	hypothetical protein, unlikely	182.121	133.571	136.275	202.749	163.679	109.835	112.597	84.5179	118.702	106.413	270.535	171.027	130.411	206.615	94.5778	174.633
TvY486_0705630	hypothetical protein	170.571	166.306	150.782	166.058	163.429	206.628	145.585	147.321	194.35	173.471	156.727	150.305	117.524	138.522	199.087	152.433
TvY486_1001500	methionyl-tRNA synthetase, putative, (fragment)	170.641	158.012	163.101	161.686	163.36	95.3797	96.0031	95.856	107.964	98.8007	106.704	91.2294	83.4673	109.519	142.159	106.616
TvY486_1000960	hypothetical protein, unlikely	135.436	107.626	237.206	171.587	162.964	202.094	223.967	195.185	192.567	203.453	179.036	190.762	191.456	178.149	142.129	176.306
TvY486_0028480	hypothetical protein, conserved	162.22	161.515	167.46	160.263	162.865	269.786	440.709	412.424	454.884	394.451	174.242	166.566	162.004	129.881	137.329	154.004
TvY486_0403960	receptor-type adenylate cyclase GRESAG 4, putative, (fragment)	168.91	145.055	179.689	155.674	162.332	188.824	219.874	215.887	264.483	222.267	179.391	148.692	135.691	148.664	208.731	164.234
TvY486_1010185	microtubule-associated protein, putative, (fragment)	164.828	169.948	167.418	145.705	161.975	145.282	187.684	183.096	165.291	170.338	111.084	121.668	121.456	140.325	152.77	129.461
TvY486_0008920	aminotransferase, putative	155.765	161.196	179.21	151.165	161.834	195.825	188.76	189.665	170.064	186.078	213.069	197.101	231.932	267.29	251.587	232.196
TvY486_0022230	hypothetical protein, conserved	151.164	147.847	191.734	156.094	161.71	97.6195	99.8276	114.617	112.91	106.244	102.114	90.8077	90.2441	115.383	132.396	106.189
TvY486_1102790	Peptidase_M8, putative	162.686	156.029	164.67	163.252	161.659	58.466	63.585	75.0328	81.8676	69.7378	46.7101	47.2559	45.0556	33.4865	34.7635	41.4543
TvY486_1110110	hypothetical protein, conserved,14-3-3 protein-like protein, putative	183.079	151.559	147.311	163.736	161.421	146.915	111.94	117.997	136.61	128.365	166.876	167.276	168.227	157.283	169.701	165.873
TvY486_0036270	reverse transcriptase (RNA-dependent DNA polymerase)	170.211	157.6	192.821	124.405	161.259	66.6149	72.4508	116.616	91.5639	86.8114	41.2455	51.1477	0	64.055	46.654	40.6204
TvY486_1113670	ribonucleotide reductase, small chain, putative	161.601	158.95	149.328	174.459	161.084	97.5538	84.1987	97.9358	101.196	95.2211	158.057	147.506	151.727	144.053	172.102	154.689
TvY486_0701970	hypothetical protein, conserved	168.396	167.7	168.09	137.596	160.446	222.769	267.447	280.645	244.876	253.934	180.575	166.439	138.687	229.312	248.191	192.641
TvY486_1004460	stress-inducible protein STI1-like, putative	163.885	180.605	128.809	165.148	159.612	172.474	156.056	139.86	158.33	156.68	219.27	243.555	253.897	183.822	157.593	211.627
TvY486_0403700	hypothetical protein, unlikely	154.16	163.449	167.345	148.681	158.409	204.241	212.619	233.236	145.398	198.874	155.311	169.144	166.122	177.204	196.581	172.872
TvY486_0404160	hypothetical protein, conserved	171.354	167.609	135.622	158.024	158.152	179.473	178.241	173.898	142.815	168.607	262.117	322.364	303.186	290.134	216.239	278.808
TvY486_0018220	hypothetical protein	137.307	148.552	157.566	189.033	158.114	92.0539	127.592	85.9728	139.493	111.278	158.801	80.1276	68.1545	76.0134	80.9195	92.8032
TvY486_0801760	(H+)-ATPase G subunit, putative	146.47	157.389	154.83	172.014	157.676	136.472	134.834	106.595	171.14	137.26	159.741	191.692	143.659	180.127	138.139	162.672
TvY486_0702860	hypothetical protein, conserved	138.254	129.769	200.357	161.909	157.572	78.3472	44.1875	59.4073	52.0824	58.5061	78.9697	81.9921	74.3324	118.365	89.094	88.5506
TvY486_0012280	hypothetical protein, conserved in T. vivax	150.342	150.771	149.87	176.897	156.97	57.9976	56.6961	69.2869	75.6136	64.8986	74.8688	78.9001	78.3123	62.1987	61.3752	71.131
TvY486_0603830	RNA-binding protein 42 (RNA-binding motif protein 42), putative	138.964	148.332	157.042	181.464	156.45	132.228	107.217	160.267	121.395	130.277	114.692	122.84	123.235	161.593	116.126	127.697
TvY486_0901660	eukaryotic initiation factor 4a, putative	162.074	149.635	130.748	182.226	156.171	145.394	76.3514	119.813	150.471	123.007	164.465	139.431	134.703	147.703	175.469	152.354
TvY486_0043780	hypothetical protein, conserved in T. vivax	151.955	154.538	156.767	160.787	156.012	23.7308	22.2995	24.123	23.8979	23.5128	13.5942	14.0917	16.4586	19.6128	15.4568	15.8428
TvY486_0904830	hypothetical protein	158.526	162.944	147.973	151.956	155.35	417.35	560.738	309.145	464.438	437.918	601.995	519.526	520.192	436.977	522.737	520.285
TvY486_0705650	cell cycle associated protein MOB1, putative	168.98	161.736	139.508	150.806	155.258	119.88	99.3999	99.6865	135.868	113.709	167.995	172.288	181.913	137.103	133.876	158.635
TvY486_0902000	ubiquitin hydrolase, putative, (fragment)	171.451	168.799	136.928	142.682	154.965	181.853	163.032	195.504	204.044	186.108	168.62	168.987	164.844	166.539	200.224	173.843
TvY486_1118010	hypothetical protein, conserved,leucine-rich repeat protein (LRRP), putative	172.7	169.321	137.609	139.23	154.715	158.735	131.633	155.778	148.87	148.754	136.159	123.094	114.379	141.493	178.045	138.634
TvY486_0042780	hypothetical protein, conserved in T. vivax	139.394	151.24	165.934	158.652	153.805	37.4715	33.9684	43.1521	36.7786	37.8426	40.1635	39.5613	46.0419	44.507	35.3714	41.129
TvY486_1116990	tubulin binding cofactor A, putative	181.93	125.213	157.171	149.955	153.567	190.416	175.678	144.026	196.107	176.557	293.135	393.565	362.247	182.041	157.571	277.712
TvY486_1112250	cytosolic malate dehydrogenase, putative	161.556	146.238	142.12	164.072	153.496	111.832	97.454	104.772	124.853	109.728	165.198	188.043	167.848	141.035	143.821	161.189
TvY486_0304070	hypothetical protein, unlikely	142.548	183.946	115.997	170.087	153.144	250.479	363.384	259.212	284.09	289.291	235.944	189.102	185.84	193.276	218.476	204.528
TvY486_0701000	protein disulfide isomerase, putative	129.348	130.78	161.256	190.034	152.855	111.944	94.4317	148.973	141.043	124.098	137.454	143.463	137.777	151.418	127.87	139.596
TvY486_0602790	intraflagellar transport (IFT) protein, putative	135.591	151.742	161.749	161.378	152.615	97.3651	100.869	129.607	86.5432	103.596	167.372	183.69	146.392	136.717	88.4197	144.518
TvY486_0101660	glucose-6-phosphate isomerase, glycosomal, putative	168.087	162.649	138.549	140.967	152.563	70.2664	60.8604	87.8476	91.741	77.6788	65.567	65.0124	57.5007	61.1855	69.0338	63.6599
TvY486_0907270	dynein-associated protein, putative	116.198	162.494	195.437	135.621	152.438	184.586	136.776	266.309	177.958	191.407	321.475	357.882	297.268	393.105	134.98	300.942
TvY486_0600870	hypothetical protein, conserved	138.348	141.08	190.614	136.815	151.714	121.742	105.31	177.59	141.113	136.439	183.869	177.231	218.736	180.315	141.931	180.416
TvY486_0032350	major facilitator superfamily, transporter, putative	161.585	154.116	135.792	155.345	151.71	214.167	192.322	161.45	221.861	197.45	215.634	212.14	220.933	193.289	218.886	212.176
TvY486_1106220	hypothetical protein, unlikely	139.09	136.819	169.012	161.368	151.572	8.02411	7.67173	11.9618	9.84495	9.37565	8.46747	7.31799	4.26638	10.1315	5.29691	7.09605
TvY486_0002120	hypothetical protein, conserved in T.vivax	137.639	131.095	179.941	157.002	151.419	29.7925	23.6607	30.3327	24.2032	26.9973	15.0982	15.021	15.6985	17.1215	16.8283	15.9535
TvY486_0004790	hypothetical protein, conserved in T. vivax	126.728	109.922	228.114	140.689	151.363	816.848	898.685	769.946	724.796	802.569	656.534	603.97	574.024	931.015	877.255	728.56
TvY486_0000390	BARP-like protein, putative	137.691	110.674	210.794	141.215	150.094	690.767	639.236	686.405	729.629	686.509	825.412	879.54	809.98	907.865	769.041	838.368
TvY486_1013600	nuclear segregation protein, putative	141.78	146.318	160.93	151.151	150.045	105.513	84.4873	114.208	103.008	101.804	91.8182	88.4253	81.7553	88.5691	81.4562	86.4048
TvY486_0600490	cysteine peptidase precursor,cysteine peptidase, Clan CA, family C1, Cathepsin L-like	143.904	134.279	168.8	152.917	149.975	165.821	117.704	141.722	145.013	142.565	130.605	140.98	142.937	169.454	153.415	147.478
TvY486_0044170	BARP-like protein, putative	135.266	113.918	203.742	146.788	149.928	725.45	677.488	663.341	740.602	701.72	886.431	882.009	854.968	857.736	778.34	851.897
TvY486_0800880	hypothetical protein, conserved	157.689	166.544	115.42	159.214	149.717	181.298	189.793	170.595	174.32	179.002	229.381	241.76	271.545	185.744	182.169	222.12
TvY486_0303140	hypothetical protein, conserved	156.092	166.715	140.259	135.687	149.688	161.688	153.857	135.532	182.012	158.272	160.47	145.143	149.704	112.596	134.939	140.57
TvY486_1101820	T-complex protein 1, beta subunit, putative	154.988	151.275	135.17	157.017	149.613	171.373	124.705	166.853	151.636	153.642	179.874	180.771	176.781	176.033	181.951	179.082
TvY486_0031550	hypothetical protein, conserved in T. vivax	142.082	150.688	156.476	148.902	149.537	78.4679	75.1327	115.744	107.451	94.1989	78.3027	70.0521	75.0117	86.8861	83.7164	78.7938
TvY486_1003020	hypothetical protein, conserved	134.521	120.99	196.808	144.385	149.176	294.936	288.036	181.011	310.678	268.665	529.454	321.119	362.554	339.85	395.074	389.61
TvY486_0012780	transporter, putative	151.862	149.895	151.586	142.919	149.066	176.321	148.775	141.924	146.215	153.309	159.246	150.24	143.649	138.31	145.91	147.471
TvY486_0803870	nucleoside phosphorylase, putative	147.122	167.86	129.968	150.733	148.921	26.4453	22.6476	29.7726	29.9868	27.2131	21.9337	20.0037	18.5514	20.2227	20.7958	20.3015
TvY486_0013630	hypothetical protein, conserved in T. vivax	145.692	136.973	150.974	159.845	148.371	22.4629	19.6527	28.1263	27.1414	24.3458	27.9414	30.5886	28.7349	23.2042	19.5021	25.9942
TvY486_0805005	flagellar calcium-binding protein, putative	145.447	120.982	208.388	114.899	147.429	347.132	547.659	420.89	482.834	449.629	270.132	244.422	225.772	254.617	385.247	276.038
TvY486_1010290	trypanothione reductase, putative	157.154	144.923	137.472	145.651	146.3	140.407	115.6	122.594	137.417	129.005	152.659	149.117	138.705	136.422	159.303	147.241
TvY486_0035210	transporter, putative	142.764	141.92	152.523	146.097	145.826	173.622	148.013	145.968	148.831	154.108	155.364	147.485	140.982	148.99	149.163	148.397
TvY486_1009360	hypothetical protein (fragment)	123.194	122.263	214.885	119.383	144.931	114.842	141.506	177.048	142.918	144.079	90.7428	103.701	80.7935	116.252	131.747	104.647
TvY486_1013010	citrate synthase, putative	126.529	110.43	213.498	127.993	144.613	332.582	240.073	182.29	193.024	236.992	144.356	128.392	121.942	220.998	271.123	177.362
TvY486_0700170	hypothetical protein, conserved	144.897	138.578	146.094	148.264	144.458	87.8173	90.1074	84.1376	79.6403	85.4256	68.7407	69.9194	79.6695	51.56	47.7039	63.5187
TvY486_0706060	hypothetical protein	127.422	208.72	117.478	124.184	144.451	74.649	128.1	91.0453	83.5234	94.3294	95.269	58.8941	60.9185	53.806	55.7386	64.9252
TvY486_1106950	hypothetical protein, conserved,aminopeptidase, putative,metallo-peptidase, Clan MF, Family M17	141.262	145.614	151.985	137.483	144.086	281.523	247.569	247.017	259.544	258.913	343.501	328.588	297.587	346.268	399.548	343.098
TvY486_0704270	hypothetical protein, conserved	137.5	131.705	148.456	157.366	143.757	93.9669	100.294	96.7062	87.503	94.6175	88.4264	102.113	96.3786	71.7861	64.4233	84.6255
TvY486_0033030	hypothetical protein, conserved	149.764	144.576	137.177	142.842	143.59	42.6933	40.2053	46.6379	34.8576	41.0985	41.6052	40.8663	32.6014	47.1754	45.6302	41.5757
TvY486_1101500	hypothetical protein, conserved	151.578	159.425	129.83	131.006	142.96	107.954	89.4543	102.222	112.14	102.943	145.056	135.876	138.925	114.344	124.438	131.728
TvY486_0029730	hypothetical protein, conserved in T. vivax	130.996	144.826	126.608	168.031	142.615	31.8829	27.3549	34.5125	40.5707	33.5803	32.2459	40.2685	36.301	30.5326	24.6373	32.7971
TvY486_0706070	receptor-type adenylate cyclase GRESAG 4, putative, (fragment)	136.46	141.73	143.45	148.196	142.459	65.9321	78.4833	110.286	91.799	86.6251	42.4584	46.73	40.0011	59.466	46.151	46.9613
TvY486_0101450	Suppressor of G2 allele of SKP1, putative	148.639	165.733	115.729	139.343	142.361	83.5901	77.8651	88.8118	85.9666	84.0584	88.0437	103.594	104.539	76.8054	57.8868	86.1738
TvY486_0045940	cysteine peptidase (CP), putative	125.403	124.424	175.65	143.843	142.33	156.317	112.617	149.813	141.982	140.182	125.505	126.52	130.502	179.702	139.965	140.439
TvY486_0302890	high mobility group protein, putative	141.855	152.751	123.83	150.404	142.21	273.113	202.944	277.782	271.498	256.334	300.121	310.797	305.337	350.622	305.702	314.516
TvY486_1103700	aminopeptidase, putative,metallo-peptidase, Clan MA(E) Family M1	156.402	158.561	132.844	120.398	142.051	183.913	170.054	181.18	190.819	181.491	201.617	204.348	195.487	183.785	202.704	197.588
TvY486_0008710	hypothetical protein, conserved in T.vivax, (fragment)	133.952	137.649	145.954	150.344	141.975	101.736	100.497	139.718	129.783	117.934	118.567	109.432	108.777	140.684	118.17	119.126
TvY486_0000280	hypothetical protein, conserved in T. vivax	124.686	101.138	192.701	149.151	141.919	39.5337	31.5732	46.5216	29.263	36.7229	28.8519	34.9708	27.296	39.1455	29.5121	31.9553
TvY486_0603280	heat shock 70 kDa protein, mitochondrial precursor, putative, (fragment)	125.516	142.556	151.516	148.073	141.915	147.57	97.9817	148.792	120.178	128.63	202.798	148.355	169.55	199.583	210.396	186.136
TvY486_0034990	hypothetical protein, conserved in T. vivax	137.065	147.034	151.61	130.641	141.588	45.2264	41.7068	39.7737	39.8889	41.6489	22.9048	23.7788	21.8847	23.4295	21.7624	22.752
TvY486_0701960	hypothetical protein, unlikely	156.468	134.197	159.208	115.177	141.262	232.477	250.289	219.914	250.327	238.252	237.371	164.206	122.479	108.672	222.324	171.01
TvY486_0701140	10 kDa heat shock protein, putative	142.245	135.409	94.1381	191.361	140.788	61.4374	67.3794	67.1675	100.912	74.2241	112.802	140.775	199.905	160.207	143.298	151.397
TvY486_1100610	protein phosphatase, putative,protein phosphatase 2C, putative	152.626	152.419	132.375	124.439	140.465	158.661	177.037	163.657	167.2	166.639	146.525	136.426	128.384	140.507	150.306	140.43
TvY486_0101560	hypothetical protein, conserved	140.871	140.216	140.547	139.854	140.372	116.806	95.1541	110.313	115.636	109.477	112.457	124.375	124.21	135.32	117.158	122.704
TvY486_0007010	hypothetical protein, conserved in T. vivax	120.655	104.962	194.888	140.753	140.315	51.1338	59.3186	63.3787	61.1373	58.7421	32.4102	35.3095	34.1834	31.5259	26.7574	32.0373
TvY486_0902870	hypothetical protein, conserved	134.332	142.73	138.352	145.839	140.313	92.3902	107.206	108.071	110.42	104.522	90.3236	78.6367	89.1441	88.155	79.5772	85.1673
TvY486_0014250	hypothetical protein, putative	124.092	103.436	199.517	133.815	140.215	35.5475	35.3711	36.0631	38.778	36.4399	30.8858	29.9939	28.8724	31.6242	28.7145	30.0182
TvY486_0004230	hypothetical protein, conserved in T. vivax	139.773	134.347	138.928	146.05	139.774	60.2583	52.2567	63.5034	60.7746	59.1982	45.7183	45.9434	44.1174	45.8906	47.8571	45.9054
TvY486_1107810	histone H2B variant, putative	139.112	151.517	130.171	137.134	139.483	172.157	145.251	169.823	227.024	178.564	255.311	253.983	240.811	238.804	214.093	240.6
TvY486_1106550	60S ribosomal protein L28, putative	147.815	168.334	98.4307	142.926	139.376	162.141	138.944	74.4587	130.417	126.49	225.644	234.03	259.601	125.914	131.309	195.3
TvY486_1107830	major facilitator superfamily, putative	140.64	129.865	150.568	136.397	139.368	176.902	202.89	187.273	189.989	189.263	163.841	162.01	158.918	162.159	163.352	162.056
TvY486_0806060	hypothetical protein	136.549	97.5223	162.943	159.882	139.224	205.212	325.747	154.256	221.044	226.565	243.656	210.671	253.564	141.619	143.784	198.659
TvY486_0021420	hypothetical protein, conserved in T. vivax	123.037	140.953	138.577	153.408	138.994	57.8162	65.9251	72.9764	67.8916	66.1523	47.2177	52.0874	48.8111	46.0851	47.0413	48.2485
TvY486_1014870	GDP-mannose 4,6 dehydratase, putative	146.204	139.447	131.692	137.651	138.749	76.8374	82.519	94.8581	99.136	88.3376	69.142	63.6585	57.2986	45.5078	43.1034	55.7421
TvY486_0604240	S-adenosylmethionine synthetase, putative, (fragment)	130.492	120.493	143.674	160.009	138.667	156.135	175.681	184.505	190.975	176.824	329.003	363.767	387.479	293.262	250.781	324.858
TvY486_0803740	small GTP-binding protein Rab11,Rab11A GTPase	149.564	139.251	142.193	120.055	137.766	136.803	117.189	129.119	133.606	129.179	131.585	123.059	110.115	116.606	132.769	122.827
TvY486_1103770	hypothetical protein, unlikely	110.882	111.253	217.063	111.679	137.719	563.839	870.912	735.583	607.513	694.462	681.127	601.845	546.65	798.894	684.26	662.555
TvY486_0101240	axoneme central apparatus protein	152.661	155.284	115.409	126.906	137.565	113.063	108.58	127.129	134.537	120.827	122.351	97.8687	96.9449	109.459	119.1	109.145
TvY486_1011770	hypothetical protein	142.335	141.424	133.577	131.961	137.324	30.4701	35.0904	28.2864	39.7617	33.4021	24.6244	24.8207	26.9941	18.5077	18.777	22.7448
TvY486_0014950	hypothetical protein, conserved in T. vivax	150.158	151.718	97.9645	149.101	137.235	16.8923	16.2605	16.2768	15.0736	16.1258	12.2358	13.1163	10.9336	11.3342	11.1394	11.7519
TvY486_0604380	hypothetical protein, conserved	139.14	148.398	131.379	128.574	136.873	117.029	90.8026	130.797	111.077	112.426	121.543	128.394	125.774	148.205	124.365	129.656
TvY486_0000650	receptor-type adenylate cyclase GRESAG, putative	146.222	144.845	128.084	126.94	136.523	32.2779	37.3132	34.0211	33.7342	34.3366	24.1586	22.2897	19.7269	19.9523	23.8076	21.987
TvY486_0704290	hypothetical protein, conserved	134.858	119.637	146.191	144.966	136.413	156.954	141.551	193.407	137.634	157.387	136.727	148.974	133.921	124.864	91.6767	127.233
TvY486_1114940	BARP-like protein, putative	114.657	92.3296	218.486	120.135	136.402	894.491	916.425	847.323	730.863	847.275	723.789	697.522	642.471	911.461	966.104	788.269
TvY486_0300140	hypothetical protein, unlikely	129.953	120.743	144.939	149.668	136.326	124.014	122.558	127.231	89.7416	115.886	106.046	93.263	117.448	109.679	83.8352	102.054
TvY486_0704630	hypothetical protein, unlikely	116.602	132.502	126.716	168.905	136.181	44.6168	45.7749	35.4339	61.4518	46.8194	49.7217	34.0365	50.4248	35.4162	47.4901	43.4179
TvY486_0807130	hypothetical protein, conserved (unlikely)	136.888	142.843	140.273	124.151	136.039	206.426	247.382	228.678	176.477	214.741	186.434	176.492	259.7	235.537	170.115	205.656
TvY486_0602190	small nuclear ribonucleoprotein Sm-E	123.996	139.86	108.606	170.831	135.823	182.456	177.527	149.065	118.808	156.964	245.974	125.569	226.911	226.531	119.269	188.851
TvY486_0304544	cofilin/actin depolymerizing factor, putative	149.116	130.203	112.526	151.371	135.804	128.233	119.82	83.8559	132.988	116.224	116.557	110.085	144.302	98.5673	145.706	123.043
TvY486_0027080	metacaspase, putative	127.22	128.746	141.901	142.043	134.978	45.4856	46.8478	67.0122	60.974	55.0799	58.0362	61.3701	67.6469	56.6299	52.643	59.2652
TvY486_0303270	heat shock protein, putative	127.114	141.058	122.066	148.713	134.738	84.2125	63.742	89.4289	87.2181	81.1504	99.0928	98.1923	88.2796	91.0994	99.0156	95.1359
TvY486_1001380	hypothetical protein, unlikely	125.225	160.051	106.836	146.688	134.7	78.7259	84.6104	66.4608	81.7349	77.883	76.523	84.056	64.7771	53.8906	85.735	72.9963
TvY486_1014120	hypothetical protein, conserved	134.029	134.367	131.292	138.918	134.651	114.593	86.1436	117.415	104.007	105.54	133.304	122.174	125.665	137.057	117.202	127.08
TvY486_0201540	esterase, putative, (fragment)	136.91	148.034	116.63	136.314	134.472	48.6957	39.6731	56.4039	42.6022	46.8437	60.8638	74.7637	80.3559	57.1888	59.6265	66.5597
TvY486_0902380	hypothetical protein, conserved	129.405	124.35	150.247	133.218	134.305	173.18	119.302	165.635	173.574	157.923	172.619	162.723	150.088	152.207	163.408	160.209
TvY486_0300150	hypothetical protein, conserved	135.415	141.719	136.032	123.378	134.136	132.43	160.995	160.617	132.924	146.742	108.092	104.712	112.25	107.098	109.305	108.291
TvY486_0038150	hypothetical protein, conserved in T.vivax	140.69	131.154	138.499	125.935	134.07	46.6148	56.3614	58.6289	61.4315	55.7591	47.5771	45.4179	47.6078	48.4436	40.2743	45.8641
TvY486_0503580	histone H4, putative	121.929	102.225	165.066	146.728	133.987	40.414	45.7421	58.1998	84.2402	57.149	74.9506	112.14	75.5244	83.6808	71.9829	83.6557
TvY486_0702020	hypothetical protein, conserved	129.362	143.882	129.409	132.743	133.849	104.558	112.585	132.145	113.388	115.669	104.257	97.6866	102.014	91.2927	89.7829	97.0066
TvY486_0033220	microtubule-associated protein, putative, (fragment) (GB4)	115.114	122.606	180.798	116.845	133.841	150.412	263.748	224.089	191.456	207.426	102.393	162.303	136.959	206.17	206.546	162.874
TvY486_1013670	phosphatidic acid phosphatase protein, putative	131.887	135.027	119.657	147.417	133.497	226.934	234.871	195.744	232.744	222.573	203.327	172.907	180.318	176.092	237.059	193.941
TvY486_0302970	hypothetical protein, unlikely	140.378	140.415	119.909	133.242	133.486	164.864	160.88	193.336	114.815	158.474	110.035	116.059	105.149	173.425	141.146	129.163
TvY486_1014000	19S proteasome non-atpase subunit 8,26s proteasome non-atpase regulatory subunit 8 (Rpn8)	134.955	131.638	133.143	133.856	133.398	106.122	96.2483	111.847	103.459	104.419	120.33	140.723	141.24	131.823	109.963	128.816
TvY486_1101430	hypothetical protein	124.27	104.334	199.278	105.369	133.313	188.394	132.488	171.831	112.612	151.331	164.056	145.223	144.868	198.434	216.847	173.886
TvY486_1116750	hypothetical protein	149.218	125.801	140.053	117.907	133.245	45.9027	58.163	33.5811	49.496	46.7857	20.441	22.9126	9.34493	27.7656	36.1285	23.3185
TvY486_1113660	ribonucleoside-diphosphate reductase small chain, putative, (fragment)	121.969	131.602	138.36	138.74	132.668	81.5826	67.1136	104.769	86.8707	85.084	129.355	125.464	122.728	124.205	129.337	126.218
TvY486_1013940	protein kinase, putative	142.064	144.526	125.424	115.78	131.948	127.482	142.95	129.702	128.449	132.146	92.2543	79.6983	82.7422	88.8563	102.514	89.213
TvY486_0902350	hypothetical protein, conserved	119.571	120.725	151.966	134.863	131.781	92.8516	133.343	131.236	131.904	122.334	175.401	202.768	208.291	74.4176	76.9111	147.558
TvY486_0906660	phosphoinositide-binding protein, putative, (fragment)	141.157	129.716	140.4	115.104	131.594	111.567	109.247	135.106	121.442	119.34	90.653	96.5273	100.593	117.718	123.682	105.835
TvY486_0503920	small GTP-binding protein, putative	129.439	132.895	128.141	135.753	131.557	193.451	203.663	217.808	173.975	197.224	228.085	247.873	259.062	222.755	203.214	232.198
TvY486_0500465	oligosaccharyl transferase subunit, putative, (fragment)	135.373	147.627	134.344	108.576	131.48	62.8738	58.7814	90.9096	76.7041	72.3172	79.9668	80.4688	97.8616	76.1647	68.5904	80.6105
TvY486_0906440	hypothetical protein, unlikely	154.482	101.51	161.519	107.977	131.372	176.253	139.132	175.042	195.434	171.465	223.836	196.004	224.059	152.212	113.653	181.953
TvY486_0401840	hypothetical protein, conserved	131.347	120.368	118.014	153.863	130.898	79.5984	49.6667	67.703	79.96	69.232	118.373	116.154	107.436	105.239	105.315	110.503
TvY486_0503010	hypothetical protein	123.826	122.107	183.43	94.1659	130.882	194.76	349.553	194.533	146.452	221.325	107.348	78.9483	69.1351	119.819	145.588	104.168
TvY486_0503240	orotidine-5-phosphate decarboxylase/orotate phosphoribosyltransferase, putative,OMPDCase-OPRTase, putative	129.265	132.675	127.032	134.429	130.85	111.412	84.9369	102.256	91.9788	97.6459	100.504	101.59	95.9608	112.958	106.484	103.499
TvY486_0804520	paraflagellar rod protein, (fragment)	127.235	141.716	120.428	133.889	130.817	84.7617	102.543	122.429	110.496	105.057	104.262	105.194	105.34	101.817	85.3404	100.391
TvY486_1103740	nucleobase transporter, putative	133.754	130.339	132.437	124.452	130.245	208.941	332.739	201.447	227.355	242.62	223.583	200.687	197.133	195.176	242.553	211.826
TvY486_0006090	peptidylprolyl isomerase-like, putative	122.55	155.664	118.509	123.133	129.964	53.8493	49.5235	62.0579	54.5299	54.9901	46.6499	51.8225	53.3933	53.22	43.3289	49.6829
TvY486_1104570	hypothetical protein, conserved	115.363	123.381	127.81	152.616	129.792	151.535	97.4316	169.356	132.623	137.736	168.399	268.151	291.286	222.65	191.639	228.425
TvY486_0300380	protein transport protein Sec61 gamma subunit, putative	115.834	84.012	204.589	114.719	129.788	108.013	69.941	132.131	209.545	129.907	208.53	99.3229	142.51	357.879	162.587	194.166
TvY486_1013150	transporter, putative	131.035	135.179	125.081	127.854	129.787	154.576	132.066	120.557	134.273	135.368	145.407	133.37	133.327	117.165	131.724	132.199
TvY486_0604440	60S acidic ribosomal protein P2, putative	118.11	129.959	92.4099	178.114	129.648	116.198	100.563	76.6349	123.358	104.188	147.538	183.889	182.75	87.6307	87.9754	137.957
TvY486_0045580	69 kDa paraflagellar rod protein (fragment)	131.203	142.036	115.956	129.21	129.601	87.6775	95.5071	111.669	113.807	102.165	101.148	108.558	109.932	98.9145	87.585	101.227
TvY486_0602590	hypothetical protein, conserved	140.202	128.463	134.285	115.301	129.563	136.493	150.443	143.512	136.175	141.656	119.372	122.858	118.135	133.065	113.258	121.338
TvY486_0045510	S-adenosylmethionine synthetase, putative	133.043	121.289	130.206	132.813	129.338	150.749	163.328	183.669	166.216	165.99	332.643	365.376	372.214	299.163	224.922	318.864
TvY486_0403250	hypothetical protein, conserved	115.569	144.785	116.509	140.464	129.332	186.18	140.146	127.086	114.87	142.071	254.81	257.25	250.25	201.576	207.221	234.221
TvY486_1101640	mitochondrial RNA binding protein 1,gBP21, MRP1, putative	133.551	122.813	118.161	142.33	129.214	120.209	106.572	115.696	122.733	116.302	168.199	192.462	152.902	160.882	146.172	164.123
TvY486_0501380	hypothetical protein, conserved	134.983	124.492	137.791	119.333	129.15	127.736	114.096	114.045	124.753	120.157	156.328	173.423	162.999	109.249	117.485	143.897
TvY486_0016940	hypothetical protein, conserved in T. vivax	104.497	92.739	194.46	123.862	128.889	22.5046	21.1948	25.0946	23.6178	23.1029	23.0348	22.6802	19.6321	27.1053	20.0147	22.4934
TvY486_0019370	69 kDa paraflagellar rod protein (fragment)	136.652	136.075	118.124	124.097	128.737	86.6104	92.3256	116.055	113.442	102.108	108.864	110.1	100.666	96.3458	89.6326	101.122
TvY486_1014720	histone H3 variant, putative	120.136	134.663	136.239	123.639	128.669	124.37	120.895	139.683	108.133	123.27	89.4161	89.4741	91.1773	97.8121	63.5517	86.2863
TvY486_0016800	hypothetical protein, conserved (fragment)	140.828	137.758	114.94	120.988	128.629	83.0588	125.102	116.684	126.17	112.754	53.9361	64.8544	51.5228	65.792	78.8759	62.9962
TvY486_0304240	hypothetical protein, conserved	138.82	128.097	119.429	128.041	128.597	95.7325	72.9725	92.1084	99.1704	89.9959	143.717	167.337	184.41	113.532	95.2054	140.84
TvY486_1108630	mitochondrial RNA binding protein, putative	129.634	110.353	153.605	120.556	128.537	235.234	179.89	219.866	220.177	213.792	348.086	316.504	326.36	402.761	370.545	352.851
TvY486_0600050	hypothetical protein, conserved (fragment)	116.192	116.448	140.163	141.249	128.513	315.144	384.074	290.094	397.472	346.696	286.425	239.148	222.936	222.365	286.698	251.514
TvY486_0035050	iron/ascorbate oxidoreductase family protein	123.872	132.52	100.647	155.733	128.193	35.7321	35.5127	42.7296	42.3047	39.0698	40.9607	49.2386	41.0722	34.9739	30.8179	39.4127
TvY486_0703410	hypothetical protein, conserved	116.674	125.964	146.674	121.795	127.777	180.172	144.579	177.572	113.371	153.923	256.553	293.292	284.082	240.018	191.407	253.07
TvY486_0906720	aminopeptidase P, putative,metallo-peptidase, Clan MG, Family M24	132.763	130.708	119.039	126.701	127.303	97.1174	80.8329	104.955	103.15	96.5138	115.892	118.171	111.558	95.8851	76.4991	103.601
TvY486_1007930	hypothetical protein, conserved	119.71	133.369	133.312	122.061	127.113	140.163	131.406	137.409	124.472	133.363	124.284	114.982	108.872	125.943	139.219	122.66
TvY486_0604230	S-adenosylmethionine synthetase, putative, (fragment)	120.913	120.275	123.616	143.418	127.055	157.057	161.023	164.365	164.82	161.816	327.866	356.688	372.261	275.813	249.628	316.451
TvY486_1102660	hypothetical protein, conserved	127.356	122.348	139.926	118.371	127	142.43	140.491	180.317	154.284	154.381	126.705	111.504	99.0111	159.964	164.892	132.415
TvY486_0025980	ubiquitin hydrolase, putative,cysteine peptidase, Clan CA, family C19, putative	132.473	131.702	129.96	113.615	126.938	142.378	141.727	166.871	164.023	153.75	137.998	132.571	131.247	139.843	166.889	141.71
TvY486_1001370	hypoxanthine-guanine phosphoribosyltransferase, putative	135.362	140.977	117.099	114.229	126.917	38.2847	26.9356	37.2041	36.5961	34.7551	35.2635	40.7058	39.4153	39.1035	37.5341	38.4044
TvY486_0007870	hypothetical protein, conserved in T. vivax	128.196	130.953	100.508	147.945	126.9	4.41317	3.84383	4.34263	4.36304	4.24067	2.89725	3.46757	3.71379	3.72328	3.05417	3.37121
TvY486_0807200	expression site-associated gene 4 (ESAG4) protein, putative,receptor-type adenylate cyclase, putative	108.826	86.1563	199.357	112.689	126.757	94.8274	106.642	109.473	112.649	105.898	87.9205	80.424	72.8013	82.1259	100.157	84.6857
TvY486_0011670	hypothetical protein, conserved	132.053	128.23	130.157	116.245	126.671	44.6854	51.4466	53.1253	56.5874	51.4612	46.9267	43.927	41.7235	43.7453	36.8827	42.641
TvY486_1014370	hypothetical protein	118.241	143.561	128.977	115.509	126.572	192.978	198.824	178.722	157.022	181.887	185.14	148.767	159.335	186.748	221.377	180.273
TvY486_0706760	methylthioadenosine phosphorylase, putative	125.18	129.771	101.913	149.221	126.521	55.2372	43.4665	62.2719	59.7363	55.178	58.0616	63.4713	59.7203	59.6079	50.5915	58.2905
TvY486_0701510	Eukaryotic translation initiation factor 4E type 6, putative (eif4e6)	135.851	127.936	109.438	132.805	126.508	129.373	110.021	113.46	107.561	115.104	129.204	155.329	161.564	154.662	132.592	146.67
TvY486_1011670	hypothetical protein	109.21	88.1113	187.344	120.973	126.41	98.2131	121.782	180.771	100.848	125.404	48.1198	88.0578	37.9604	130.716	69.4977	74.8703
TvY486_0011510	transporter, putative, (fragment)	124.397	129.418	127.92	122.548	126.071	152.253	132.206	127.279	123.107	133.711	141.535	128.74	123.841	125.693	120.035	127.969
TvY486_0905330	hypothetical protein, conserved	124.104	123.091	132.672	124.135	126	179.006	200.422	195.066	202.668	194.291	162.215	149.924	143.607	158.564	166.091	156.08
TvY486_1103820	adenylosuccinate synthetase, putative, (fragment)	131.008	136.21	119.814	116.513	125.886	110.282	108.87	127.558	118.887	116.399	101.631	94.7173	95.8574	89.2999	108.247	97.9505
TvY486_0009220	metacaspase MCA3, putative, (fragment)	113.834	122.325	124.714	142.435	125.827	40.4075	42.9564	60.6079	52.3241	49.074	58.5346	63.0536	53.5821	52.4382	39.6527	53.4522
TvY486_1100370	hypothetical protein	87.8821	124.197	145.062	146.068	125.802	143.732	181.326	193.136	171.395	172.397	143.412	120.139	121.127	156.428	196.142	147.45
TvY486_0303600	paraflagellar rod protein, putative (fragment)	134.819	138.527	106.507	121.379	125.308	87.5823	94.6011	108.391	122.784	103.34	101.295	112.234	104.834	95.7186	93.0999	101.436
TvY486_0000850	hypothetical protein, conserved (fragment)	132.199	119.694	133.908	114.672	125.118	45.3427	52.4266	58.763	59.9281	54.1151	43.1674	44.9817	43.048	43.3948	36.707	42.2598
TvY486_0030370	hypothetical protein, conserved in T. vivax	103.069	91.2032	177.171	127.878	124.83	30.2752	26.3661	30.441	28.1587	28.8102	26.4015	27.9954	25.8274	30.1879	24.1654	26.9155
TvY486_0805400	eukaryotic translation initiation factor 1A, putative	110.494	112.196	127.871	148.467	124.757	59.8742	44.1978	73.5911	61.8666	59.8824	62.3784	55.9697	55.3358	67.8015	51.7694	58.651
TvY486_1107850	hypothetical protein, unlikely	128.514	86.999	156.524	126.164	124.55	139.756	181.252	133.836	162.671	154.379	220.374	130.369	160.909	121.59	181.074	162.863
TvY486_0705620	glucosamine-fructose-6-phosphate aminotransferase, putative, (fragment)	134.489	138.166	108.045	116.892	124.398	116.398	98.1971	117.851	122.221	113.667	113.721	107.634	102.086	114.167	140.851	115.692
TvY486_0028580	cysteine peptidase precursor	115.192	107.268	145.337	129.521	124.329	141.757	97.4704	123.825	123.81	121.716	121.855	116.398	121.63	158.462	131.095	129.888
TvY486_0303340	hypothetical protein, conserved (fragment)	122.944	125.063	117.112	130.514	123.908	176.207	148.074	130.137	162.433	154.213	171.389	167.353	180.769	162.53	177.309	171.87
TvY486_0037590	hypothetical protein, conserved in T. vivax	114.022	115.589	122.358	143.489	123.864	8.0552	6.42306	8.1651	7.16116	7.45113	5.80307	6.37621	5.96742	6.86999	7.0373	6.4108
TvY486_0600450	metacaspase, (fragment),cysteine peptidase, Clan CD, family C13, putative, (fragment)	123.859	125.556	111.072	134.931	123.855	44.7653	43.5017	56.181	60.1674	51.1538	60.1177	59.8346	62.3317	47.4806	42.3147	54.4159
TvY486_0020250	hypothetical protein, conserved in T. vivax	127.617	137.985	95.2719	132.81	123.421	6.46982	7.0966	8.68273	7.31433	7.39087	4.7197	5.77723	4.99041	5.64485	4.97179	5.2208
TvY486_0905200	T-complex protein 1, eta subunit, putative,t- complex protein 1 (eta subunit), putative	127.64	125.237	110.695	129.606	123.294	110.416	82.9118	113.167	106.308	103.201	119.45	121.14	108.79	124.965	112.919	117.453
TvY486_0601670	co-chaperone, putative	121.007	119.913	133.37	118.498	123.197	239.295	167.771	186.64	187.391	195.274	367.721	434.714	414.233	349.069	280.897	369.327
TvY486_0701640	Adenine phosphoribosyltransferase, putative	124.961	117.709	101.358	147.566	122.899	113.268	91.3298	77.1799	105.047	96.7062	150.571	123.159	131.452	127.893	143.635	135.342
TvY486_0600410	metacaspase MCA3,cysteine peptidase, Clan CD, family C13, putative	116.111	119.693	117.285	137.58	122.667	42.0338	43.8318	58.374	55.6861	49.9814	55.2958	58.3897	60.4342	54.6758	44.4769	54.6545
TvY486_1116070	Ras-related protein Rab2, putative (RAB2)	130.967	123.106	126.648	109.574	122.574	170.722	169.283	174.37	179.924	173.575	146.709	157.813	113.522	176.529	183.572	155.629
TvY486_0304110	vacuolar sortin protein 1, putative, (fragment)	134.809	133.183	108.895	112.403	122.322	58.2274	74.0659	64.418	71.9981	67.1773	49.8382	41.8887	43.3835	39.3723	54.352	45.7669
TvY486_0200172	cyclophilin-type peptidyl-prolyl cis-trans isomerase, putative,cyclophilin, putative	131.115	126.154	124.101	106.145	121.879	198.479	180.984	180.345	184.235	186.011	432.83	488.24	459.13	323.514	278.242	396.391
TvY486_1013930	hypothetical protein	121.582	125.951	129.158	110.585	121.819	103.961	131.138	123.308	109.08	116.872	90.1843	81.6465	77.5696	86.494	91.7629	85.5315
TvY486_0040270	hypothetical protein, conserved in T. vivax	88.1857	82.6714	249.15	67.077	121.771	81.8675	92.2577	226.562	123.199	130.972	65.7146	37.7916	31.5122	87.9339	80.6619	60.7228
TvY486_0016810	vacuolar ATP synthase, putative	116.507	115.843	118.45	135.772	121.643	123.166	127.725	105.212	122.093	119.549	142.337	144.226	138.675	114.849	126.303	133.278
TvY486_1100290	hypothetical protein, conserved	146.259	132.355	80.8413	126.816	121.568	96.0732	120.403	130.602	69.262	104.085	139.478	120.252	173.938	108.369	77.7455	123.957
TvY486_0604220	S-adenosylmethionine synthetase, putative, (fragment)	116.211	106.358	131.685	130.281	121.134	144.029	156.487	173.799	178.943	163.314	289.345	312.556	337.425	292.343	213.569	289.048
TvY486_1107320	proteasome alpha 7 subunit, putative, (fragment)	123.942	122.647	101.912	135.895	121.099	67.1024	57.3031	70.2789	76.9288	67.9033	115.034	126.174	112.339	83.4109	97.8046	106.953
TvY486_1004200	hypothetical protein, conserved	140.715	126.302	106.994	110.278	121.072	132.394	140.895	141.788	119.829	133.726	124.327	135.27	154.105	115.296	92.8867	124.377
TvY486_0044180	BARP-like protein, putative	91.7291	87.9753	191.692	112.769	121.041	557.532	481.872	592.248	535.55	541.801	696.514	699.319	646.369	783.159	630.827	691.238
TvY486_0022110	hypothetical protein	128.896	125.055	124.965	105.078	120.999	143.91	167.473	141.318	187.366	160.017	95.5428	87.9687	77.7547	101.422	142.836	101.105
TvY486_0907000	vesicle-associated membrane protein	122.707	114.372	125.553	120.884	120.879	150.394	128.437	156.211	122.377	139.355	158.059	189.125	156.799	176.073	164.892	168.99
TvY486_0045740	hypothetical protein	122.619	127.692	121.209	111.431	120.738	210.001	256.307	271.285	218.446	239.01	139.035	166.75	145.342	173.57	195.449	164.029
TvY486_1106830	hypothetical protein, conserved	114.775	112.389	132.018	123.644	120.707	132.468	161.524	149.85	130.025	143.467	109.401	102.622	101.332	123.274	136.355	114.597
TvY486_0804760	hypothetical protein, conserved	108.702	113.475	142.509	117.938	120.656	65.7779	79.2632	69.2192	72.6302	71.7226	29.0629	23.1632	25.4192	41.8178	47.6387	33.4204
TvY486_0037170	cysteine peptidase, putative	104.254	117.646	134.81	124.475	120.296	157.235	113.164	131.047	131.314	133.19	124.259	111.563	144.236	154.553	142.322	135.387
TvY486_1014340	RNA binding protein, putative	140.826	117.528	119.932	102.305	120.148	162.925	155.288	150.922	163.121	158.064	169.099	158.402	143.966	153.716	151.511	155.339
TvY486_1102710	heat shock protein, putative	131.348	155.356	91.8755	101.083	119.916	80.3261	55.2479	74.6627	78.4227	72.1649	83.5944	82.5289	81.4638	79.9275	85.6219	82.6273
TvY486_1006610	COP-coated vesicle membrane protein erv25 precursor, putative,ER--golgi transport protein erv25 precursor, putative	118.86	109.635	121.977	128.865	119.834	100.24	93.8502	124.683	104.587	105.84	113.514	127.073	110.096	107.016	105.982	112.736
TvY486_0042810	hypothetical protein, conserved in T.vivax	124.535	120.594	117.41	116.645	119.796	43.1597	34.0699	67.8731	53.8661	49.7422	41.4773	41.1626	33.8363	51.3036	45.9209	42.7401
TvY486_1108350	hypothetical protein	126.387	116.939	135.997	99.2596	119.646	199.662	181.957	126.411	144.21	163.06	183.909	132.649	144.462	215.151	181.204	171.475
TvY486_1108910	hypothetical protein	120.684	134.14	108.732	114.556	119.528	94.5862	103.57	86.1191	54.331	84.6516	136.887	179.566	153.234	107.856	73.5915	130.227
TvY486_0704690	nucleoside hydrolase, putative	117.467	121.585	120.012	118.942	119.501	56.4261	57.7787	76.0581	53.6979	60.9902	48.7993	60.7983	51.0903	51.861	47.2473	51.9592
TvY486_0705890	protein disulfide isomerase, putative	119.146	124.622	102.605	131.251	119.406	84.6864	73.5675	60.2948	87.8146	76.5908	102.916	97.6456	104.359	90.3253	111.115	101.272
TvY486_0301070	pyruvate dehydrogenase E1 beta subunit, putative	133.584	121.703	96.1227	126.025	119.359	66.0469	70.1841	67.6521	90.5826	73.6164	79.6437	66.0397	74.3843	61.3269	80.1135	72.3016
TvY486_0201210	hypothetical protein, conserved	114.577	107.264	130.179	124.259	119.07	95.4503	99.0193	100.166	96.7071	97.8357	88.365	90.2689	84.8877	87.2084	84.5156	87.0491
TvY486_0603590	hypothetical protein, conserved	67.4313	144.657	124.882	139.039	119.002	199.099	159.698	216.673	158.496	183.492	259.559	243.71	286.252	238.447	166.108	238.815
TvY486_0900050	hypothetical protein, conserved	153.2	113.822	107.292	101.56	118.968	57.5424	81.3871	63.3299	57.4397	64.9248	157.62	194.361	215.748	156.952	127.337	170.404
TvY486_1117730	dihydrolipoyl dehydrogenase, putative	119.593	109.57	132.733	112.085	118.495	111.212	90.6011	126.086	116.128	111.007	120.052	113.565	96.8407	126.289	133.73	118.095
TvY486_1117330	kinetoplast-associated protein 3, putative (KAP3)	137.33	137.331	94.8646	104.359	118.471	99.1293	96.2781	110.069	73.6675	94.786	170.979	207.748	200.357	186.408	150.878	183.274
TvY486_0802540	coronin, putative	125.254	119.864	115.045	112.601	118.191	84.1653	62.2902	81.5719	83.2623	77.8224	96.1828	92.7557	90.2293	83.9646	81.24	88.8745
TvY486_0004960	protein kinase, putative	105.913	117.913	139.199	107.695	117.68	71.9144	53.5146	81.6684	82.606	72.4258	45.9214	41.9114	47.6991	54.3024	64.3222	50.8313
TvY486_1110270	hypothetical protein, conserved	124.9	112.446	117.768	115.163	117.569	121.831	114.589	112.191	122.499	117.778	114.448	136.066	124.229	134.34	119.723	125.761
TvY486_1101470	hypothetical protein, conserved	129.729	130.095	95.7626	114.361	117.487	63.1996	41.3728	83.1606	77.6721	66.3513	112.945	117.591	117.697	128.261	89.1111	113.121
TvY486_0018370	hypothetical protein, conserved in T. vivax	96.6442	86.4489	166.74	119.496	117.332	32.0828	28.4172	31.5283	29.6031	30.4078	29.5135	31.4019	29.9879	32.0554	30.492	30.6901
TvY486_0704145	hypothetical protein, conserved (fragment)	115.555	121.955	127.102	104.545	117.289	95.327	97.8618	118.834	90.9259	100.737	55.1005	64.2959	63.0126	80.6676	65.0936	65.634
TvY486_0706340	hypothetical protein, conserved	105.503	94.1274	136.174	132.896	117.175	136.208	127.647	143.667	176.209	145.933	213.182	208.675	221.876	179.432	214.187	207.47
TvY486_0602140	importin alpha, putative	130.927	119.985	110.201	106.672	116.946	167.714	159.378	153.719	171.763	163.143	150.066	135.896	122.191	140.227	173.223	144.321
TvY486_0700030	hypothetical protein, conserved in T. vivax, (fragment)	112.552	130.798	123.996	99.9377	116.821	15.9876	16.1952	21.4513	19.0361	18.1676	12.291	10.336	11.8372	12.5124	10.8859	11.5725
TvY486_1010580	argonaute-like protein	117.785	119.896	118.207	111.352	116.81	119.645	89.979	119.871	113.066	110.64	84.7761	81.9061	78.9712	83.6384	95.2085	84.9001
TvY486_0014220	hypothetical protein, conserved (fragment)	113.182	114.263	126.949	112.136	116.632	36.2616	39.8658	52.1887	43.2093	42.8813	33.6088	38.2006	31.7125	41.0101	28.5069	34.6078
TvY486_0502610	small ubiquitin protein, putative	136.773	131.903	75.3088	122.19	116.544	103.045	90.3293	76.2321	138.73	102.084	141.045	268.94	179.056	201.017	118.984	181.808
TvY486_0804410	hypothetical protein, conserved	110.069	134.524	94.2389	127.316	116.537	106.337	89.1862	106.069	72.7514	93.5859	96.8553	143.196	122.295	133.598	75.8013	114.349
TvY486_0035970	hypothetical protein, conserved in T. vivax	114.609	119.96	112.64	117.205	116.103	16.6231	16.4231	17.6055	16.2527	16.7261	12.3551	12.4068	12.0032	13.1804	10.5685	12.1028
TvY486_0008265	oligosaccharyl transferase subunit, putative	115.693	121.822	119.804	105.094	115.603	59.057	57.0978	88.1826	84.0037	72.0853	62.5367	61.8636	71.5914	55.1985	59.4164	62.1213
TvY486_1012610	Ras-related protein Rab5A, putative (RAB5A)	109.734	102.962	124.336	125.301	115.583	125.413	126.951	151.496	112.6	129.115	142.937	164.393	153.129	173.361	107.86	148.336
TvY486_0041090	metacaspase, putative, (fragment)	112.204	119.814	108.263	119.997	115.069	38.5758	38.6899	51.6975	50.9807	44.986	49.0911	51.3202	54.4206	50.6774	33.9212	47.8861
TvY486_1014200	mitogen-activated protein kinase kinase kinase, putative,canertinib-binding protein kinase-1 (CBPK1)	132.898	128.077	99.4655	99.5314	114.993	122.693	88.1309	105.662	132.517	112.251	138.818	125.399	126.354	127.005	157.338	134.983
TvY486_1108260	hypothetical protein, conserved	107.027	128.828	121.498	102.603	114.989	69.7566	73.6426	75.6051	60.1819	69.7965	45.853	39.3703	37.5262	44.9559	51.1987	43.7808
TvY486_0800170	RNA-binding protein, putative, (fragment)	134.707	140.437	92.7413	91.2072	114.773	125.39	149.826	140.91	146.02	140.536	163.76	164.219	154.274	177.51	231.81	178.315
TvY486_0704844	cyclophilin-type peptidyl-prolyl cis-trans isomerase, putative	97.5043	106.132	123.63	131.083	114.587	135.068	112.21	112.358	137.667	124.326	164.732	170.009	167.837	106.462	117.008	145.21
TvY486_1007630	ubiquitin fusion degradation protein, putative	121.659	127.346	95.4024	113.263	114.418	114.494	127.986	98.6831	114.429	113.898	150.198	144.095	131.031	107.872	118.835	130.406
TvY486_0030550	S-adenosylmethionine synthetase	124.904	103.742	106.651	121.291	114.147	132.106	136.184	143.003	152.942	141.059	274.13	310.028	342.92	242.95	183.365	270.679
TvY486_0302540	hypothetical protein (fragment)	94.1959	113.614	135.977	112.248	114.009	82.8959	128.45	125.331	86.0771	105.689	59.7627	54.4085	62.4695	86.0537	76.2193	67.7827
TvY486_0040980	oligosaccharyl transferase subunit, putative	107.563	114.967	120.212	112.596	113.835	54.9377	51.0355	69.4039	75.1552	62.6331	62.3584	59.4597	61.1225	54.6529	56.3188	58.7825
TvY486_1110310	hypothetical protein, conserved	145.622	92.0055	96.8087	120.859	113.824	96.466	94.322	104.387	121.165	104.085	203.306	169.089	178.885	144.783	126.026	164.418
TvY486_0303320	hypothetical protein, conserved (fragment)	116.996	113.833	105.003	118.99	113.706	184.766	147.409	131.691	159.893	155.94	189.067	169.654	191.718	181.376	186.272	183.617
TvY486_1014210	metallo-peptidase, Clan MG, Family M24,aminopeptidase, putative	119.666	119.783	108.07	107.257	113.694	121.467	96.1687	108.524	114.305	110.116	138.61	148.84	141.329	134.216	120.129	136.625
TvY486_1106650	pyruvate phosphate dikinase, putative	113.717	115.472	106.874	118.304	113.592	63.6823	58.7951	76.4518	72.4402	67.8423	55.5747	50.8579	46.0259	50.459	62.0379	52.9911
TvY486_0038760	hypothetical protein, conserved	102.154	111.524	115.515	124.451	113.411	34.5683	33.8839	56.3441	49.5619	43.5896	47.1147	45.5039	49.394	54.8287	38.1501	46.9983
TvY486_0804480	paraflagellar rod protein, putative (fragment)	116.284	122.61	96.8887	117.071	113.213	71.2485	85.2051	94.8898	102.873	88.5541	96.4034	100.311	88.6577	84.4437	76.9414	89.3514
TvY486_0403270	hypothetical protein, conserved	133.965	121.928	92.1305	104.596	113.155	63.6697	64.8186	57.0733	75.8086	65.3426	43.9165	47.7292	37.8832	30.1131	29.1858	37.7656
TvY486_0502550	hypothetical protein, conserved (fragment)	109.686	110.359	123.278	108.834	113.039	106.222	120.647	134.601	91.2837	113.188	97.514	117.147	101.171	121.258	108.408	109.1
TvY486_0903940	polyadenylate-binding protein 1, putative,PABP1	113.778	110.388	106.937	120.896	113	96.3359	82.4593	90.9743	97.4098	91.7948	77.209	71.1747	77.3273	80.8496	90.2569	79.3635
TvY486_0903580	hypothetical protein	83.7003	113.302	140.169	114.161	112.833	141.601	115.592	92.1727	118.908	117.068	129.544	110.491	80.6135	121.859	192.3	126.962
TvY486_0502870	calcium-translocating P-type ATPase, putative	116.902	119.752	101.671	112.981	112.826	103.445	93.4507	117.591	120.378	108.716	111.535	104.138	98.7088	104.082	117.612	107.215
TvY486_0502600	hypothetical protein, unlikely	104.874	132.056	87.9234	126.218	112.768	107.69	111.831	122.858	95.9989	109.594	144.865	161.815	214.175	104.019	122.996	149.574
TvY486_0200476	voltage-dependent anion-selective channel, putative	110.004	108.494	119.281	113.224	112.751	393.281	390.821	334.963	463.014	395.52	600.561	592.873	551.903	437.503	499.044	536.377
TvY486_1001480	hypothetical protein	101.024	126.504	119.274	104.145	112.737	154.644	234.24	160.549	164.058	178.373	79.7581	99.8277	64.2852	79.6644	121.291	88.9653
TvY486_0900100	hypothetical protein, conserved (fragment)	120.342	119.586	108.637	102.177	112.686	29.0769	30.3889	36.4016	41.0866	34.2385	15.6031	15.0057	14.1504	8.73049	10.0962	12.7172
TvY486_0040810	hypothetical protein, conserved	104.719	107.998	123.031	114.942	112.672	252.35	434.057	565.508	430.71	420.656	173.158	188.999	177.769	212.931	206.93	191.957
TvY486_1003730	proteasome activator protein pa26, putative	110.513	100.805	115.572	123.444	112.584	93.9447	64.5816	87.0251	105.736	87.8218	157.066	150.416	133.455	121.762	121.259	136.792
TvY486_0403950	receptor-type adenylate cyclase GRESAG 4, putative, (fragment)	125.029	133.854	92.8942	98.4379	112.554	56.7761	72.5112	80.7478	89.2471	74.8205	45.829	40.6102	39.5773	34.3863	43.448	40.7702
TvY486_0603890	hypothetical protein, conserved	108.504	116.586	106.166	118.907	112.541	90.2227	94.3254	105.213	137.255	106.754	153.066	168.946	195.603	111.758	105.247	146.924
TvY486_1105800	hypothetical protein	104.398	97.7618	138.156	109.847	112.541	122.061	106.043	142.894	115.042	121.51	113.246	128.567	101.004	127.884	135.056	121.151
TvY486_0017320	tyrosine aminotransferase	126.822	107.796	109.316	106.033	112.492	103.148	91.4262	107.16	124.786	106.63	95.4913	85.7022	88.3854	97.1689	102.306	93.8108
TvY486_1114130	hypothetical protein, conserved	104.404	106.724	121.683	116.781	112.398	150.745	114.839	151.405	125.315	135.576	106.118	108.927	93.8113	124.922	133.133	113.382
TvY486_0016010	hypothetical protein, conserved in T. vivax, (fragment)	101.052	86.7133	174.253	86.3958	112.104	18.0304	14.4211	20.5904	16.6275	17.4173	17.5036	18.8573	16.1122	18.691	12.7891	16.7906
TvY486_1003180	U2 splicing auxiliary factor, putative	116.381	109.765	120.56	101.702	112.102	122.141	127.412	143.986	131.094	131.158	133.478	135.222	128.076	152.315	134.907	136.8
TvY486_0005050	hypothetical protein, conserved in T. vivax	121.984	119.602	79.9822	126.056	111.906	6.3175	5.95289	7.05785	6.73152	6.51494	4.6728	6.74773	6.59449	6.31403	5.82258	6.03033
TvY486_0604210	S-adenosylmethionine synthetase, putative, (fragment)	113.523	107.923	99.6122	125.855	111.728	148	142.015	137.014	160.242	146.818	296.121	359.359	321.921	288.774	208.506	294.936
TvY486_1103330	T-complex protein 1, zeta subunit, putative	120.285	112.533	105.926	107.851	111.649	128.868	95.8623	110.174	120.903	113.952	136.651	138.949	129.402	133.868	134.303	134.635
TvY486_0034140	transporter, putative	109.794	113.933	116.694	105.894	111.579	128.981	121.344	115.73	122.94	122.249	116.491	114.973	112.435	112.6	102.375	111.775
TvY486_0030430	hypothetical protein, conserved in T.vivax	87.7715	80.5677	167.354	110.116	111.452	4.61246	3.86921	10.1176	9.57852	7.04445	3.34106	5.09269	5.40944	6.46422	3.09946	4.68137
TvY486_0026450	transmembrane amino acid transporter protein	105.701	92.1624	143.215	104.71	111.447	170.953	182.737	131.034	147.226	157.988	138.405	126.56	116.378	113.739	150.574	129.131
TvY486_0904000	hypothetical protein	98.8025	113.806	149.748	83.2088	111.391	57.9493	60.3444	48.6176	43.6072	52.6296	23.9912	24.1126	27.1499	28.7881	39.6875	28.7459
TvY486_1005980	proteasome alpha 1 subunit, putative	112.465	116.48	104.589	110.62	111.038	104.099	101.077	111.506	116.865	108.387	123.632	132.649	130.307	115.967	100.214	120.554
TvY486_0045430	hypothetical protein, conserved (fragment)	119.307	125.183	86.6814	112.95	111.03	14.32	12.8093	13.9254	14.0338	13.7721	13.2306	12.2451	12.4391	10.6915	11.4579	12.0128
TvY486_1011760	RNA-binding protein, putative	100.388	113.096	100.159	130.013	110.914	20.0118	30.0635	28.5333	41.217	29.9564	22.4682	24.7276	34.4398	28.5384	21.1471	26.2642
TvY486_1014700	hypothetical protein, conserved	133.245	95.7424	75.4961	138.415	110.725	85.1289	96.0213	46.7286	79.4549	76.8334	116.789	144.773	147.695	98.6467	94.7999	120.541
TvY486_0020520	hypothetical protein, conserved in T. vivax	101.675	100.77	117.695	121.944	110.521	14.2457	10.7925	18.7589	14.6615	14.6147	10.5622	12.6789	11.9063	12.1573	8.62654	11.1862
TvY486_0016630	hypothetical protein, conserved in T. vivax, (fragment)	105.701	110.47	118.869	106.119	110.29	43.9371	38.4264	51.5321	37.4655	42.8403	38.7156	39.6051	36.409	44.8594	27.6452	37.4469
TvY486_0001070	methionyl-tRNA synthetase, putative	106.308	106.268	124.513	102.989	110.02	64.3381	69.9811	73.9687	69.9895	69.5694	69.3729	64.136	58.9782	72.2553	85.9181	70.1321
TvY486_0907640	calcium motive p-type ATPase, putative, (fragment)	110.932	105.477	121.739	101.604	109.938	121.07	109.584	117.554	118.513	116.68	110.094	103.042	99.0051	109.73	126.854	109.745
TvY486_0903870	60S ribosomal protein L37, putative	130.28	120.846	57.1056	131.173	109.851	150.305	109.477	122.079	161.137	135.75	229.138	203.927	210.656	165.504	157.491	193.343
TvY486_1111990	hypothetical protein, conserved	106.875	109.705	110.574	111.878	109.758	84.8942	77.9091	120.857	99.3002	95.7401	72.0726	90.6086	92.0329	123.065	90.0712	93.5701
TvY486_0304750	hypothetical protein, conserved	120.024	115.498	103.09	100.401	109.753	86.4485	64.3266	100.899	75.1104	81.6961	113.249	123.735	124.951	140.224	94.0942	119.251
TvY486_0003600	hypothetical protein, conserved in T. vivax	108.873	115.038	92.0713	122.978	109.74	3.79224	3.13227	4.65995	4.67238	4.06421	2.96409	3.15241	2.92794	3.41952	2.92223	3.07724
TvY486_1000710	BARP-like protein, putative	96.0365	88.596	135.719	118.092	109.611	542.209	519.078	447.286	564.427	518.25	666.503	664.357	657.784	592.845	587.163	633.73
TvY486_0905170	calmodulin-like protein,EF hand containing protein, putative	103.214	113.223	105.833	116.162	109.608	86.5849	106.254	69.7709	88.6324	87.8106	113.582	144.59	115.508	88.3623	87.7506	109.959
TvY486_0018510	hypothetical protein, conserved	111.469	104.751	117.208	104.734	109.54	35.8353	43.9107	47.982	46.5942	43.5806	37.5118	38.8177	39.5466	40.7681	34.7436	38.2776
TvY486_0300760	ATP synthase beta chain, mitochondrial precursor, putative, (fragment),ATP synthase F1, beta subunit, putative, (fragment)	109.944	99.3442	128.45	98.5115	109.062	229.761	185.717	182.768	215.732	203.494	265.263	234.401	218.287	285.567	330.672	266.838
TvY486_0302990	heat shock protein 90, putative,lipophosphoglycan biosynthetic protein, putative,glucose regulated protein 94, putative (LPG3)	109.428	114.186	106.593	105.887	109.023	114.407	114.901	122.57	131.563	120.86	106.771	104.691	105.309	84.7514	99.9932	100.303
TvY486_1114020	cytochrome c oxidase subunit 10, putative	98.343	104.831	140.737	91.8747	108.946	539.94	487.958	526.235	525.243	519.844	864.475	808.364	886.203	636.17	589.063	756.855
TvY486_0000420	hypothetical protein, conserved	111.311	110.194	112.371	101.832	108.927	67.1187	62.8055	71.4525	78.7543	70.0328	76.7165	65.3178	58.2057	59.0683	57.7738	63.4164
TvY486_0402600	ubiquitin-conjugating enzyme E2, putative	113.493	113.143	112.539	96.0034	108.795	51.7689	44.6003	71.5805	56.1722	56.0305	54.1712	46.1735	60.2733	49.0044	39.3863	49.8017
TvY486_0700300	prefoldin, putative	108.019	95.0381	119.062	112.635	108.689	119.907	96.6719	114.112	82.5214	103.303	142.663	180.921	146.867	146.442	114.988	146.376
TvY486_1006330	60S ribosomal proteins L37, putative	142.034	112.163	76.4282	104.072	108.674	166.583	104.984	185.218	54.6807	127.866	206.219	243.982	204.029	173.286	112.421	187.987
TvY486_0404320	lipase, putative	84.2711	103.745	122.938	123.669	108.656	63.9442	59.9687	76.5463	76.5795	69.2597	79.1668	77.7481	90.2035	72.7057	66.2433	77.2135
TvY486_1104900	hypothetical protein, conserved	112.702	76.0742	160.228	85.4885	108.623	489.171	542.187	308.759	440.094	445.053	711.746	569.449	585.327	591.583	790.921	649.805
TvY486_1002620	hypothetical protein, conserved	106.85	103.829	129.22	93.875	108.444	91.7844	87.6222	89.252	76.6026	86.3153	48.0911	47.7423	41.4116	53.8056	60.3454	50.2792
TvY486_0902900	adenylosuccinate lyase, putative (ADSL)	113.805	112.221	102.079	105.208	108.328	72.7962	60.2532	89.2948	78.5002	75.2111	98.5118	110.958	118.847	103.034	93.789	105.028
TvY486_0102030	hypothetical protein, conserved (fragment)	117.986	112.204	103.352	99.5964	108.285	32.6776	43.3709	40.2718	44.2375	40.1394	36.6725	35.8256	40.1195	34.1102	32.1616	35.7779
TvY486_0041100	hypothetical protein, conserved (fragment)	112.505	105.844	114.75	99.7352	108.209	36.7224	42.3943	52.1446	51.0926	45.5885	38.4103	35.8563	38.6374	35.3554	29.3275	35.5174
TvY486_0201350	hypothetical protein, conserved	116.095	109.614	114.149	90.0837	107.485	116.136	108.015	119.506	121.244	116.225	111.202	84.954	93.2571	83.5537	98.5256	94.2985
TvY486_0027130	hypothetical protein, conserved in T. vivax	104.933	100.225	112.475	112.126	107.44	19.329	14.375	15.3116	13.7015	15.6793	11.7621	11.9534	11.6374	12.245	12.2143	11.9624
TvY486_0701120	protein disulfide isomerase, putative, (fragment)	99.425	98.75	105.79	125.684	107.412	87.6702	72.8155	96.795	113.433	92.6784	111.789	99.3099	99.5735	97.264	87.7213	99.1315
TvY486_0901790	cAMP-specific phosphodiesterase, putative	115.499	115.664	90.5905	107.748	107.375	67.9203	64.4304	77.6208	84.2475	73.5548	84.2326	81.6635	78.1676	69.437	75.0743	77.715
TvY486_1107870	phopshatase, putative	106.918	97.4559	117.223	107.897	107.373	165.681	215.953	160.003	171.279	178.229	177.653	186.042	185.336	167.666	161.81	175.701
TvY486_0024170	metacaspase, putative	96.8051	110.192	111.619	110.621	107.309	35.3552	35.7793	55.8004	45.0912	43.0065	51.7899	49.6939	53.8092	47.896	33.1428	47.2664
TvY486_1007850	hypothetical protein	67.2696	47.0886	238.477	76.2697	107.276	0	29.8132	0	0	7.4533	177.043	57.6923	288.295	105.82	68.803	139.531
TvY486_0303450	endosomal integral membrane protein, putative	112.615	116.097	99.5988	99.9429	107.063	116.28	121.015	129.025	137.371	125.923	117.36	109.275	109.709	90.4142	102.988	105.949
TvY486_0013170	hypothetical protein, conserved in T. vivax	107.547	118.922	86.4022	113.945	106.704	7.45515	3.87603	6.69071	6.23138	6.06332	4.05275	4.87923	4.9613	6.69669	6.37512	5.39302
TvY486_0603850	S-adenosylmethionine decarboxylase, putative	117.056	108.531	97.4383	103.635	106.665	139.096	133.523	136.865	145.068	138.638	189.847	220.066	210.963	149.519	137.595	181.598
TvY486_0600480	cysteine peptidase precursor, (fragment),cysteine peptidase, Clan CA, family C1, Cathepsin L-like, (fragment)	96.7651	109.776	106.445	111.311	106.074	374.606	329.527	316.82	380.334	350.322	333.541	340.662	356.938	322.611	353.465	341.443
TvY486_0029560	hypothetical protein, conserved in T. vivax	109.766	118.055	72.7756	123.7	106.074	11.7768	9.63807	11.1419	11.9149	11.1179	10.3949	9.85722	9.49703	9.23383	8.31021	9.45864
TvY486_0500900	hypothetical protein, conserved	104.098	110.988	101.507	107.425	106.005	76.2331	84.2727	85.6338	82.7426	82.2205	51.9024	51.3802	52.629	45.6599	45.2072	49.3557
TvY486_1004940	hypothetical protein, conserved	97.9774	97.822	123.705	104.364	105.967	472.865	496.401	509.371	481.353	489.998	573.331	539.152	532.028	578.976	543.288	553.355
TvY486_0702010	hypothetical protein	81.0958	105.003	122.701	114.718	105.879	82.957	113.292	120.053	76.0361	98.0845	61.2005	89.1452	91.1379	93.0937	64.0857	79.7326
TvY486_0904600	mitochondrial carrier protein, putative, (fragment)	104.359	110.34	108.559	99.6017	105.715	124.107	82.6515	122.61	118.831	112.05	146.03	129.989	138.904	153.182	136.637	140.948
TvY486_1014380	hypothetical protein, conserved in T. vivax	104.528	105.516	93.325	119.088	105.614	141.32	128.229	128.244	111.567	127.34	128.247	127.202	117.596	136.765	143.608	130.684
TvY486_0700080	40S ribosomal protein S33, putative	115.98	98.35	72.3019	135.774	105.601	185.53	176.63	121.959	170.343	163.615	255.023	326.52	316.56	204.878	163.772	253.351
TvY486_0903730	p21 antigen protein, putative	108.124	100.172	97.967	116.115	105.594	75.882	68.7147	79.8255	84.3042	77.1816	112.308	125.699	110.678	94.5127	66.6906	101.978
TvY486_0705960	hypothetical protein, conserved	103.15	109.124	107.666	102.043	105.496	95.2032	96.8492	93.6	89.8397	93.873	79.6424	71.4375	72.0755	70.2601	67.2048	72.1241
TvY486_0101440	ribosomal protein, putative	108.898	108.061	93.4823	111.245	105.422	119.374	113.344	97.7169	104.453	108.722	154.186	176.543	190.511	133.322	119.108	154.734
TvY486_1010790	hypothetical protein, unlikely	116.245	113.548	115.319	76.5115	105.406	206.505	185.011	220.503	219.702	207.93	212.322	218.227	208.677	238.679	219.865	219.554
TvY486_0020950	hypothetical protein, conserved in T. vivax	102.346	108.125	93.1965	117.633	105.325	10.2507	8.56484	12.7213	11.8722	10.8523	10.0308	11.6729	11.6931	12.2055	9.44013	11.0085
TvY486_0028210	peptidase, putative, (fragment)	96.4787	109.974	105.277	109.076	105.201	34.725	35.5222	49.5632	43.8682	40.9196	47.4616	47.8983	48.8601	46.6075	33.694	44.9043
TvY486_0705430	hypothetical protein, conserved	95.5393	76.4419	147.053	101.693	105.182	268.151	368.844	298.639	316.385	313.005	224.948	200.066	187.351	223.368	246.085	216.364
TvY486_0000930	cysteine peptidase C (CPC), putative, (fragment)	95.9162	95.4329	100.098	128.956	105.101	75.6243	41.3245	39.8661	43.0493	49.9661	76.204	77.7314	65.1735	61.1338	60.2097	68.0905
TvY486_0014070	peptidase M8, putative	109.147	99.7612	124.885	86.5061	105.075	82.4368	72.2286	60.6052	66.3274	70.3995	73.6822	68.6265	69.7005	71.208	72.4645	71.1363
TvY486_1103140	LisH domain-containing protein FOPNL, putative,FOP-related protein of 20 kDa, putative (fopnl)	104.74	101.608	98.9424	114.967	105.064	100.801	56.5072	70.0536	54.3187	70.4201	101.008	137.921	99.8323	119.586	95.3139	110.732
TvY486_0902100	tryparedoxin peroxidase, putative	106.418	108.567	103.816	101.389	105.048	83.8365	69.3409	89.0331	77.3374	79.887	86.7518	96.3935	96.5792	81.8676	68.27	85.9724
TvY486_0005910	hypothetical protein, conserved in T. vivax	113.358	123.482	61.2758	121.222	104.834	2.74886	2.1264	3.20357	2.45669	2.63388	2.64699	2.89488	2.6622	1.93968	2.30637	2.49002
TvY486_1012400	hypothetical protein	91.2425	75.2179	169.572	82.9497	104.746	222.417	298.902	227.915	171.208	230.11	139.601	109.979	115.571	144.677	215.135	144.993
TvY486_1103490	Ran-binding protein 1, putative	100.095	99.949	103.868	113.654	104.391	67.1141	54.6003	76.9367	50.9849	62.409	80.2144	88.7605	99.7535	100.038	66.7148	87.0962
TvY486_0010900	hypothetical protein, conserved in T. vivax	94.4727	93.2428	112.166	117.547	104.357	8.9555	9.47994	12.3153	9.47645	10.0568	11.4082	10.16	10.1159	12.6186	6.80823	10.2222
TvY486_0303640	40S ribosomal protein S15A, putative	112.257	107.356	96.0148	100.855	104.121	148.923	134.936	89.2585	155.701	132.205	185.243	229.335	229.644	150.445	179.329	194.799
TvY486_1114910	hypothetical protein, conserved	105.096	111.824	101.225	97.5114	103.914	64.9934	52.0686	78.1681	71.2855	66.6289	75.284	81.6562	81.3371	83.1963	90.1597	82.3267
TvY486_0101210	coatomer beta subunit, putative	111.245	107.279	96.2601	100.563	103.837	103.677	90.2905	98.1273	105.558	99.4132	83.0268	76.0926	70.8386	75.2156	89.8828	79.0113
TvY486_0800040	proteasome regulatory non-ATP-ase subunit 10	107.39	104.27	99.4528	103.427	103.635	109.784	111.016	116.878	99.6484	109.332	112.512	127.645	111.643	110.317	93.2385	111.071
TvY486_0705390	hypothetical protein, conserved	99.5025	108.439	103.849	102.314	103.526	55.5588	65.8757	63.2991	71.1228	63.9641	48.1474	42.7659	38.9935	38.4042	50.7568	43.8136
TvY486_0500950	vacuolar proton translocating ATPase subunit A, putative, (fragment)	116.267	107.09	97.817	92.8441	103.505	104.645	108.13	102.1	113.96	107.209	88.0601	81.8838	78.7643	73.3685	92.4015	82.8956
TvY486_0101670	hypothetical protein, conserved	0	136.479	0	277.457	103.484	0	89.9427	262.907	174.838	131.922	0	389.583	0	0	215.897	121.096
TvY486_0029510	hypothetical protein, conserved in T. vivax	108.515	110.306	94.5371	99.7682	103.282	64.1338	96.2967	87.5346	104.873	88.2095	45.456	50.6132	42.3568	50.5497	64.1568	50.6265
TvY486_1114140	guide RNA binding protein, putative	92.8541	112.865	104.28	101.567	102.892	101.014	82.0066	93.4485	76.7734	88.3106	149.674	158.376	154.861	147.699	126.639	147.45
TvY486_0017990	hypothetical protein, conserved in T. vivax	115.785	108.163	72.5884	114.691	102.807	4.3302	4.28967	5.3928	5.02233	4.75875	4.47095	4.71972	4.43944	4.24016	4.18158	4.41037
TvY486_0805730	hypothetical protein, unlikely	98.3001	81.5106	118.388	112.258	102.614	113.525	135.91	112.863	134.261	124.14	101.432	72.1028	79.7134	93.8214	116.108	92.6355
TvY486_0016260	hypothetical protein, conserved in T. vivax, pseudogene (fragment)	103.674	104.168	98.9084	103.677	102.607	80.3538	75.8831	95.5108	98.033	87.4452	96.2937	88.8326	90.4614	97.7712	98.2717	94.3261
TvY486_0102170	phospholipase A1,phospholipase A1, putative	101.683	104.53	90.992	112.94	102.536	7.1191	8.19327	7.2272	7.43325	7.49321	8.52081	8.34904	4.58578	6.31101	5.26843	6.60701
TvY486_0003930	hypothetical protein, conserved in T.vivax	96.2322	121.849	67.0993	124.961	102.535	3.53084	4.63366	3.49577	4.09393	3.93855	4.72343	6.27175	5.38609	4.09859	4.17963	4.9319
TvY486_0800150	peptidyl-prolyl cis-trans isomerase/rotamase, putative,PPIase, putative,parvulin (PIN1)	122.488	111.078	64.6085	111.596	102.443	103.459	104.744	98.6133	157.266	116.021	107.561	136.123	124.398	73.4264	80.667	104.435
TvY486_0015830	hypothetical protein, conserved in T. vivax	86.1657	75.6286	126.978	120.983	102.439	3.61234	3.97769	3.97951	4.56581	4.03384	3.33563	3.93887	3.95038	3.60815	3.48398	3.6634
TvY486_1008690	hypothetical protein, conserved	97.8862	99.2254	105.622	106.437	102.293	92.0842	102.869	97.5129	100.598	98.266	74.082	68.5498	66.5903	59.5345	71.9056	68.1324
TvY486_0201870	hypothetical protein, conserved (fragment)	98.4814	99.2166	117.902	93.4994	102.275	230.785	244.465	212.867	225.151	228.317	196.895	171.302	174.943	186.878	200.293	186.062
TvY486_1115590	hypothetical protein, conserved	116.711	114.021	82.0145	96.1692	102.229	145.843	196.646	160.329	137.974	160.198	162.552	192.35	180.678	194.813	150.522	176.183
TvY486_1117770	chaperonin alpha subunit, putative	104.058	105.095	98.5302	101.147	102.208	84.0797	65.4437	80.0607	88.9984	79.6456	98.6183	86.574	85.2356	75.5307	88.9178	86.9753
TvY486_0102050	hypothetical protein, conserved (fragment)	110.026	103.229	94.4596	100.762	102.119	33.044	39.7175	37.9825	46.9166	39.4151	38.512	36.2895	36.9314	31.6003	30.78	34.8226
TvY486_0022490	hypothetical protein, conserved in T. vivax	109.825	99.7144	81.5556	116.905	102	5.06108	4.79358	6.16528	5.2926	5.32813	5.05568	6.22275	3.61726	6.03078	2.90173	4.76564
TvY486_0038930	hypothetical protein, conserved in T. vivax	99.3882	107.08	88.0078	113.494	101.993	8.25318	7.08875	9.94361	9.24024	8.63144	6.43238	9.05423	8.40828	9.31375	6.8043	8.00259
TvY486_1000460	hypothetical protein, conserved	97.4736	92.6982	121.292	96.1937	101.914	190.502	135.332	156.355	160.552	160.685	242.64	253.679	230.08	238.545	237.037	240.396
TvY486_1002200	hypothetical protein, conserved	108.584	115.594	91.4872	91.8141	101.87	128.097	140.064	129.985	128.555	131.675	131.576	130.665	124.762	136.987	137.936	132.385
TvY486_0018190	receptor-type adenylate cyclase GRESAG, putative	84.9068	68.8172	159.668	93.6799	101.768	66.3789	78.7895	72.4871	80.7098	74.5913	51.465	46.9534	48.2608	51.5201	58.9283	51.4255
TvY486_0600880	hypothetical protein, conserved	95.5694	94.5239	116.662	100.233	101.747	90.7261	85.5814	118.683	100.821	98.9529	127.578	125.62	110.776	144.482	121.641	126.019
TvY486_0804500	paraflagellar rod protein, (fragment)	109.145	106.781	88.4527	102.273	101.663	64.7596	67.4797	77.4894	82.6479	73.0941	85.6585	81.8243	80.5717	80.6623	73.7685	80.4971
TvY486_0404520	Repressor of differentiation kinase 2, putative (RDK2)	115.557	115.31	85.3954	90.3316	101.648	26.3813	32.4478	32.9361	39.851	32.904	14.2844	14.2614	12.6861	11.2844	13.1663	13.1365
TvY486_1001650	ribonuclease L inhibitor, putative,ATP-binding cassette sub-family E, putative	111.529	108.4	98.7713	87.8353	101.634	119.727	105.331	120.246	107.098	113.1	91.3288	93.0627	94.4644	95.3383	93.9512	93.6291
TvY486_0500470	oligosaccharyl transferase subunit, putative, (fragment)	102.193	107.127	101.302	95.6428	101.566	74.1309	71.6837	88.4574	88.7174	80.7473	74.3053	68.5076	73.2255	60.6453	77.8409	70.9049
TvY486_0020570	hypothetical protein, conserved in T.vivax	97.5106	106.656	104.27	97.6602	101.524	17.8247	11.1193	14.7563	14.7227	14.6058	16.0877	18.1966	13.6634	21.0483	12.5325	16.3057
TvY486_1003190	delta-1-pyrroline-5-carboxylate dehydrogenase, putative, (fragment)	92.4977	66.1577	153.697	93.4955	101.462	161.238	114.812	168.059	186.18	157.572	198.131	176.554	145.523	218.753	290.361	205.864
TvY486_0011690	hypothetical protein, conserved in T. vivax	88.2244	88.7789	122.834	104.612	101.112	23.581	19.6749	24	20.9023	22.0395	18.6407	19.8305	26.1956	26.8102	24.4958	23.1946
TvY486_1010870	procyclic form surface glycoprotein, putative	94.7819	87.323	126.649	95.4739	101.057	274.363	230.154	269.723	295.713	267.488	331.818	328.434	333.027	299.638	302.821	319.148
TvY486_0700470	heat shock 70 kDa protein, putative	106.835	106.545	93.9743	96.6725	101.007	118.824	101.022	116.008	110.86	111.678	108.684	95.7184	94.0679	119.068	123.157	108.139
TvY486_1112070	N-acetyltransferase, putative	96.1267	84.5761	128.443	94.6802	100.957	90.4169	89.6009	91.1386	91.3211	90.6194	110.297	126.68	97.5084	103.746	51.2591	97.8981
TvY486_0045330	hypothetical protein, conserved in T. vivax	90.6824	99.5439	95.8979	116.946	100.768	15.5203	10.5622	18.6608	15.5131	15.0641	14.8951	15.9989	16.7125	16.3723	14.2846	15.6527
TvY486_1006040	proteasome beta 5 subunit, putative, (fragment)	96.6279	98.0051	103.539	104.494	100.666	86.8642	77.2938	91.9668	77.5377	83.4156	101.224	112.12	120.55	101.89	81.5179	103.46
TvY486_0906310	hypothetical protein, conserved	70.2309	70.1423	135.355	126.764	100.623	55.9719	64.2966	80.7425	63.1384	66.0374	66.9159	85.5815	71.8259	105.262	74.5894	80.8349
TvY486_1014350	RNA binding protein, putative, (fragment)	118.179	105.529	95.9301	82.5782	100.554	144.649	104.992	144.446	111.373	126.365	125.522	136.473	130.195	150.72	141.438	136.87
TvY486_0401810	acyl-CoA binding protein, putative	96.0632	98.4648	104.832	102.454	100.454	67.7061	63.0742	73.0589	80.6265	71.1164	115.096	144.448	118.55	98.755	77.6722	110.904
TvY486_0801530	hypothetical protein, conserved	103.688	100.268	101.733	95.6968	100.346	137.225	129.039	145.077	121.178	133.13	148.062	153.307	151.73	163.663	157.163	154.785
TvY486_0600440	metacaspase, (fragment),cysteine peptidase, putative, (fragment)	99.527	100.124	90.5297	110.819	100.25	33.2596	36.5024	44.8085	52.5318	41.7756	48.3452	48.4251	53.6342	39.4545	38.4705	45.6659
TvY486_0037750	hypothetical protein, conserved in T. vivax	106.906	107.163	102.041	84.7168	100.207	112.612	95.5254	124.731	114.141	111.752	112.903	103.824	88.5587	122.395	132.369	112.01
TvY486_1115250	hypothetical protein	101.037	111.824	87.3168	100.386	100.141	166.53	169.34	137.395	185.22	164.621	146.192	132.483	140.14	119.048	170.804	141.733
TvY486_0906080	ubiquitin-activating enzyme E1, putative	106.279	111.723	90.3396	91.9789	100.08	79.1526	67.5173	75.9147	79.5519	75.5341	74.0386	68.5208	67.5101	71.6975	93.3122	75.0158
TvY486_0806630	serine/threonine-protein kinase a, putative,protein kinase, putative	109.073	108.642	83.168	98.0865	99.7424	40.6724	35.005	42.3822	55.4729	43.3831	22.4886	22.535	21.132	17.3923	21.4445	20.9985
TvY486_1012190	P-type H+-ATPase, putative	99.277	96.0517	106.816	96.7153	99.715	158.256	180.103	169.634	188.301	174.074	165.052	148.554	143.792	142.305	177.488	155.438
TvY486_1110710	hypothetical protein, conserved	91.9013	99.0135	108.851	98.6263	99.598	96.171	81.5491	104.207	85.4555	91.8457	129.614	153.698	141.354	149.453	115.738	137.971
TvY486_1005270	ADP-ribosylation factor-like protein, putative,ADP- ribosylation factor-like protein	105.559	92.979	90.3598	109.345	99.5607	61.7382	48.925	56.5214	59.852	56.7591	54.7288	59.541	54.6736	53.5423	49.458	54.3887
TvY486_0704500	proteasome alpha 3 subunit, putative	98.9176	98.874	100.727	99.5117	99.5076	84.0631	72.8629	79.0716	85.0897	80.2718	101.405	103.555	91.0788	90.2244	84.1073	94.0741
TvY486_0903900	hypothetical protein, conserved	88.1801	96.1022	118.963	94.6548	99.475	80.2198	45.3102	70.5856	53.2247	62.3351	53.0667	62.0433	69.0427	62.3634	49.6847	59.2402
TvY486_0902280	calmodulin-like protein, putative	93.5499	106.874	101.276	96.1465	99.4616	77.678	70.2609	84.4548	74.5511	76.7362	102.231	120.492	108.919	83.1173	76.1249	98.1768
TvY486_1004660	hypothetical protein, conserved	112.244	111.1	89.1046	85.3718	99.4551	86.507	58.261	90.7754	80.2437	78.9468	104.399	114.752	106.081	105.431	98.6864	105.87
TvY486_0017220	hypothetical protein, conserved in T. vivax	113.64	98.9867	90.6114	93.7694	99.2519	45.2147	42.5229	55.1145	53.3304	49.0456	44.3616	42.2711	41.1289	44.6194	38.1934	42.1149
TvY486_0403590	receptor-type adenylate cyclase GRESAG 4, putative, (fragment)	87.8488	60.8636	166.603	80.7435	99.0147	34.7323	31.0685	34.8594	26.9161	31.8941	34.1859	30.3295	22.0431	27.7071	29.5077	28.7547
TvY486_0807250	hypothetical protein, conserved in T. vivax	111.216	112.393	79.7293	92.5042	98.9606	40.175	39.4558	47.4622	48.3424	43.8588	26.513	26.6758	26.5576	23.1204	23.8318	25.3397
TvY486_1002550	hypothetical protein	65.7405	129.297	87.5652	112.99	98.8982	74.7844	51.4569	76.1203	70.2862	68.162	49.769	48.9637	30.483	43.4003	40.2616	42.5755
TvY486_1103950	proteasome regulatory ATPase subunit 2, putative	108.77	96.5681	99.2314	90.8898	98.8648	99.1125	98.3064	96.9189	96.1242	97.6155	96.0394	101.593	90.5216	91.3391	94.8029	94.8592
TvY486_0038800	hypothetical protein, conserved in T. vivax	111.864	118.438	63.631	101.198	98.7827	7.80759	7.56962	9.28064	8.96638	8.40606	5.42167	5.82986	4.89181	5.01498	5.54244	5.34015
TvY486_0500170	prefoldin subunit, putative	90.8601	85.5604	105.059	113.435	98.7286	73.9763	58.6617	86.2266	77.0409	73.9764	86.7924	97.1092	91.0464	98.8265	72.8905	89.333
TvY486_1104760	hypothetical protein, conserved	86.2177	100.425	104.955	103.233	98.7077	148.918	136.873	148.45	147.466	145.427	188.297	230.108	175.045	192.122	177.395	192.593
TvY486_0400060	hypothetical protein, conserved	100.253	95.8051	93.941	104.578	98.6443	76.2487	73.4037	83.3947	76.9078	77.4887	97.1343	94.3458	89.0032	92.08	82.0181	90.9163
TvY486_0905440	iron-sulfur cluster assembly protein, putative	110.251	91.8181	107.555	84.5732	98.5493	151.321	139.35	128.999	143.513	140.796	166.375	181.729	154.933	196.152	187.641	177.366
TvY486_0900700	hypothetical protein, conserved	89.9975	72.753	126.754	104.203	98.4269	117.377	89.9375	141.017	76.5294	106.215	156.427	233.194	163.796	259.328	116.775	185.904
TvY486_0503980	65 kDa invariant surface glycoprotein	95.948	104.751	90.8317	100.813	98.0859	65.2051	75.6987	67.9376	73.5445	70.5965	63.2755	64.3111	65.0074	46.2901	49.7925	57.7353
TvY486_1102510	aminopeptidase, putative,metallo-peptidase, Clan MF, Family M17	105.136	104.707	95.6092	86.7915	98.0609	111.517	130.248	121.378	128.715	122.964	126.269	103.699	99.1758	113.217	146.886	117.849
TvY486_1100390	hypothetical protein, conserved	89.7158	90.7658	113.933	97.5905	98.0013	114.964	113.15	151.518	129.085	127.179	105.938	87.3315	84.5267	137.423	148.334	112.711
TvY486_1009140	G-actin binding protein, putative, (fragment),CAP/Srv2p, putative	104.102	90.3633	97.8865	99.5111	97.9657	102.741	108.914	96.6129	100.847	102.279	91.4977	98.5059	103.648	120.523	92.0358	101.242
TvY486_0902210	succinate dehydrogenase, putative	94.5137	90.3351	116.922	89.9109	97.9204	208.224	167.959	187.683	147.759	177.906	195.945	212.525	223.526	280.853	255.5	233.67
TvY486_1102240	Trypanosoma vivax	80.3817	70.8903	147.746	92.2791	97.8243	270.266	309.158	308.367	244.734	283.131	219.288	210.464	204.883	248.725	267.485	230.169
TvY486_0701790	heat shock protein DNAJ, putative	93.6408	93.9496	106.619	96.9959	97.8013	98.5939	112.83	118.823	94.8233	106.268	96.9041	106.042	107.68	103.81	81.6015	99.2075
TvY486_0806640	hypothetical protein	73.541	72.1672	97.6012	147.304	97.6533	18.4581	21.7597	30.509	21.7563	23.1208	12.6015	23.6567	13.9414	22.4672	14.6481	17.463
TvY486_0901840	glutaminyl-tRNA synthetase, putative	102.608	95.3556	92.4949	99.9122	97.5927	102.116	101.955	112.01	107.345	105.857	127.591	132.835	121.347	125.861	121.29	125.785
TvY486_1000340	hypothetical protein, unlikely	66.4903	108.048	113.246	102.522	97.5766	120.063	142.584	144.091	114.374	130.278	135.933	106.078	87.2617	129.87	135.439	118.916
TvY486_0804060	hypothetical protein, conserved	96.9185	101.22	97.2457	94.7773	97.5404	115.245	135.78	127.853	126.742	126.405	112.941	112.737	120.601	101.266	101.779	109.865
TvY486_1008070	chaperonin, putative, (fragment)	110.545	105.989	84.0353	88.5857	97.2887	100.39	95.4901	99.0276	114.47	102.344	121.042	121.494	110.83	95.124	108.855	111.469
TvY486_0400130	proteasome beta 7 subunit	103.26	95.0658	87.9923	102.418	97.184	72.2916	58.3503	58.9837	74.0953	65.9302	101.216	106.713	110.404	73.4156	76.3292	93.6156
TvY486_0302190	hypothetical protein, conserved	96.7641	97.0851	91.3493	103.017	97.0539	110.646	121.074	99.3832	151.244	120.587	141.86	156.589	203.904	147.638	134.627	156.924
TvY486_1104260	lectin, putative,mannose-specific lectin, putative	94.2735	93.338	102.517	97.6116	96.935	105.187	126.799	126.942	120.902	119.957	74.6192	74.9169	71.9409	68.3294	68.1446	71.5902
TvY486_1115200	ADP-ribosylation factor GTPase activating protein 1, putative, (fragment)	97.5014	96.7149	103.796	89.0329	96.7613	69.0363	74.9403	89.8664	73.6939	76.8842	56.2479	52.8292	50.5799	62.3507	62.0026	56.8021
TvY486_1006720	hypothetical protein, conserved	102.255	98.925	90.0975	94.6704	96.487	86.6423	96.9067	77.6907	107.743	92.2457	98.8263	96.3281	91.2631	72.4283	85.6297	88.8951
TvY486_1000720	ATP synthase, putative	100.779	95.7461	92.188	96.6762	96.3473	88.8808	88.8479	84.5645	86.1976	87.1227	82.5981	81.5242	74.2563	71.563	75.447	77.0777
TvY486_0502490	hypothetical protein, conserved	101.774	85.3915	82.1005	115.95	96.304	146.365	86.4596	136.38	101.302	117.627	186.124	181.876	173.937	202.328	112.984	171.45
TvY486_0036510	hypothetical protein, conserved in T. vivax	86.8183	88.8973	106.598	102.723	96.2592	47.2828	34.1329	58.055	44.3255	45.949	42.8036	44.0115	41.9516	46.2088	40.0491	43.0049
TvY486_0027160	inosine-5'-monophosphate dehydrogenase, putative,IMP dehydrogenase, putative	101.757	100.396	85.5264	97.1596	96.2097	85.5917	62.7947	75.548	76.1315	75.0165	83.832	74.0392	71.0392	85.1199	86.4897	80.104
TvY486_0101380	hypothetical protein, conserved	102.716	108.534	81.8711	91.1656	96.0717	93.8616	66.4129	91.4329	77.3441	82.2629	84.9057	82.9129	77.4849	94.6793	81.0295	84.2025
TvY486_1102420	hypothetical protein	92.6158	101.778	79.4517	110.241	96.0216	8.32578	7.60621	7.82408	9.83175	8.39696	9.29313	9.27886	8.56678	7.766	9.24348	8.82965
TvY486_0903890	hypothetical protein, conserved	94.1437	95.5654	98.2564	95.461	95.8566	79.3455	72.7057	80.0958	65.3159	74.3657	94.8543	99.9464	100.072	83.8796	77.5415	91.2588
TvY486_0303010	hypothetical protein	99.2297	102.374	92.9203	86.5839	95.277	104.729	115.561	94.8082	107.286	105.596	179.863	175.001	172.855	135.99	145.725	161.887
TvY486_1013180	transporter, putative, (fragment)	98.2664	104.005	93.0068	85.6965	95.2437	116.456	102.119	106.394	111.694	109.166	115.173	99.5397	98.3577	90.2427	99.7905	100.621
TvY486_1114930	RNA-binding protein, putative,DRBD4	99.21	93.3959	96.3319	91.9975	95.2338	90.0165	97.9427	95.127	95.527	94.6533	99.3098	80.5681	79.2015	91.3703	103.253	90.7405
TvY486_1101400	hypothetical protein, conserved	102.209	105.675	85.9025	87.083	95.2174	83.9192	81.4369	104.784	97.2044	91.8361	85.2963	83.4866	78.6021	86.9498	83.9438	83.6557
TvY486_0801590	vacuolar ATP synthase 16 kDa proteolipid subunit, putative	87.926	86.4209	109.324	97.1394	95.2026	105.185	110.322	113.405	137.78	116.673	136.138	119.811	114.993	104.707	110.345	117.199
TvY486_0030070	hypothetical protein, conserved in T. vivax	91.3756	95.2102	82.9667	111.139	95.1729	13.7835	8.69279	14.052	11.7941	12.0806	9.05303	12.1906	10.7835	13.0657	11.9632	11.4112
TvY486_0019660	hypothetical protein, conserved in T. vivax	86.2306	78.2058	111.344	104.455	95.0588	75.2368	77.5452	72.6919	79.3014	76.1938	55.6017	44.9603	53.0966	50.9424	46.9006	50.3003
TvY486_1106840	serine incorporator, putative (fragment)	93.5509	96.9509	90.9516	98.3641	94.9544	67.4235	67.6322	64.3581	75.9971	68.8527	59.3535	60.4902	56.8897	49.9271	55.9522	56.5225
TvY486_0042920	hypothetical protein, conserved	88.7905	83.8278	100.007	107.013	94.9096	148.425	133.732	143.302	110.883	134.086	203.23	253.693	272.699	210.21	163.939	220.754
TvY486_0043640	hypothetical protein, conserved	98.861	98.336	78.8159	103.362	94.8437	79.9427	71.3866	76.0541	72.2112	74.8987	86.2773	89.2532	98.6716	69.3977	69.7868	82.6773
TvY486_0402990	hypothetical protein, conserved	95.1237	80.0048	101.445	102.533	94.7766	72.3563	65.5653	78.4074	59.5779	68.9767	100.241	125.331	126.938	100.557	69.7109	104.556
TvY486_0501440	hypothetical protein, conserved	87.5627	86.4092	115.567	89.0828	94.6554	17.5875	21.9603	21.7638	21.8559	20.7919	12.4637	10.0627	12.7805	14.6535	13.5719	12.7065
TvY486_0703440	hypothetical protein, conserved (fragment)	94.787	95.6535	103.128	84.544	94.5281	121.135	141.121	150.112	140.797	138.291	93.6486	88.9208	88.8012	107.581	133.636	102.518
TvY486_0805520	fatty acid desaturase, putative	96.0121	98.9636	91.1618	91.8692	94.5017	245.519	222.668	198.371	229.267	223.956	297.331	293.961	277.907	235.648	247.32	270.433
TvY486_0200140	retrotransposon hot spot (RHS) protein, putative, (fragment)	93.6634	93.4143	92.907	98.0195	94.501	99.759	84.4598	101.823	104.76	97.7004	84.4754	75.2818	68.207	73.7722	89.1257	78.1724
TvY486_0801050	lysyl-tRNA synthetase, putative	92.6981	93.7124	93.2136	98.212	94.459	46.3338	37.8105	51.92	54.8841	47.7371	58.3708	58.9881	57.9541	57.6946	60.98	58.7975
TvY486_0903570	hypothetical protein	97.3962	121.551	73.0555	85.6759	94.4197	113.975	176.478	106.454	121.102	129.502	147.318	107.136	110.786	137.179	97.1888	119.922
TvY486_0035610	hypothetical protein, conserved in T. vivax, (fragment)	72.79	78.4724	116.333	108.877	94.1181	31.2069	25.075	37.879	36.3193	32.62	35.8261	37.4324	33.2675	30.7075	31.9996	33.8466
TvY486_1114310	hypothetical protein, conserved	85.9736	95.4401	103.271	91.2131	93.9745	38.1662	32.8548	42.9654	38.8832	38.2174	54.236	61.8696	54.8394	49.1951	41.8663	52.4013
TvY486_0401240	hypothetical protein, conserved	92.5684	94.6371	97.4941	90.8936	93.8983	105.124	117.163	113.096	103.126	109.627	88.4679	90.1453	84.2048	93.3455	91.6712	89.5669
TvY486_0603860	prozyme,S-adenosylmethionine decarboxylaseregulator	100.996	103.515	94.6943	76.0297	93.8087	68.938	66.6245	77.3902	70.7851	70.9344	39.7212	47.1054	47.7702	46.4621	50.5806	46.3279
TvY486_0604100	phosphoglycerate kinase, putative	100.297	103.437	82.3374	88.0209	93.5231	46.8335	36.0348	44.5327	42.3925	42.4484	40.377	42.921	49.9565	44.2725	37.2668	42.9588
TvY486_1013280	hypothetical protein, conserved	93.7617	130.79	68.6904	80.1367	93.3447	42.7747	30.4106	43.2709	43.1839	39.91	41.0395	45.814	44.6003	46.0699	35.4377	42.5923
TvY486_0806030	RNA-binding protein, putative	86.3648	78.8858	111.365	96.3308	93.2366	77.55	77.9763	90.5746	92.0136	84.5286	74.7108	73.6911	74.839	81.8386	86.2603	78.268
TvY486_1007550	40S ribosomal protein S8, putative	92.5452	80.9528	106.428	92.8219	93.187	77.5768	70.9825	91.0361	67.2606	76.714	93.2067	109.568	111.475	124.324	81.9731	104.109
TvY486_0035030	hypothetical protein, conserved in T.vivax	93.8494	84.8446	101.136	92.7958	93.1565	45.8629	35.6443	60.6276	44.7825	46.7293	34.7242	42.1253	40.7863	47.6282	35.2283	40.0985
TvY486_0800990	hypothetical protein, conserved (fragment)	102.229	104.438	80.6848	84.6611	93.0032	103.423	118.652	127.2	123.42	118.174	101.427	97.691	95.6346	114.527	119.846	105.825
TvY486_1002830	hypothetical protein, conserved	96.6272	99.4963	89.2977	86.3596	92.9452	42.1678	39.546	60.542	49.2595	47.8788	65.0814	67.7488	67.6805	67.9924	57.1641	65.1334
TvY486_1115730	hypothetical protein, unlikely	67.6851	86.0274	99.5657	118.214	92.8731	47.3324	125.041	98.828	93.3658	91.1418	51.5897	52.3803	38.6941	50.3289	66.9461	51.9878
TvY486_1101210	hypothetical protein, conserved (fragment)	83.8338	98.5904	87.4565	101.484	92.8412	86.6534	141.246	88.0095	95.9631	102.968	97.1021	82.1602	79.016	100.626	127.396	97.2601
TvY486_1100810	RNA-binding protein, putative,DRBD14	94.7876	97.7294	88.794	89.8514	92.7906	61.4273	62.6388	56.1095	69.5382	62.4284	46.604	41.2915	36.6808	45.6824	60.9152	46.2348
TvY486_0019680	hypothetical protein, conserved in T. vivax	101.807	94.0037	77.2044	97.9456	92.7402	19.0791	16.7001	25.3041	20.9752	20.5146	10.7886	9.53143	10.0852	9.23191	8.33219	9.59387
TvY486_0032760	hypothetical protein, conserved in T. vivax	98.6764	104.718	70.2413	97.1248	92.6901	22.8943	24.3596	25.4197	26.8571	24.8827	18.074	18.5967	17.6149	14.829	14.285	16.6799
TvY486_0604360	V-type ATPase, C subunit, putative	84.189	90.8714	104.683	90.7328	92.6191	89.8911	88.014	87.4746	94.5693	89.9873	105.354	114.725	112.678	91.1584	83.4785	101.479
TvY486_0704670	60S ribosomal protein-like	82.9178	101.468	99.8716	86.1436	92.6003	101.825	81.0825	104.202	81.4892	92.1497	149.025	188.435	138.959	153.069	110.563	148.01
TvY486_0042890	hypothetical protein, conserved in T. vivax	80.7815	83.3854	101.294	104.81	92.5677	27.1357	30.454	35.0708	31.4116	31.018	27.5934	26.8768	29.2151	29.5509	23.9675	27.4407
TvY486_0601770	rac serine-threonine kinase, putative,protein kinase, putative	98.8576	104.388	83.6429	83.1029	92.4978	115.056	137.66	123.834	100.594	119.286	83.242	81.3209	80.4956	74.7788	79.3761	79.8427
TvY486_1000090	ATP synthase F1 subunit gamma	94.25	93.0692	102.802	79.6446	92.4415	258.481	193.944	188.05	225.938	216.603	316.748	333.342	331.421	337.114	306.72	325.069
TvY486_0013250	hypothetical protein, conserved	94.9713	94.1381	91.0102	89.5748	92.4236	148.805	123.755	130.656	140.45	135.916	210.144	215.128	215.664	176.605	157.09	194.926
TvY486_1104000	hypothetical protein, conserved	101.68	98.2476	82.3113	87.2017	92.3602	81.059	80.4491	82.5952	90.4507	83.6385	87.159	91.1103	86.2883	81.734	77.6287	84.7841
TvY486_0101060	hypothetical protein, conserved	83.2905	79.3607	107.815	98.8478	92.3285	100.006	74.3521	105.067	81.9968	90.3555	91.2865	95.4898	79.6967	117.208	94.6594	95.6681
TvY486_1106600	pretranslocation protein, alpha subunit, putative,SEC61-like (pretranslocation process) protein, putative	90.3595	96.7096	87.3862	94.538	92.2483	102.612	103.635	118.947	116.939	110.533	81.0815	64.7435	65.4021	81.6246	110.057	80.5817
TvY486_0009410	hypothetical protein, conserved in T. vivax	78.629	79.2856	100.763	109.772	92.1124	49.1794	51.0773	69.5047	54.6806	56.1105	42.2099	50.6625	50.2739	38.3352	27.4059	41.7775
TvY486_1112720	vacuolar ATP synthase subunit b, putative	90.2616	96.1427	92.8691	88.1099	91.8458	101.616	110.259	106.503	110.052	107.108	94.4299	94.6667	89.0823	98.5887	99.7537	95.3043
TvY486_1010620	hypothetical protein, conserved	104.103	108.24	83.5561	71.0722	91.7428	280.495	330.094	284.799	286.258	295.411	320.781	314.648	311.228	319.742	366.373	326.554
TvY486_1117310	hypothetical protein	100.051	93.0787	105.455	68.1503	91.6838	52.6831	68.9805	47.6415	58.8633	57.0421	74.4657	56.5733	50.8399	55.8749	78.5619	63.2631
TvY486_0902740	hypothetical protein, conserved (unlikely)	75.3111	85.5713	122.27	83.3996	91.638	153.203	190.638	191.974	122.674	164.622	133.433	117.964	134.829	171.698	140.772	139.739
TvY486_0003530	retrotransposon hot spot (RHS) protein, putative	93.0255	85.987	103.18	84.0888	91.5703	217.363	169.062	206.127	190.378	195.733	200.26	186.872	169.173	244.825	268.587	213.943
TvY486_0905960	hypothetical protein, conserved	87.9942	88.1596	96.7695	92.8967	91.455	69.589	79.3158	101.432	88.4415	84.6946	52.4206	62.0134	56.3335	54.0964	41.0286	53.1785
TvY486_1011800	hypothetical protein, conserved	88.7278	99.408	80.5023	96.7409	91.3448	134.172	220.715	164.312	190.993	177.548	146.448	136.441	146.312	90.0113	111.135	126.069
TvY486_0100040	histone-lysine N-methyltransferase, putative (DOT1B)	105.144	104.298	70.73	84.9904	91.2906	81.0846	104.802	65.2351	71.5656	80.6718	118.714	115.335	123.96	100.741	104.5	112.65
TvY486_0800330	serine/threonine kinase, putative	98.1547	89.6222	94.935	82.0539	91.1915	141.715	149.586	146.599	140.733	144.658	112.453	104.356	106.409	109.343	118.298	110.172
TvY486_0023590	hypothetical protein, conserved in T. vivax	94.4992	101.066	70.5274	98.4962	91.1472	9.59149	8.3013	10.2413	10.2862	9.60507	10.6164	12.0278	11.9465	9.41703	8.11115	10.4238
TvY486_0907020	hypothetical protein	88.2695	104.648	99.9105	71.6982	91.1315	84.3682	86.5157	103.905	96.724	92.8782	43.6696	62.2108	75.8377	52.2526	88.0352	64.4012
TvY486_1003220	hypothetical protein	91.7427	65.4704	138.227	69.0261	91.1166	159.453	189.227	160.565	163.208	168.113	145.882	100.362	70.8348	89.0111	157.947	112.807
TvY486_0404240	hypothetical protein, conserved	96.2846	91.7882	92.092	84.1898	91.0887	112.884	130.822	121.624	131.553	124.221	92.3721	79.3567	77.063	67.8135	90.9558	81.5122
TvY486_1008280	legume-like lectin, putative	82.8786	64.7501	133.375	83.1934	91.0493	258.842	287.7	238.401	221.21	251.538	284.454	265.071	282.408	249.8	272.303	270.807
TvY486_1113630	prefoldin subunit 2, putative	87.0546	87.2473	100.071	89.7001	91.0182	81.6699	88.8268	84.002	86.2234	85.1805	126.426	145.033	141.035	125.251	103.536	128.256
TvY486_0706250	hypothetical protein	114.549	83.4176	82.9093	82.9718	90.9619	139.928	119.41	83.0819	107.624	112.511	68.4129	63.0078	73.2323	52.5556	75.7207	66.5859
TvY486_0003670	hypothetical protein, conserved in T. vivax	100.45	103.264	53.272	106.798	90.946	2.54601	2.59231	2.60933	1.83651	2.39604	2.07585	2.41047	1.64624	2.19654	1.62553	1.99093
TvY486_0403130	hypothetical protein, conserved	107.411	93.4778	75.9116	85.7035	90.626	92.6219	75.2322	94.8062	87.7229	87.5958	122.425	144.026	137.899	104.962	93.0258	120.468
TvY486_0703050	Mu-adaptin 1, putative,adaptor complex AP-1 medium subunit, putative	101.508	94.8583	83.4879	81.818	90.418	77.5979	66.0363	66.8008	70.275	70.1775	73.2435	71.0412	72.4907	62.5178	65.1934	68.8973
TvY486_1104790	prostaglandin f synthase, putative	87.1955	77.6152	107.342	88.8288	90.2454	123.519	90.5925	117.515	107.392	109.755	154.494	171.173	151.238	147	141.77	153.135
TvY486_0102040	hypothetical protein, conserved (fragment)	95.3207	89.6455	87.4358	88.2027	90.1512	29.3267	31.4815	34.6069	37.5619	33.2443	31.481	31.8605	31.9485	30.5945	23.1572	29.8083
TvY486_0029620	chaperonin containing t-complex protein, putative	90.8295	91.2136	82.7498	95.4627	90.0639	65.6343	43.664	69.1801	68.997	61.8688	70.7113	63.4327	63.2412	65.3593	75.3797	67.6248
TvY486_0012590	hypothetical protein, conserved in T. vivax	76.9046	83.1733	97.4968	102.612	90.0467	6.57287	5.69247	8.09722	5.80694	6.54238	4.24962	4.53337	8.30813	5.82801	3.86994	5.35781
TvY486_1100740	hypothetical protein, conserved	109.035	111.202	68.6036	71.3028	90.0358	148.156	213.641	153.231	157.483	168.128	155.397	141.199	132.296	171.539	201.044	160.295
TvY486_0903070	mitochondrial carrier protein, putative	85.7007	86.152	98.6223	89.6652	90.0351	156.385	139.14	118.622	132.046	136.548	155.855	149.064	128.233	124.413	135.212	138.555
TvY486_0304450	hypothetical protein, conserved (fragment)	95.2068	90.9292	92.56	80.5982	89.8236	130.876	109.943	81.9821	89.9766	103.194	109.048	96.2708	94.1934	142.256	208.593	130.072
TvY486_0600530	cysteine peptidase, Clan CA, family C1, Cathepsin L-like, (fragment)	86.3107	76.1792	103.509	92.1083	89.5268	266.899	228.79	236.075	239.287	242.763	253.629	254.07	260.173	297.196	278.555	268.725
TvY486_0500330	hypothetical protein, unlikely	82.5446	89.4405	74.096	111.256	89.3343	71.9823	83.4113	105.571	83.1065	86.0178	64.3523	69.1156	89.9852	41.0691	34.7677	59.858
TvY486_1116060	Cop-coated vesicle membrane protein, putative	99.1812	92.249	92.6141	72.9181	89.2406	101.714	86.6295	89.7631	82.8037	90.2276	97.1825	100.676	99.3086	67.9837	75.9613	88.2224
TvY486_0006080	hypothetical protein, conserved	92.5768	92.6644	90.6661	80.995	89.2256	29.435	33.5999	42.1572	39.1678	36.09	34.2652	34.6415	30.7086	28.1491	26.129	30.7787
TvY486_1002540	adenylate kinase, putative	91.9293	96.5431	81.4649	86.8614	89.1997	59.7323	49.2623	52.7602	48.1255	52.4701	46.4533	52.1204	59.9202	47.7371	51.8178	51.6098
TvY486_0804540	paraflagellar rod protein, (fragment)	98.2605	93.6585	79.897	84.9322	89.187	67.1223	63.9148	70.4894	73.9197	68.8615	80.0303	85.8389	76.1601	64.5666	67.0499	74.7292
TvY486_0019250	hypothetical protein, conserved in T. vivax	80.8482	81.6464	95.9144	97.2675	88.9191	50.2079	43.4663	62.7068	39.8362	49.0543	36.0142	48.4493	46.684	50.0533	43.5765	44.9555
TvY486_0303312	hypothetical protein, conserved	84.711	88.4332	83.5532	98.7425	88.86	153.692	121.934	113.821	142.953	133.1	142.194	142.278	161.047	143.382	139.351	145.65
TvY486_0902090	nucleosome assembly protein-like protein, putative	90.0301	84.0199	95.7023	85.597	88.8373	103.156	96.7914	106.615	92.3132	99.7189	93.9144	92.25	93.9697	110.962	104.501	99.1194
TvY486_0500800	short chain dehydrogenase, putative	91.6724	90.277	91.2181	81.6895	88.7143	67.6637	54.8753	61.4094	60.3447	61.0733	56.2636	59.2437	65.9038	53.0009	50.1321	56.9088
TvY486_1005680	hypothetical protein, conserved	86.7011	78.9235	101.616	87.1293	88.5925	64.3783	71.5103	87.2095	70.5952	73.4233	81.9741	99.0571	108.962	102.616	65.5627	91.6344
TvY486_0028170	variant surface glycoprotein, (a-type VSG), putative	82.3499	84.1594	93.8234	93.7079	88.5101	19.6046	15.5371	17.3834	15.4675	16.9981	11.4338	14.2662	14.8473	13.0153	12.7561	13.2637
TvY486_0500140	vacuolar ATP synthase, putative	92.6988	88.7962	85.9295	86.0739	88.3746	87.7	81.7753	94.8842	90.9337	88.8233	93.3355	94.2908	94.9185	90.1913	78.2188	90.191
TvY486_1101750	hypothetical protein, conserved	79.9903	79.9057	99.8293	93.6793	88.3512	82.6266	71.2778	101.854	86.2726	85.5078	75.477	70.0272	66.0216	88.2225	85.8054	77.1107
TvY486_0404070	hypothetical protein, conserved	95.2358	99.2318	83.6734	75.1694	88.3276	51.359	67.6797	63.472	65.4447	61.9888	44.2476	44.0113	43.1929	37.9051	40.8838	42.0481
TvY486_1111100	hslVU complex proteolytic subunit, putative	88.4316	86.5608	85.1264	93.113	88.308	97.1748	66.6654	97.3323	100.566	90.4346	130.71	117.108	125.181	123.856	121.691	123.709
TvY486_0012770	hypothetical protein, conserved in T. vivax	96.7544	86.973	75.5617	93.7016	88.2477	17.0763	12.315	17.1819	13.4717	15.0112	17.7442	19.362	20.7519	14.9036	16.8728	17.9269
TvY486_1013960	hypothetical protein, conserved (fragment)	99.7256	96.5634	76.381	79.6847	88.0887	67.7913	67.1574	84.6455	86.2943	76.4721	77.6409	77.0218	81.1708	91.9718	85.4402	82.6491
TvY486_0901800	ribosomal protein S6, putative, (fragment)	99.6678	58.9917	97.3377	96.3537	88.0877	100.864	57.3001	64.3276	79.1314	75.4058	128.19	154.07	180.366	64.085	118.696	129.081
TvY486_1002580	malate dehydrogenase, putative	74.2472	75.4852	116.98	85.3294	88.0105	182.463	163.795	155.906	161.784	165.987	168.709	156.875	147.093	195.149	202.702	174.106
TvY486_1116280	Tb-291 membrane associated protein, putative, (fragment),membrane associated protein, putative, (fragment)	83.1077	80.2195	88.6117	99.9968	87.9839	146.419	236.079	188.074	216.631	196.801	196.931	215.614	184.146	123.072	145.508	173.054
TvY486_0403280	DNA-directed RNA polymerase subunit, putative	94.0665	85.1245	94.45	77.8517	87.8732	76.1668	73.2812	67.5557	73.3905	72.5985	119.054	140.333	145.305	72.1655	71.3477	109.641
TvY486_0807670	mevalonate kinase, putative	93.9445	85.6401	79.9199	91.7701	87.8187	128.07	115.712	114.267	150.656	127.176	194.311	192.602	170.02	144.025	162.52	172.696
TvY486_1013850	hypothetical protein, conserved	85.6073	85.1609	85.4951	94.9974	87.8152	50.9604	44.5534	58.9953	54.9471	52.364	60.6348	57.6843	58.3398	63.2799	62.8004	60.5478
TvY486_1115090	hypothetical protein, unlikely	89.0156	72.8592	78.616	110.567	87.7644	47.5194	43.3414	48.4351	48.8536	47.0374	65.8397	75.2331	59.7313	69.0714	64.0779	66.7907
TvY486_0704230	hypothetical protein, conserved	85.8151	76.5296	94.3121	93.7826	87.6098	72.0335	63.4156	71.292	67.4081	68.5373	71.3467	79.8743	70.8908	81.8286	79.3992	76.6679
TvY486_1103960	NADH-cytochrome b5 reductase, putative	84.3749	90.6008	83.2036	92.0836	87.5657	102.022	110.554	120.141	100.085	108.201	122.796	133.282	121.91	136.633	117.75	126.474
TvY486_0902340	ABC transporter, putative	88.8528	88.7907	90.9458	81.2893	87.4697	81.7639	88.2675	80.4955	77.3834	81.9776	55.6792	48.6222	50.578	58.5092	65.2683	55.7314
TvY486_0807730	amino acid transporter	84.9366	77.2783	105.768	81.1551	87.2845	151.134	172.41	119.857	146.825	147.556	136.969	115.707	119.93	125.573	167.951	133.226
TvY486_1011360	guanylate kinase, putative	85.523	86.1593	97.1772	80.1828	87.2606	80.1697	75.0945	75.1942	83.8726	78.5828	69.8449	79.2171	81.4139	81.622	60.7588	74.5713
TvY486_0400140	hypothetical protein, conserved	100.171	88.4737	65.4191	94.9777	87.2604	57.4827	52.8959	53.1425	73.7153	59.3091	87.028	107.556	79.2809	77.0833	56.399	81.4694
TvY486_1005030	ubiquitin-like protein, putative	99.2548	93.8932	80.7107	75.0255	87.221	139.871	147.88	127.714	126.822	135.572	122.425	148.135	151.514	131.535	114.74	133.67
TvY486_1013620	protein transport protein SEC13, putative	93.565	88.222	81.0414	85.9616	87.1975	70.5804	61.8055	63.3309	75.4001	67.7792	90.669	88.4608	88.303	75.8421	74.3862	83.5322
TvY486_0101090	hypothetical protein, conserved	84.9048	74.2197	97.2531	92.2705	87.162	83.7612	100.921	94.0692	73.7334	88.1212	67.1851	88.9584	83.5373	90.6324	71.8715	80.4369
TvY486_0043790	hypothetical protein	74.8691	78.0155	94.9702	100.702	87.1392	21.8137	25.9247	24.8195	24.3117	24.2174	21.1652	21.6452	20.3835	18.1132	17.4859	19.7586
TvY486_0034980	dynein heavy chain, putative	155.772	54.8981	136.977	0	86.9118	52.2457	36.5783	259.056	0	86.97	68.5352	0	0	119.559	0	37.6188
TvY486_0300270	acyl carrier protein, mitochondrial precursor, putative	90.1896	74.9829	86.5887	95.6494	86.8527	177.058	176.429	143.655	204.576	175.429	304.883	362.21	368.09	244.281	234.09	302.711
TvY486_1116010	hypothetical protein, conserved	84.4962	64.7438	100.207	97.7761	86.8058	33.6873	20.2189	41.6353	32.7355	32.0692	31.6563	62.4366	38.6871	48.1327	27.1905	41.6206
TvY486_1114780	hypothetical protein	111.197	79.1055	92.4366	63.9889	86.682	94.1726	79.4239	63.604	124.858	90.5146	56.014	30.4475	33.5518	32.9391	84.2068	47.4318
TvY486_1109770	hypothetical protein, conserved	93.7985	85.1644	84.0388	83.3784	86.595	54.517	63.9971	54.9896	56.5448	57.5121	35.7356	32.3469	29.1927	33.6967	46.8738	35.5691
TvY486_1000120	Vacuolar ATP synthase, putative, (fragment)	88.0487	94.2598	59.7237	104.252	86.571	95.0432	91.1995	61.3255	59.7252	76.8234	103.444	112.362	140.112	66.1296	76.5386	99.7172
TvY486_0603470	TPR domain protein, conserved, putative	88.1547	83.6661	93.1572	81.0341	86.503	89.6298	84.463	110.692	94.7811	94.8915	102.391	100.617	105.135	111.26	105.459	104.972
TvY486_1117040	hypothetical protein, conserved	63.7446	69.4456	142.829	69.7043	86.4309	1161.72	1441.49	1495.99	1269.57	1342.19	2229.11	2595.37	2984.7	1869.12	1400.88	2215.84
TvY486_0045930	variant surface glycoprotein, (VSG), putative	75.8698	83.102	104.079	82.5822	86.4082	42.3553	42.39	49.2185	42.3663	44.0825	43.7424	47.2103	46.1665	45.054	39.9719	44.429
TvY486_0503840	dynein light chain, putative	79.9398	51.9637	61.5309	151.892	86.3316	70.2686	53.7256	39.315	31.0628	48.593	73.3309	102.418	56.9111	99.8406	74.8425	81.4686
TvY486_1005880	protein kinase, putative,(OTHER) NEK family,HsNEK1-like	85.2136	89.6903	83.7796	86.5285	86.303	71.4328	60.0973	77.9512	85.4653	73.7366	90.2821	91.7584	86.0554	79.332	77.5318	84.9919
TvY486_0903350	hypothetical protein, conserved	77.3353	74.4413	91.011	102.264	86.2629	87.1937	70.8347	78.4194	64.2412	75.1723	95.8115	131.624	91.2417	112.045	110.106	108.166
TvY486_0805940	hypothetical protein, conserved	81.4817	92.6248	94.867	75.9867	86.24	35.6477	58.3676	36.3629	47.4674	44.4614	11.373	10.4278	10.6101	12.8463	24.2262	13.8967
TvY486_0903460	hypothetical protein, conserved	87.8538	89.4096	81.2568	86.4354	86.2389	33.1802	32.7811	38.0266	35.1097	34.7744	37.3119	42.4084	47.1064	46.4569	45.1085	43.6784
TvY486_0501290	hypothetical protein, conserved	86.5422	92.7026	73.1981	92.3324	86.1938	82.4888	93.0966	77.2317	103.654	89.1178	96.191	93.4215	87.4301	88.6656	112.245	95.5906
TvY486_0806280	hypothetical protein, conserved	97.15	107.004	65.0595	75.435	86.1621	101.515	114.342	136.431	133.76	121.512	123.445	120.985	120.851	109.83	111.242	117.271
TvY486_0603810	kinesin, putative	90.5892	92.1785	82.2639	79.4061	86.1094	56.2905	74.3785	68.9665	69.664	67.3249	40.6389	39.789	36.7321	41.9138	48.0697	41.4287
TvY486_1105040	hypothetical protein, conserved	85.5509	100.866	70.9568	86.9286	86.0756	70.2588	91.682	87.2558	71.6791	80.2189	64.9921	72.1691	82.9648	69.9863	64.1534	70.8531
TvY486_0402080	centrin, putative	92.3578	76.0334	84.317	91.361	86.0173	83.4349	57.4372	77.6634	71.3871	72.4806	113.693	147.815	130.886	142.443	117.863	130.54
TvY486_0600500	cysteine peptidase precursor, (fragment),cysteine peptidase, Clan CA, family C1, Cathepsin L-like, (fragment)	80.6636	75.3376	97.7109	90.1858	85.9745	241.248	210.224	209.964	206.748	217.046	232.585	228.082	230.13	257.226	249.677	239.54
TvY486_1012470	hypothetical protein, conserved	97.5802	96.6141	74.0358	75.4834	85.9284	69.9728	79.7518	71.1835	85.2734	76.5454	38.2024	34.0035	30.3924	29.0651	43.362	35.0051
TvY486_1005800	hypothetical protein, conserved	89.9516	73.8456	93.8584	86.0276	85.9208	87.7479	77.3217	102.236	81.5001	87.2014	80.5358	105.881	90.0507	102.119	89.838	93.6849
TvY486_1007280	RNA-binding protein, putative,RBP15	66.5913	90.8531	102.33	83.7822	85.8892	66.4876	72.8698	113.922	80.3046	83.396	117.557	130.442	161.555	156.622	103.038	133.843
TvY486_1006750	vacuolar protein sorting-associated protein 45- like protein, putative	91.1561	90.738	76.2605	85.2828	85.8593	78.7987	69.1346	71.8813	71.4199	72.8086	75.1651	79.4569	75.1591	71.6018	68.992	74.075
TvY486_0800360	splicing factor TSR1, putative	78.3901	85.6952	90.1412	88.6878	85.7286	91.7853	60.6171	106.139	79.7054	84.5617	72.2106	77.6501	73.9203	92.6623	80.2148	79.3316
TvY486_1010050	hypothetical protein, conserved	96.3062	102.987	63.8577	79.2422	85.5983	49.0723	54.7802	55.6036	69.4193	57.2189	62.0235	65.6079	67.4039	43.4061	45.8373	56.8557
TvY486_0800310	hypothetical protein, conserved	87.1868	84.6532	85.6253	84.1182	85.3959	63.7952	77.7526	66.334	74.8762	70.6895	50.7263	46.3261	46.8824	39.532	46.3959	45.9725
TvY486_0041625	hexokinase, putative	75.688	87.5782	85.154	93.0386	85.3647	59.1967	56.628	67.7662	85.8949	67.3715	53.7592	51.7466	50.8832	52.4828	64.5604	54.6864
TvY486_1006910	hypothetical protein, conserved	98.6694	76.3932	93.4317	72.8085	85.3257	90.9167	88.0617	71.0659	79.3077	82.338	148.902	160.535	143.523	145.953	80.7717	135.937
TvY486_0018300	hypothetical protein, conserved in T. vivax	75.0706	79.7661	85.8359	100.63	85.3256	7.62143	6.08969	8.86742	6.3732	7.23794	8.64334	8.77606	9.83324	6.025	6.01216	7.85796
TvY486_0302560	serine/threonine-protein kinase, putative,protein kinase, putative	93.047	90.2476	83.3331	74.352	85.2449	111.38	124.252	122.349	119.029	119.252	91.1873	86.2801	85.1657	92.823	113.63	93.8172
TvY486_0900790	hypothetical protein, conserved	87.8886	90.4643	82.5093	80.0429	85.2263	148.946	169.372	108.092	128.82	138.808	117.293	93.1792	87.4243	87.4674	106.871	98.447
TvY486_1005890	protein kinase, putative, (fragment)	88.9646	88.0373	79.1421	84.6054	85.1874	55.4309	48.1612	63.723	65.4275	58.1856	70.8227	69.2317	63.0901	61.995	56.187	64.2653
TvY486_1111980	hypothetical protein, conserved	84.4529	84.7716	86.4973	84.9149	85.1592	74.3712	76.3395	74.3572	87.1713	78.0598	68.1136	65.5219	64.2222	71.2556	76.4115	69.105
TvY486_0804170	amino acid transporter, putative	96.0905	98.4358	76.3273	69.7087	85.1406	81.9229	75.8617	69.122	82.3302	77.3092	79.4426	74.9585	74.1713	62.86	69.7052	72.2275
TvY486_0903930	hypothetical protein	61.2393	66.4672	107.39	105.417	85.1284	88.9326	82.8613	100.833	60.3085	83.2338	70.3956	45.8368	61.8235	69.0227	50.2654	59.4688
TvY486_0013090	hypothetical protein, conserved	83.3656	66.3297	99.9075	90.8273	85.1075	187.613	201.06	166.381	178.633	183.422	234.338	251.711	226.931	192.391	186.753	218.425
TvY486_0016430	hypothetical protein, conserved in T. vivax, (fragment)	75.1836	76.1057	98.5769	90.3992	85.0663	13.955	10.5681	19.1881	13.939	14.4125	11.4133	12.8809	14.9998	19.1038	7.33828	13.1472
TvY486_0013330	hypothetical protein, conserved in T. vivax	79.9999	92.0561	71.4832	96.6142	85.0383	8.71466	10.2823	10.6009	10.9229	10.1302	7.07713	7.48416	8.3843	6.57352	6.91271	7.28636
TvY486_0403970	receptor-type adenylate cyclase GRESAG 4, putative, (fragment)	74.112	90.5884	86.3057	88.8744	84.9701	19.3845	16.2098	38.5476	33.4346	26.8941	18.2975	20.4909	16.0815	21.3291	21.5343	19.5467
TvY486_0022220	hypothetical protein, conserved in T. vivax	77.9698	82.1753	95.168	84.3857	84.9247	11.1165	7.33627	15.818	10.1109	11.0954	10.449	13.1069	11.4573	12.9897	9.27491	11.4556
TvY486_1000170	proteasome subunit alpha type-5, putative,20S proteasome subunit alpha 5, putative	84.7297	88.4375	82.6231	83.8191	84.9023	63.8036	58.9568	69.6889	64.8654	64.3287	89.5742	111.202	105.695	103.621	83.9917	98.8168
TvY486_1002790	eukaryotic translation initiation factor 5, putative	90.3984	78.3982	81.6374	89.0911	84.8813	74.1001	53.1028	77.4514	69.7023	68.5892	67.5806	66.6659	63.2307	75.173	72.0755	68.9451
TvY486_0003770	hypothetical protein, conserved in T. vivax	67.3564	75.8531	97.0016	99.2048	84.854	39.3569	43.556	65.782	47.9399	49.1587	38.0388	45.6283	43.3249	36.4849	25.9676	37.8889
TvY486_0905050	protein kinase A catalytic subunit, putative	95.6844	90.4448	78.6853	74.474	84.8221	66.7765	64.2204	71.6664	60.4039	65.7668	41.4045	39.5088	41.9289	52.1893	66.7687	48.36
TvY486_0907430	COP-coated vesicle membrane protein gp25L precursor, putative,ER--golgi transport protein gp25L, putative	81.5705	86.7977	84.7334	85.9896	84.7728	61.2122	55.3209	66.0852	79.5158	65.5335	80.8004	75.2134	74.4264	75.0596	70.3483	75.1696
TvY486_0500700	peroxisome targeting signal 1 receptor, putative	92.8682	93.7177	74.5134	77.7218	84.7053	75.2231	69.1756	82.9915	82.0567	77.3617	63.6251	68.5223	63.799	66.5814	71.781	66.8618
TvY486_0402930	hypothetical protein, conserved	80.1311	79.9627	96.511	82.1865	84.6978	104.193	93.0555	92.9194	85.3172	93.8713	101.431	89.288	104.41	126.21	112.253	106.718
TvY486_1014240	Multiprotein-bridging factor 1, putative (mbf1)	70.6362	91.2983	86.3902	89.9728	84.5744	52.4289	40.8772	63.8207	52.9201	52.5117	73.1503	94.5605	86.3852	96.4209	66.7403	83.4514
TvY486_0028960	hypothetical protein, conserved	84.213	81.4171	83.6576	88.6758	84.4909	52.8293	80.3011	70.0941	78.4167	70.4103	30.9429	27.3391	26.257	31.8751	33.8684	30.0565
TvY486_1009710	amino acid transporter, putative, (fragment)	88.6754	90.3426	79.792	79.1113	84.4803	51.6525	49.4598	53.6822	52.3362	51.7827	41.9533	39.3204	38.4218	37.2787	41.9069	39.7762
TvY486_0301440	hypothetical protein, conserved	92.6046	88.7347	67.7312	88.8068	84.4693	48.1415	52.9988	66.972	72.1116	60.056	50.3603	56.7088	57.7148	44.1094	37.5548	49.2896
TvY486_0801010	hypothetical protein, conserved	96.2179	83.5576	75.0831	83.0123	84.4677	69.7018	45.5133	60.9985	54.7885	57.7505	79.1347	71.5193	76.9907	73.868	63.3562	72.9738
TvY486_1106480	SKP1-like protein (fragment)	89.1581	81.1751	62.1516	105.071	84.3889	53.946	73.2329	98.2283	67.0126	73.105	74.2798	77.9483	78.6406	58.5435	70.1377	71.91
TvY486_0904010	hypothetical protein, conserved	97.3793	73.1967	95.9985	70.8089	84.3459	37.4046	36.8456	29.7011	39.6486	35.9	17.4324	19.7644	17.0824	22.8551	31.458	21.7185
TvY486_0100950	hypothetical protein, unlikely	91.8942	108.443	49.3775	87.2585	84.2433	100.346	189.588	61.0622	194.381	136.344	46.5363	61.388	48.316	29.8104	75.3542	52.281
TvY486_1014960	macrophage infectivity potentiator, precursor, putative,FKBP-type peptidylprolyl cis-trans isomerase, putative (MIP)	80.112	87.9906	77.6161	90.608	84.0817	36.0724	29.7264	42.8663	50.0953	39.6901	69.7456	63.885	65.1658	45.5516	38.1043	56.4905
TvY486_1101790	hypothetical protein, conserved in T. vivax	77.703	92.7128	65.6615	99.9951	84.0181	93.6388	99.9331	104.278	94.1021	97.988	117.313	125.742	135.322	101.683	103.205	116.653
TvY486_0041310	hypothetical protein, conserved in T. vivax	90.6639	95.0594	60.2127	90.1215	84.0144	9.98111	9.01892	11.5047	11.52	10.5062	9.57127	10.383	9.74471	8.44416	8.62418	9.35346
TvY486_0802590	chaperonin/T-complex protein 1 gamma subunit, putative	90.8495	89.8105	78.2153	76.9584	83.9584	76.7876	53.7724	80.5998	85.961	74.2802	87.4259	83.7411	80.1943	79.3835	83.7106	82.8911
TvY486_0602990	endosomal trafficking protein RME-8, putative, (fragment)	94.6049	93.8764	76.6942	70.4468	83.9056	66.6127	53.8297	62.2931	67.8788	62.6536	44.8794	42.2411	39.1594	39.1015	55.5298	44.1822
TvY486_1010180	protein kinase, putative	85.5189	85.2722	86.0838	78.7093	83.8961	83.9798	78.7631	90.1834	84.6715	84.3995	76.5851	74.3359	63.3018	76.478	79.8349	74.1071
TvY486_1108450	Gp63-1 surface protease homolog, putative	82.8402	92.6675	82.6187	77.3207	83.8618	31.6735	35.3989	46.4379	41.989	38.8748	20.4518	17.7782	16.0422	19.0249	21.4353	18.9465
TvY486_0303314	hypothetical protein, conserved (fragment)	81.792	76.7402	88.9945	87.6302	83.7892	240.442	165.856	211.316	204.83	205.611	265.463	295.28	265.057	315.061	268.678	281.908
TvY486_0302960	hypothetical protein, conserved	92.1713	102.244	69.3248	71.3524	83.7731	105.492	99.1127	117.886	120.441	110.733	83.9526	75.1558	74.6777	78.6677	93.642	81.2192
TvY486_0904060	hypothetical protein, conserved,predicted zinc finger protein	84.9647	82.9943	87.0996	79.8975	83.739	90.6874	84.6574	91.7552	82.6575	87.4394	62.3199	59.2688	61.0343	76.8393	90.4899	69.9904
TvY486_1013680	phosphatidic acid phosphatase protein, putative, (fragment)	80.5631	84.7398	78.6949	90.7702	83.692	166.285	172.837	140.737	169.768	162.407	149.929	126.162	133.76	129.208	193.285	146.469
TvY486_0602380	hypothetical protein, conserved	83.1893	86.3603	80.1694	84.9699	83.6722	124.487	123.383	132.386	126.221	126.619	138.909	139.481	135.667	145.498	155.714	143.054
TvY486_1111460	hypothetical protein	84.4883	99.9187	74.4749	75.78	83.6655	78.1254	77.0262	97.8962	75.3551	82.1007	83.3537	62.8409	81.3256	94.0628	90.1037	82.3373
TvY486_1102280	eukaryotic peptide chain release factor subunit 1, putative, (fragment)	51.7424	71.5755	92.3733	118.96	83.6628	68.1919	0	0	39.4311	26.9058	0	45.1559	0	163.502	0	41.7316
TvY486_0702270	glycogen synthase kinase-3 alpha, putative	88.9893	83.1453	89.5525	72.7596	83.6117	81.1628	104.676	98.7349	102.452	96.7564	55.4504	44.3445	44.9191	49.552	63.6869	51.5906
TvY486_0501510	inosine-5'-monophosphate dehydrogenase, putative	85.2635	87.0561	69.0493	92.4807	83.4624	62.3977	56.5038	64.1879	69.04	63.0324	101.578	93.8662	90.7071	82.5025	81.9635	90.1235
TvY486_0400840	hypothetical protein, conserved	91.1802	84.7358	80.4276	77.3338	83.4193	274.056	316.707	271.693	298.411	290.217	287.85	264.009	251.23	191.877	228.458	244.685
TvY486_1108490	hypothetical protein, unlikely	78.6565	85.4285	81.8285	87.6175	83.3828	75.874	103.949	79.9538	101.919	90.4239	60.1719	45.2596	48.0189	44.8117	60.1171	51.6758
TvY486_0304960	small GTP-binding protein, putative	86.0953	83.7573	76.2154	87.3664	83.3586	52.313	46.6526	51.5106	59.255	52.4328	71.0702	80.3414	62.8901	67.6173	62.6611	68.916
TvY486_0901830	proliferative cell nuclear antigen (PCNA), putative	93.0004	93.2379	76.2938	70.7867	83.3297	76.7075	55.9673	76.1209	73.8757	70.6679	118.836	134.648	118.333	134.292	119.744	125.171
TvY486_1001495	hypothetical protein, conserved	89.4647	91.1175	80.9967	71.6675	83.3116	100.018	133.638	110.515	115.74	114.978	79.7862	72.0038	66.4519	69.6971	114.253	80.4384
TvY486_0025090	hypothetical protein, conserved in T. vivax	81.1405	81.0183	93.8962	77.0231	83.2695	85.0191	61.7281	121.166	99.1205	91.7584	55.1092	62.6664	57.7896	72.4178	73.48	64.2926
TvY486_1114420	hypothetical protein, conserved	91.0251	71.8738	76.377	93.4117	83.1719	76.396	62.0355	77.077	61.5484	69.2642	63.6853	94.0688	89.9016	97.996	59.8828	81.1069
TvY486_0800420	hypothetical protein, conserved	87.8471	99.5662	76.801	68.0976	83.078	119.113	150.057	124.239	141.345	133.689	65.1414	61.6337	66.0602	75.4736	130.797	79.8212
TvY486_0604390	hypothetical protein, conserved (fragment)	87.8807	88.5438	76.2554	79.2937	82.9934	56.4337	48.3997	56.9576	56.2679	54.5147	51.8831	53.7049	53.5581	46.7272	48.3546	50.8456
TvY486_0023450	hypothetical protein, conserved in T. vivax	92.3394	107.063	47.3783	85.0862	82.9667	10.2031	11.1385	14.5722	13.2576	12.2929	6.95153	6.70818	6.53014	5.91469	6.24496	6.4699
TvY486_1106510	eukaryotic release factor 3, putative	85.8635	79.4801	85.6105	80.9077	82.9655	78.6236	72.2815	84.3084	81.4522	79.1664	70.2447	67.6676	60.4479	78.8993	78.7778	71.2075
TvY486_1007440	hypothetical protein, conserved	89.4291	90.1537	72.9266	78.9485	82.8645	66.4154	59.6879	72.0761	75.263	68.3606	79.4661	93.061	90.9501	73.4859	62.6508	79.9228
TvY486_0015890	hypothetical protein, conserved in T. vivax	77.7056	79.5329	87.1695	87.0011	82.8523	91.4144	90.6146	109.175	106.957	99.5403	82.3464	82.4462	70.4568	90.7758	85.0338	82.2118
TvY486_1104650	N-acetyltransferase subunit ARD1, putative	71.7225	83.9038	95.349	80.1525	82.7819	80.5443	62.6732	89.9132	69.1504	75.5703	73.5084	87.3005	98.1597	92.2363	71.0166	84.4443
TvY486_1011680	protein kinase, putative,tyrosine protein kinase, putative	84.7453	88.4569	81.1639	76.7	82.7665	68.0234	71.7949	80.2981	69.7895	72.4765	42.9238	45.2231	43.7994	46.9339	47.7024	45.3165
TvY486_0006290	hypothetical protein	74.2905	67.797	106.179	82.6969	82.7408	41.2981	36.6606	51.7067	37.5404	41.8014	29.862	37.2273	39.3673	45.8005	29.5366	36.3587
TvY486_0807260	vacuolar-type proton translocating pyrophosphatase 1, putative	79.7368	74.4027	93.8163	82.916	82.718	211.161	170.284	181.615	194.716	189.444	292.029	278.382	270.478	256.604	280.003	275.499
TvY486_0805030	protein kinase, putative	89.6196	88.2595	79.4223	73.5607	82.7155	61.3837	52.1444	53.6946	53.0254	55.062	58.7743	62.8115	58.3264	59.1364	59.8247	59.7747
TvY486_1005640	hypothetical protein, conserved	85.8331	86.9143	83.4008	74.4758	82.656	69.8593	95.7021	75.2324	83.6358	81.1074	64.7119	52.7096	47.6331	57.9457	73.0414	59.2083
TvY486_0017980	hypothetical protein, conserved in T. vivax	83.5577	93.2553	79.8109	73.9768	82.6502	82.4279	63.4898	113.616	96.9152	89.1122	91.5841	87.4974	73.1458	87.4486	91.3612	86.2074
TvY486_1105250	hypothetical protein, unlikely	52.5698	77.049	91.5301	109.367	82.629	80.4769	97.9388	70.1247	97.9228	86.6158	80.2349	83.692	101.072	75.1357	60.0156	80.03
TvY486_0002210	BARP-like protein, putative	64.0904	63.2034	124.051	79.1203	82.6163	369.794	338.428	410.638	370.33	372.297	451.125	468.333	455.908	502.887	415.553	458.761
TvY486_1005000	TbPK6,serine/threonine protein kinase, putative	90.0542	86.8164	80.8181	72.4555	82.536	142.018	151.342	145.938	125.675	141.243	121.451	137.903	135.902	107.55	96.0475	119.771
TvY486_0902190	hypothetical protein	65.142	63.6204	133.147	67.4356	82.3363	480.274	509.97	382.071	352.52	431.209	318.05	288.646	329.63	422.627	532.072	378.205
TvY486_0401500	hypothetical protein, conserved	91.7958	85.3003	77.0545	75.0906	82.3103	60.2021	54.4206	56.0297	56.8516	56.876	63.0098	64.8784	55.5849	53.8053	51.1841	57.6925
TvY486_1009690	hypothetical protein, conserved	78.0696	72.0152	95.3699	83.6894	82.286	136.316	104.508	135.807	119.769	124.1	176.231	191.977	156.762	192.228	170.433	177.526
TvY486_0304720	Hsc70-interacting protein (Hip), putative	74.468	76.1235	90.9172	87.5965	82.2763	77.5461	73.5032	76.1887	74.3438	75.3954	70.526	71.8872	70.2551	62.5106	62.1934	67.4745
TvY486_0023885	hypothetical protein, conserved	81.1908	84.4802	85.06	77.7135	82.1111	26.5483	32.3203	38.6149	34.2366	32.93	27.0317	22.4179	24.4413	28.1504	26.688	25.7459
TvY486_1116770	amino acid transporter, putative	85.1124	91.753	80.7673	70.6334	82.0665	23.8031	33.5604	26.5598	24.5747	27.1245	13.1128	12.6074	12.0863	11.9116	16.55	13.2536
TvY486_1009970	hypothetical protein, conserved	101.201	103.644	61.3641	61.8511	82.0151	39.5233	41.0325	40.0585	49.1624	42.4442	62.7322	77.6142	72.4572	52.0531	45.8232	62.136
TvY486_0902430	hypothetical protein, conserved	115.291	85.0316	54.228	73.0828	81.9083	59.9071	120.723	106.624	133.711	105.241	123.603	209.663	200.021	64.9948	121.725	144.001
TvY486_0903660	CAAX prenyl protease 1, putative,metallo- peptidase, Clan M- Family M48	86.4279	87.6503	73.5731	79.4759	81.7818	60.1579	41.508	59.4432	61.8098	55.7297	81.2879	80.3153	91.9527	69.3243	66.4059	77.8572
TvY486_1013610	aquaporin 3, putative	71.1475	83.2363	93.8954	78.5462	81.7064	38.6477	40.5841	56.02	47.3786	45.6576	33.2842	37.2528	39.1801	41.2896	25.1212	35.2256
TvY486_0700360	DNA ligase, putative,mitochondrial DNA ligase homolog, putative	97.8677	99.9818	61.8184	67.0538	81.6804	104.586	145.661	102.706	109.352	115.576	131.099	128.28	129.387	141.009	152.62	136.479
TvY486_1001580	ATPase subunit 9, putative	87.6818	75.513	103.69	59.6648	81.6374	215.523	286.067	146.189	211.954	214.933	322.228	265.13	306.115	205.424	255.831	270.946
TvY486_0702780	histone H2A, putative	86.2331	90.1723	57.9279	92.1893	81.6307	59.359	52.9445	78.2009	69.5471	65.0129	117.108	118.763	111.378	123.713	112.041	116.601
TvY486_0025570	hypothetical protein, conserved in T.vivax	81.3823	80.7034	82.0379	82.3929	81.6291	2.33106	1.31563	3.07338	2.20546	2.23138	2.32536	3.51078	3.10348	3.13091	3.60178	3.13446
TvY486_1001000	T-complex protein 1, delta subunit, putative	80.3039	79.233	76.9341	90.0168	81.6219	102.019	85.8203	93.9055	103.82	96.3912	89.3261	83.6178	76.749	79.2843	93.7541	84.5463
TvY486_0702440	hypothetical protein, conserved (fragment)	81.0191	82.4341	80.6489	82.3033	81.6013	86.6523	85.7957	76.5378	76.8089	81.4487	73.7618	72.2393	65.9725	62.555	73.4509	69.5959
TvY486_0016160	hypothetical protein	72.1174	80.7596	70.0171	103.111	81.5013	12.4966	10.5895	16.4962	13.2733	13.2139	11.0394	12.4001	12.0135	13.0893	11.3677	11.982
TvY486_0806110	cell division cycle protein, putative, (fragment)	95.4275	91.5233	67.5178	71.2532	81.4305	84.2608	91.4366	81.0516	72.982	82.4327	111.68	114.464	110.706	104.51	102.995	108.871
TvY486_0804490	paraflagellar rod protein, putative (fragment)	89.8687	88.0266	65.1964	82.0821	81.2935	53.8731	61.627	58.3767	75.407	62.3209	74.0069	75.0807	69.4443	52.1396	52.9027	64.7148
TvY486_1014170	fibrillarin, putative	82.2345	87.8081	76.1882	78.8756	81.2766	73.5498	60.2751	90.0395	62.2334	71.5245	71.3109	92.5032	87.5882	87.2541	65.4366	80.8186
TvY486_1116760	hypothetical protein	76.7477	84.9999	84.9123	78.0461	81.1765	28.1576	45.7529	22.9291	32.6665	32.3765	13.9013	16.6394	12.0441	15.068	22.2697	15.9845
TvY486_1012290	hypothetical protein	73.4407	81.0418	95.347	74.832	81.1654	89.9086	143.045	127.449	101.027	115.357	73.6417	63.0162	61.0656	67.6628	84.8528	70.0478
TvY486_0014260	hypothetical protein, conserved in T. vivax	75.4776	77.9321	70.7533	100.301	81.116	10.6907	8.95067	10.0644	9.16239	9.71704	8.21597	11.5171	9.33704	9.89112	8.75316	9.54288
TvY486_1117780	glucosamine-6-phosphate isomerase, putative	70.8821	63.1563	88.4703	101.645	81.0384	39.1078	32.3823	32.2821	39.5774	35.8374	49.1688	54.3061	53.8779	49.8661	44.9269	50.4292
TvY486_0042690	hypothetical protein, conserved in T. vivax	79.0704	86.6093	84.6575	73.3964	80.9334	95.8799	100.091	143.542	115.507	113.755	100.933	107.912	102.578	122.558	104.113	107.619
TvY486_0905020	rab7 GTP binding protein, putative	87.4812	83.9685	80.5213	71.7048	80.9189	108.871	108.283	119.487	125.914	115.639	110.507	102.547	93.5052	86.4711	111.639	100.934
TvY486_0300510	hypothetical protein, unlikely	81.5844	70.0929	84.847	87.1046	80.9072	81.2034	65.6299	84.5187	73.9674	76.3298	118.932	102.218	92.9213	119.515	113.597	109.437
TvY486_0024200	phosphate-repressible phosphate permease, putative	82.3839	82.3754	80.6487	78.1582	80.8915	186.555	264.91	226.433	256.651	233.637	536.473	465.593	465.705	234.34	269.6	394.342
TvY486_0501920	hypothetical protein, conserved	91.1108	80.7626	78.6989	72.6361	80.8021	48.583	47.1166	54.833	54.1606	51.1733	51.7203	45.1581	51.5639	38.8695	42.0611	45.8746
TvY486_0807720	hypothetical protein, conserved	69.4354	59.7251	107.276	86.4893	80.7315	147.606	166.332	141.839	135.476	147.813	132.913	123.661	121.728	124.736	120.75	124.758
TvY486_0016750	hypothetical protein, conserved in T. vivax	81.1257	73.8457	84.4019	83.4205	80.6984	120.469	109.334	129.159	129.797	122.19	142.697	135.991	126.335	143.705	147.966	139.339
TvY486_1009450	hypothetical protein	79.0542	105.516	94.1294	43.8281	80.6319	118.453	174.211	123.413	127.296	135.843	62.027	59.407	77.0993	62.9483	137.899	79.8761
TvY486_0029330	retrotransposon hot spot protein (RHS), putative	78.5647	79.459	80.7174	83.7803	80.6304	74.2635	50.8798	89.8001	69.5273	71.1177	74.2227	67.5661	63.5298	85.7786	76.1171	73.4429
TvY486_0030700	glucose-regulated protein 78, putative	72.0387	73.8214	87.6403	88.9993	80.6249	65.9411	65.3562	90.455	87.7177	77.3675	63.1994	57.5404	52.7058	62.6738	63.5476	59.9334
TvY486_0604140	hypothetical protein, conserved	88.9177	90.5776	75.685	67.2912	80.6179	76.4006	99.9953	77.2315	89.6324	85.8149	43.3669	34.4774	35.3405	45.3791	75.9474	46.9023
TvY486_0402570	pyroglutamyl-peptidase I (PGP), putative,cysteine peptidase, Clan CF, family C15, putative	96.0748	77.7488	76.027	72.3126	80.5408	61.4857	49.2348	48.4199	55.3817	53.6305	66.48	64.5636	62.6355	51.9584	46.3015	58.3878
TvY486_0700060	CDP-DAG synthase, putative (CDS)	86.7274	84.6596	79.2885	71.2861	80.4904	96.8273	112.808	85.0301	96.6255	97.8227	88.8193	87.802	87.3632	72.4103	74.5968	82.1983
TvY486_0805670	3-hydroxy-3-methylglutaryl-CoA synthase, putative (HMGS)	80.1057	77.3447	86.6694	77.0139	80.2834	240.291	156.248	161.593	186.283	186.104	294.741	278.756	249.521	300.129	332.363	291.102
TvY486_0007550	hypothetical protein, conserved (fragment)	84.9634	72.0144	90.9331	73.0759	80.2467	299.333	276.178	241.923	362.935	295.092	422.955	423.321	408.031	315.322	382.139	390.354
TvY486_1113930	elongation factor 1 gamma, putative, (fragment)	95.7606	92.6582	54.3492	77.9931	80.1903	52.6783	31.3823	38.6789	59.5741	45.5784	63.4835	79.9796	63.516	50.0973	48.8309	61.1815
TvY486_1006600	DEAD box RNA helicase, putative	87.0224	80.0722	79.7158	73.7491	80.1399	83.7212	52.5456	83.333	82.0292	75.4073	92.5854	92.1528	94.9621	97.9524	100.355	95.6015
TvY486_0602090	hypothetical protein, conserved	77.0843	68.0195	80.0067	95.0473	80.0394	92.1463	106.272	97.4394	84.01	94.9669	102.201	145.596	123.666	98.0728	74.4256	108.792
TvY486_0002640	microtubule-associated protein, putative, (fragment) (GB4)	75.0495	68.9302	108.074	67.6302	79.921	86.523	145.629	126.539	106.29	116.245	55.0524	90.743	86.7009	125.673	122.629	96.1597
TvY486_0600420	cysteine peptidase, Clan CD, family C13, putative, (fragment)	72.7554	89.6499	78.2043	78.6464	79.814	29.3067	23.1387	32.1171	37.862	30.6061	41.7875	43.4391	42.0184	26.2947	19.5504	34.618
TvY486_0019960	hypothetical protein, conserved in T. vivax	87.9386	89.2909	49.9136	91.1424	79.5714	6.79076	6.2934	7.93809	6.57903	6.90032	3.95669	5.18129	4.00757	3.75899	3.61597	4.1041
TvY486_1108470	hypothetical protein, conserved	82.1921	76.4603	75.8341	83.492	79.4946	72.6959	52.1616	70.9823	74.1889	67.5072	95.028	94.2915	96.5009	88.789	85.5464	92.0312
TvY486_0901260	hypothetical protein, conserved	79.6318	95.1234	47.1376	95.9124	79.4513	121.924	188.703	131.715	123.559	141.475	173.951	225.983	183.062	145.906	114.456	168.672
TvY486_0302420	hypothetical protein, conserved	74.4918	84.5646	88.4815	70.2599	79.4494	92.9504	92.2525	104.493	84.0668	93.4407	51.733	49.4695	60.5395	73.4165	87.4745	64.5266
TvY486_0702360	endoplasmatic reticulum retrieval protein, putative	67.5791	82.0193	89.7598	78.426	79.446	82.1657	79.2743	75.4335	78.9702	78.9609	85.1472	96.9637	84.4094	92.8708	80.8583	88.0499
TY486_1009410	hypothetical protein, conserved,leucine-rich repeat protein (LRRP), putative	97.9911	99.7774	56.753	62.9394	79.3652	135.668	148.074	151.261	164.357	149.84	114.769	107.073	110.524	98.0855	106.696	107.43
TvY486_1115050	ubiquitin-conjugating enzyme protein, putative	88.4387	77.2013	73.6399	77.5259	79.2014	51.5475	32.9341	55.9857	51.5043	47.9929	56.81	56.3715	49.3869	67.1535	56.9773	57.3398
TvY486_1012220	NADH-ubiquinone oxidoreductase complex I subunit, putative,ferredoxin, putative (NDUFS1)	86.627	82.9555	74.2345	72.9795	79.1991	113.101	95.7341	90.6053	105.059	101.125	150.797	149.966	142.95	117.048	116.775	135.507
TvY486_1007890	prolyl oligopeptidase, putative,serine peptidase clan SC, family S9A, putative	86.2859	76.6704	80.4789	73.1546	79.1475	73.5253	52.9077	76.1861	70.6942	68.3283	88.3909	81.0024	85.5165	86.6212	93.5419	87.0146
TvY486_1003150	hypothetical protein, conserved	76.3413	63.6584	88.8587	87.6668	79.1313	65.1009	59.5132	79.0618	74.066	69.4355	80.7163	106.892	73.7276	103.166	69.8458	86.8695
TvY486_0001060	receptor-type adenylate cyclase GRESAG, putative	78.0316	78.3423	83.5702	76.2848	79.0572	43.7092	49.6547	66.7356	70.128	57.5569	34.3746	33.0381	31.8166	32.9977	33.4452	33.1344
TvY486_0025310	variant surface glycoprotein, (VSG), putative	82.4413	73.5777	82.5042	77.5812	79.0261	18.5777	13.7139	14.2806	14.5667	15.2847	12.2632	12.3653	12.9089	13.1705	9.13136	11.9679
TvY486_1105630	malic enzyme, putative	83.8005	77.3874	78.3824	76.4342	79.0011	103.986	78.8038	85.9411	100.055	92.1965	102.672	100.535	96.5551	98.2389	113.405	102.281
TvY486_0301850	hypothetical protein	86.0394	63.7926	83.6511	82.457	78.985	98.3984	193.001	125.578	116.821	133.45	108.09	135.196	94.5304	93.5997	100.854	106.454
TvY486_0901440	fatty acyl CoA synthetase 3, putative, (fragment)	78.6505	76.6459	85.3133	74.3331	78.7357	123.561	93.3012	93.1341	97.1658	101.791	83.3008	85.4697	71.3711	104.681	120.903	93.1451
TvY486_1111320	UDP-N-acetylglucosamine--dolichyl-phosphate n- acetylglucosaminephosphotransferase, putative	76.0358	80.0694	79.5447	79.2506	78.7251	49.3993	43.8795	59.2876	57.0618	52.407	43.4255	46.5776	48.7547	42.5915	34.8674	43.2433
TvY486_0801640	hypothetical protein, conserved	66.8368	75.0672	70.9926	101.659	78.6389	37.6941	43.3961	68.3016	43.5148	48.2266	86.4906	102.833	88.0554	91.8623	48.4777	83.5438
TvY486_0807650	expression site-associated gene 4 (ESAG4) protein, putative, (fragment),receptor-type adenylate cyclase, putative, (fragment)	75.5775	74.2692	91.9854	72.636	78.617	112.615	113.507	121.743	114.944	115.702	100.314	83.3807	81.4628	82.3468	91.582	87.8173
TvY486_0501330	ecotin, putative	82.7264	74.5473	60.5563	96.2332	78.5158	63.0402	63.8713	53.8487	52.2875	58.2619	53.4532	58.8199	62.9854	51.0676	40.9187	53.449
TvY486_0022820	retrotransposon hot spot protein (RHS)	76.7405	77.4503	83.1367	76.3635	78.4227	79.8737	71.554	95.1905	89.5792	84.0494	80.8295	76.9541	66.5167	86.6785	102.84	82.7638
TvY486_0801690	terbinafine resistance locus protein (yip1), putative	92.3142	74.2198	72.8524	74.0012	78.3469	72.1187	77.2333	64.8995	64.2144	69.6165	79.2615	73.8094	68.4345	58.8337	68.3118	69.7302
TvY486_0044100	hypothetical protein, conserved in T. vivax	88.2369	95.8138	52.5462	76.7139	78.3277	9.31573	8.40491	11.9897	11.279	10.2473	8.07599	9.68137	9.82211	7.90446	5.95262	8.28731
TvY486_1101050	radial spoke protein 3, putative, (fragment)	83.2551	78.9522	77.4395	73.3085	78.2388	90.0732	81.3049	89.6793	79.9906	85.262	84.6461	72.7697	77.2239	97.2143	80.6053	82.4919
TvY486_0403460	hypothetical protein, conserved	83.6224	92.3768	80.6445	56.1332	78.1942	115.658	100.661	145.859	119.591	120.442	96.1146	129.874	122.43	112.239	94.6125	111.054
TvY486_1100350	RNA-binding protein, putative	81.1516	87.9974	64.4978	79.0734	78.18	101.645	137.735	88.7977	108.928	109.276	84.3186	78.5546	82.6977	78.2085	103.894	85.5347
TvY486_0501930	hypothetical protein, conserved	74.9183	71.6718	82.3234	83.6756	78.1473	67.037	58.236	62.7088	62.0983	62.52	82.8528	92.3336	96.455	76.7674	72.6365	84.2091
TvY486_0801190	hypothetical protein, conserved	90.457	79.6869	63.3992	78.5174	78.0151	81.5257	77.5346	105.568	120.815	96.3608	71.2812	81.7686	67.2775	62.5548	67.459	70.0682
TvY486_0902180	glutamate dehydrogenase, putative	69.1516	53.6247	116.552	72.6943	78.0057	423.656	386.158	348.745	344.357	375.729	326.422	292.589	278.013	369.063	515.515	356.32
TvY486_0017110	expression site-associated protein, putative,receptor-type adenylate cyclase, putative	76.0395	67.7801	93.5109	74.6244	77.9887	113.318	127.451	115.866	136.672	123.327	90.8268	89.8105	76.2529	80.3851	104.594	88.3739
TvY486_1101420	2-oxoglutarate dehydrogenase E1 component, putative	74.8392	64.2548	100.148	72.7016	77.9859	100.134	78.7136	99.1404	98.7849	94.1932	86.9321	74.4518	73.3069	83.1297	95.7991	82.7239
TvY486_0904170	proteasome alpha 1 subunit, putative,20S proteasome subunit	77.9379	89.0298	67.7313	77.2355	77.9836	69.8743	65.7338	68.7795	83.201	71.8972	85.8284	91.717	91.7936	65.7818	75.4521	82.1146
TvY486_0402890	hypothetical protein, conserved	68.3022	72.4653	88.2517	82.719	77.9346	101.998	108.164	113.952	102.703	106.704	105.912	109.727	103.214	109.458	92.1416	104.091
TvY486_0036380	hypothetical protein, conserved	71.3548	80.4229	80.7049	79.1831	77.9164	62.0465	76.3214	65.6673	72.7008	69.184	49.8102	61.9172	59.7947	54.4178	45.7745	54.3429
TvY486_0401430	hypothetical protein, conserved	82.5494	89.8273	62.2515	77.0219	77.9125	55.1873	47.4692	48.6577	59.901	52.8038	69.8128	68.5434	62.9772	48.648	51.2602	60.2483
TvY486_1107780	proteasome beta 3 subunit, putative	83.9616	70.7291	73.377	83.1459	77.8034	68.0349	52.0416	68.2339	74.5075	65.7045	99.5915	115.03	123.531	91.6139	87.2081	103.395
TvY486_0806810	hypothetical protein, conserved	68.4304	64.1148	103.186	75.2828	77.7535	111.779	132.743	107.232	146.9	124.663	158.02	157.256	158.924	131.227	124.636	146.013
TvY486_0044890	retrotransposon hot spot (RHS) protein, putative	78.9508	76.229	87.285	68.4338	77.7246	116.844	84.3793	128.707	113.783	110.928	109.214	99.0587	87.6323	122.718	130.595	109.844
TvY486_1111200	hypothetical protein, conserved	79.2411	79.4239	67.6218	84.4084	77.6738	78.4901	68.5494	70.9371	74.7174	73.1735	80.9139	87.2874	93.5647	68.7385	63.8901	78.8789
TvY486_1000230	proteasome alpha 2 subunit, putative	81.3882	78.1002	71.7015	79.3578	77.6369	81.6394	72.6192	79.9013	80.5956	78.6889	118.684	156.069	138.518	107.935	84.5925	121.16
TvY486_0033670	hypothetical protein, conserved in T. vivax	75.2332	77.4799	71.3941	86.4124	77.6299	5.59436	6.40726	7.25113	6.71994	6.49317	6.52428	6.48712	5.71637	5.74187	5.34768	5.96346
TvY486_0001740	hypothetical protein, conserved in T. vivax	88.3481	91.0202	48.8856	82.1334	77.5968	14.553	13.1703	15.6667	12.9816	14.0929	11.949	12.7246	12.5934	14.1107	12.4373	12.763
TvY486_1114610	profilin, putative	85.3825	75.5627	67.9626	81.3698	77.5694	47.858	36.4674	44.4808	47.8857	44.173	56.2598	58.1868	73.3973	57.5679	45.6428	58.2109
TvY486_0906350	transporter, putative	82.0429	84.2755	75.1166	68.7297	77.5412	16.0115	15.6921	17.7108	17.902	16.8291	12.1388	12.4243	10.1818	10.0265	10.5003	11.0543
TvY486_0027380	variant surface glycoprotein, (a-type VSG), putative	75.1046	76.3112	80.9037	77.444	77.4409	17.0142	10.5724	16.1866	14.284	14.5143	11.5896	11.5627	10.6906	10.9961	11.7716	11.3221
TvY486_0905640	hypothetical protein, conserved	64.3735	71.2565	92.4422	81.664	77.434	73.0522	66.4789	52.4627	76.4852	67.1197	162.731	159.336	145.14	134.27	114.624	143.22
TvY486_1107840	hypothetical protein	73.1037	77.1005	69.9849	88.6972	77.2216	103.549	139.596	80.163	121.186	111.124	122.165	71.1752	102.773	67.9544	88.3295	90.4794
TvY486_1114340	paraflagellar rod component, putative (fragment)	85.3184	87.9876	62.8237	72.4172	77.1367	59.0867	61.7833	85.9825	84.112	72.7411	63.5591	59.8514	59.6156	58.8742	58.2544	60.0309
TvY486_0702690	histone H2A, putative	87.3329	81.5378	59.5415	80.118	77.1325	55.5064	66.74	48.2256	61.8865	58.0896	96.0217	94.541	115.804	100.954	74.562	96.3765
TvY486_1000330	hypothetical protein, conserved	73.6935	65.2325	86.9834	81.9379	76.9618	100.717	118.36	109.946	112.236	110.315	107.957	93.7828	76.025	110.692	116.196	100.931
TvY486_1101190	hypothetical protein, conserved	61.579	71.9338	97.0605	77.1057	76.9198	142.216	99.9242	117.804	130.866	122.703	191.707	205.268	186.48	208.456	185.602	195.503
TvY486_1114590	profilin, putative	77.1312	81.2939	71.4861	77.7386	76.9124	49.5295	39.4029	45.8064	44.9637	44.9256	73.121	69.8549	84.1792	70.4364	47.78	69.0743
TvY486_0101230	RNA-binding regulatory protein (pumilio family), putative	84.0504	81.4676	70.7655	71.0963	76.8449	99.0031	99.2264	117.487	113.161	107.219	79.7846	73.4197	69.5419	72.4878	97.3596	78.5187
TvY486_1101250	NADH-ubiquinone oxidoreductase 20 kDa subunit, mitochondrial precursor, putative	71.144	73.4224	81.6678	80.5023	76.6841	92.8316	78.699	85.8612	63.8503	80.3105	93.7678	108.132	114.213	105.17	87.4878	101.754
TvY486_1005610	hypothetical protein, conserved	76.2823	82.4983	69.9152	77.7906	76.6216	85.0967	70.3385	67.845	79.1262	75.6016	97.8559	104.028	127.796	80.7929	55.758	93.2462
TvY486_0304040	hypothetical protein	82.984	86.8954	86.4024	49.9811	76.5657	50.1378	68.3257	25.1419	65.6727	52.3195	29.0225	20.7807	15.6842	29.7765	43.0715	27.6671
TvY486_0006230	hypothetical protein, conserved in T. vivax	66.3852	68.3922	88.0555	83.0572	76.4725	11.5784	11.7406	19.7029	15.8707	14.7232	11.7859	13.7654	12.8999	15.0047	8.2967	12.3505
TvY486_1007920	beta-adaptin, putative	81.986	84.2338	72.8696	66.7425	76.458	64.8514	60.8276	64.7345	68.3865	64.7	65.6997	57.9861	60.5868	60.0864	76.2183	64.1155
TvY486_0300610	protein phosphatase 2A, putative	85.789	81.3025	64.6795	73.9681	76.4348	80.3435	76.5563	83.6015	66.0173	76.6296	86.7472	74.9023	75.312	80.1187	76.2324	78.6625
TvY486_0400530	expression site-associated gene (ESAG) protein, putative, (fragment)	70.8639	77.8982	72.327	84.6369	76.4315	175.968	166.385	175.064	170.426	171.961	179.183	175.357	171.573	157.14	166.706	169.992
TvY486_1102140	proteasome regulatory non-ATP-ase subunit 3, putative	86.3958	73.3803	71.8121	73.9866	76.3937	64.8682	50.1338	64.6007	55.9741	58.8942	79.8727	86.4559	84.7941	69.1318	62.8361	76.6181
TvY486_1000580	hypothetical protein, conserved	81.3293	82.7914	70.6264	70.7577	76.3762	135.018	178.213	139.719	144.335	149.321	153.267	147.623	135.571	154.18	169.268	151.982
TvY486_1115640	hypothetical protein, conserved	79.2876	82.6501	73.8528	69.7137	76.3761	76.7265	107.045	122.29	100.056	101.529	77.756	78.7533	79.0049	99.9384	93.0566	85.7018
TvY486_1011750	RNA-binding protein, putative	62.0472	57.5224	89.506	96.3488	76.3561	28.0919	31.6554	24.2893	23.297	26.8334	18.0248	28.0149	24.8568	14.3094	30.7302	23.1872
TvY486_0901030	cytochrome c oxidase subunit V, putative	65.6708	70.5631	89.4836	79.5821	76.3249	291.288	321.79	293.542	306.929	303.387	541.35	563.378	537.643	348.5	352.991	468.772
TvY486_0302220	elongation initiation factor 2 alpha subunit, putative	79.5759	81.8074	69.3464	74.2045	76.2336	54.8316	35.1103	62.0051	57.086	52.2583	60.7107	62.083	59.5109	65.2002	67.5696	63.0149
TvY486_1013350	hypothetical protein	52.6983	46.482	158.127	47.6003	76.2269	56.0817	42.4569	127.72	59.3561	71.4037	51.5837	61.793	32.9686	119.302	37.7596	60.6814
TvY486_0201936	adenylate kinase, putative, (fragment)	78.7102	83.0847	70.4528	72.3197	76.1418	35.0547	33.1236	56.2808	47.0525	42.8779	41.385	37.9645	40.1063	39.1308	32.6336	38.244
TvY486_0805980	lysophospholipase, putative,alpha/beta hydrolase, putative	74.0777	76.587	75.5528	78.3073	76.1312	35.0632	22.5562	39.9853	34.8005	33.1013	53.7893	55.1172	52.8879	61.9332	67.4933	58.2442
TvY486_0807780	hypothetical protein, conserved	78.3052	73.7577	80.2164	71.8621	76.0353	66.7103	55.8339	82.0576	73.8825	69.6211	67.3899	82.9271	70.953	80.7863	63.9895	73.2092
TvY486_1013950	hypothetical protein, conserved	78.8809	78.0008	77.4931	68.9579	75.8332	59.3793	65.1044	65.6122	63.2965	63.3481	42.7618	40.0076	34.8347	39.3384	47.7742	40.9433
TvY486_0806330	hypothetical protein, conserved	59.6298	41.2574	134.814	67.6023	75.8259	245.241	243.659	226.714	218.415	233.507	211.892	198.528	198.815	183.991	190.967	196.839
TvY486_1110760	2-oxoglutarate dehydrogenase E1 component, putative	75.7956	69.9712	91.4158	65.975	75.7894	101.762	103.148	98.8442	104.586	102.085	69.4664	58.7729	60.5803	74.4256	96.8781	72.0247
TvY486_1007250	hypothetical protein, conserved	75.2575	63.8094	90.5395	73.5026	75.7772	87.8845	98.4494	115.007	80.4185	95.4399	89.6158	97.0658	99.5147	130.317	83.5179	100.006
TvY486_1013970	hypothetical protein, conserved	82.0383	78.7273	71.6653	70.59	75.7552	86.1164	76.4805	106.082	94.085	90.691	94.0835	95.8638	93.6517	107.974	94.3322	97.181
TvY486_0012380	hypothetical protein, conserved in T. vivax, (fragment)	78.0673	78.3754	56.9119	89.3829	75.6844	5.20246	3.65572	5.43288	4.26979	4.64021	4.25566	4.42445	4.34177	5.05202	3.64575	4.34393
TvY486_0031450	hypothetical protein, conserved in T. vivax	63.4388	63.2789	90.4555	85.5311	75.6761	25.3885	22.724	21.176	22.5483	22.9592	17.2334	19.3601	16.8583	18.4538	15.5417	17.4895
TvY486_0904860	hypothetical protein	69.3309	76.4255	88.9703	67.9237	75.6626	53.5815	77.4478	107.193	81.537	79.9398	76.1976	66.1286	42.1395	107.723	71.5894	72.7556
TvY486_1008730	ethanolaminephosphotransferase, putative	76.7702	83.1198	74.1737	68.3254	75.5973	85.6067	82.9157	82.3279	83.8857	83.684	73.7912	67.3456	67.2757	67.7335	82.1661	71.6624
TvY486_1100030	hypothetical protein, conserved	67.5431	49.8828	121.746	63.0971	75.5673	80.2049	40.3464	96.5674	121.698	84.7042	41.217	19.8792	66.7048	0	0	25.5602
TvY486_0701250	ATPase subunit 9, putative	63.6138	85.5879	85.4989	67.4823	75.5457	122.755	138.514	72.3109	151.505	121.271	178.012	149.754	185.217	117.364	125.3	151.129
TvY486_0900800	hypothetical protein, conserved (fragment)	77.4657	69.9155	79.5518	75.2266	75.5399	60.9562	50.9909	52.4772	40.7191	51.2859	62.1407	54.4971	55.5368	62.6417	58.2969	58.6226
TvY486_0807770	hypothetical protein, conserved	81.8253	77.8393	68.0628	74.0317	75.4398	35.2038	35.6685	56.7225	49.2069	44.2004	50.048	57.9657	55.9272	64.9654	57.5933	57.2999
TvY486_0501350	hypothetical protein, conserved	80.4211	79.6018	65.9932	75.5838	75.4	66.7327	68.6272	74.5168	71.5019	70.3447	52.2352	48.5829	45.3003	47.4068	55.0213	49.7093
TvY486_0907250	casein kinase II, putative	77.01	80.9342	79.4787	64.161	75.396	117.198	101.649	120.18	108.232	111.815	113.84	133.574	122.801	130.719	112.663	122.719
TvY486_1114900	cyclin 2	71.2201	71.9253	85.2034	72.9956	75.3361	74.2225	76.1644	89.9039	67.9304	77.0553	41.1905	43.6105	47.7157	60.1648	57.6536	50.067
TvY486_0300990	hypothetical protein, conserved	76.1445	68.561	88.008	68.6287	75.3355	47.7193	41.3346	69.2084	62.4107	55.1682	60.3419	51.9194	53.4068	60.5849	55.5632	56.3632
TvY486_0400470	gamma-adaptin 1, putative,AP-1 adapter complex gamma subunit, putative	80.3789	79.3666	69.1185	72.476	75.335	70.8602	62.2841	63.2846	74.9969	67.8564	67.1081	59.4199	57.3566	59.4728	70.4062	62.7527
TvY486_1007540	ABC transporter, putative	77.4128	75.841	76.9532	71.121	75.332	61.5604	59.8511	54.4319	55.1769	57.7551	46.3375	41.3157	42.9421	45.3937	54.2421	46.0462
TvY486_0032740	RNA-binding protein, putative (pseudogene)	74.6544	80.0605	73.6332	72.7111	75.2648	78.777	56.2173	86.5998	71.751	73.3363	64.8669	56.8366	57.036	75.1904	86.7157	68.1291
TvY486_0702410	proteasome regulatory ATPase subunit, putative	79.8029	76.3355	73.4374	71.4498	75.2564	59.6315	64.7837	69.8866	68.6947	65.7491	58.6297	53.443	47.2927	49.6641	65.2126	54.8484
TvY486_0501520	OSM3-like kinesin, putative	88.1266	84.2042	62.8778	65.7098	75.2296	37.2337	39.1701	46.4403	41.7965	41.1602	27.081	28.4506	25.2208	26.0238	28.7726	27.1098
TvY486_1007910	hypothetical protein, conserved	71.3303	64.9235	91.0307	73.482	75.1916	126.673	97.8527	120.397	122.665	116.897	181.932	183.038	168.73	163.538	140.498	167.547
TvY486_0303148	hypothetical protein, conserved	78.6535	78.9027	65.0387	77.9028	75.1244	44.4406	43.1463	56.0095	65.0053	52.1504	58.313	61.1897	54.6614	52.6342	48.6404	55.0877
TvY486_0706660	ATPase, putative	79.6991	72.8301	75.0367	72.794	75.09	99.0702	96.2822	96.5569	109.109	100.255	95.8315	98.7077	96.9955	103.428	101.043	99.2011
TvY486_0201770	hypothetical protein, conserved (fragment)	40.7621	59.5704	164.113	35.8616	75.0768	65.272	52.2764	226.927	145.81	122.571	80.1564	87.8147	52.7467	113.957	78.5926	82.6535
TvY486_1008790	hypothetical protein, unlikely	49.2501	51.7457	112.922	86.3324	75.0626	73.9382	63.1501	83.004	68.2476	72.085	86.8139	62.6234	55.7947	143.526	69.5189	83.6554
TvY486_0201860	hypothetical protein, conserved (fragment)	73.4523	63.2714	96.3944	67.1228	75.0602	62.5071	46.6764	56.9033	54.9413	55.257	47.2064	39.7027	45.6772	42.0771	53.0754	45.5478
TvY486_0028690	major surface protease gp63	67.4822	56.3619	105.624	70.6138	75.0205	40.6321	46.6181	33.1719	39.3559	39.9445	29.0297	26.922	27.5736	28.2658	28.3655	28.0313
TvY486_0020860	hypothetical protein, conserved	63.5273	65.9164	103.003	67.5743	75.0052	94.0431	106.236	119.967	82.267	100.628	81.847	82.9946	75.7095	102.057	76.4566	83.8129
TvY486_0025170	hypothetical protein, conserved in T. vivax	70.4434	71.8242	72.9498	84.6083	74.9564	2.82839	3.0048	3.52631	3.25951	3.15475	2.20001	2.46676	2.30097	1.66923	2.52155	2.2317
TvY486_1013580	transporter, putative, (fragment)	74.5396	76.418	72.3294	76.2649	74.888	92.0124	78.216	70.3498	75.9869	79.1413	82.4977	75.4157	76.7165	71.1666	72.7934	75.718
TvY486_0804020	hypothetical protein, unlikely	65.5984	44.5015	111.583	77.7891	74.868	57.8996	59.1908	95.4457	30.5262	60.7656	111.825	129.784	106.797	191.445	71.6329	122.297
TvY486_0012150	hypothetical protein, conserved	49.913	55.0422	122.608	71.8459	74.8523	12.7636	9.73698	15.5488	13.6207	12.9175	11.6897	13.6588	12.2081	17.5626	9.66002	12.9558
TvY486_1113280	hypothetical protein, conserved	86.528	67.845	69.7154	75.1516	74.81	73.9909	62.617	68.0299	81.0814	71.4298	105.764	120.549	85.4293	73.1433	73.6942	91.716
TvY486_0030920	hypothetical protein, conserved in T. vivax	83.0027	83.22	52.4639	80.4933	74.795	1.41811	1.78672	1.75471	1.96902	1.73214	1.17696	2.21899	1.73022	2.16533	2.03767	1.86583
TvY486_1112180	hypothetical protein, unlikely	95.6647	50.383	71.9304	81.0383	74.7541	90.4205	75.2983	100.343	72.0518	84.5284	65.9278	83.3459	66.2828	81.8108	75.6177	74.597
TvY486_1006460	hypothetical protein, conserved	71.3344	80.2691	77.2012	70.1541	74.7397	85.645	65.7367	83.5107	78.9056	78.4495	92.5229	115.868	92.4996	144.286	90.4396	107.123
TvY486_0800410	hypothetical protein, unlikely	72.508	74.5462	80.547	71.1677	74.6922	115.418	160.936	119.777	157.525	138.414	61.7048	46.0267	54.3173	77.4448	135.821	75.0629
TvY486_1012450	cholinephosphate cytidylyltransferase A, putative, (fragment)	77.6109	83.0945	66.1868	71.8732	74.6913	70.81	73.531	66.9697	68.6109	69.9804	63.2829	60.0693	66.0137	50.7569	53.034	58.6314
TvY486_0024520	hypothetical protein, conserved in T. vivax	66.7888	66.247	89.6776	75.612	74.5813	57.1688	64.5933	78.8449	83.6893	71.0741	52.8361	56.5233	55.7969	65.2766	62.4212	58.5708
TvY486_1007830	hypothetical protein, conserved	73.384	80.3464	74.6082	69.5973	74.484	73.8106	82.5069	83.5438	76.4145	79.069	91.1112	92.8259	95.7258	66.0803	72.0811	83.5649
TvY486_1105690	dynein arm light chain, putative	72.5843	74.0604	75.1028	76.0305	74.4445	63.8222	67.1267	75.1724	76.8741	70.7489	77.7428	85.6023	74.8526	74.8099	63.3354	75.2686
TvY486_1009350	phosphoribosylpyrophosphate synthetase, putative	77.7644	71.8939	77.5654	70.5518	74.4439	105.037	85.5762	95.9378	97.5764	96.0318	128.974	125.309	125.339	127.712	117.798	125.026
TvY486_1110280	glycyl-tRNA synthetase, putative	75.4715	73.2198	73.0652	75.5752	74.3329	60.2318	45.1372	62.3986	63.0191	57.6967	83.1859	80.7446	76.9548	71.5707	73.0717	77.1055
TvY486_0807020	hypothetical protein, conserved	77.988	74.4742	74.7735	69.9499	74.2964	100.305	119.682	117.328	120.02	114.334	83.923	79.6211	77.8766	76.6573	82.4216	80.0999
TvY486_0045710	proteasome regulatory non-ATP-ase subunit, putative	79.4417	69.8233	71.6721	75.9991	74.234	49.9831	37.5514	46.2178	57.6089	47.8403	75.1239	79.3194	87.545	56.0022	50.2638	69.6509
TvY486_0501230	ecotin, putative, (fragment)	89.1124	78.7055	47.0395	81.5033	74.0902	60.7174	68.7836	50.525	58.7734	59.6999	38.2243	49.0361	57.8922	57.8212	43.1896	49.2327
TvY486_1000080	centromere/microtubule binding protein cbf5, putative	82.3486	78.2536	66.9905	68.5938	74.0466	64.4161	56.9314	65.6757	73.0685	65.0229	79.4535	94.5579	97.64	72.4966	66.9447	82.2185
TvY486_0802140	kinesin, putative	78.0382	78.0473	72.414	67.593	74.0231	82.2189	91.5945	88.33	83.3441	86.3719	79.1126	73.7229	70.4674	83.4326	86.961	78.7393
TvY486_1104240	hypothetical protein, conserved	76.8996	56.8356	109.989	52.3071	74.0078	101.301	98.3525	117.771	97.9539	103.845	126.412	135.8	152.255	120.231	93.4606	125.632
TvY486_0303200	hypothetical protein, conserved	47.4398	72.6707	99.5661	75.8851	73.8904	52.5937	38.5517	72.6843	71.9801	58.9524	62.8377	43.2944	55.9395	58.7294	69.8791	58.136
TvY486_0022710	hypothetical protein, conserved in T. vivax	78.2929	77.7905	60.431	79.0382	73.8881	8.23618	8.47965	8.67037	9.71536	8.77539	7.61014	6.55716	6.63775	6.56329	5.77507	6.62868
TvY486_0901890	nucleolar RNA binding protein, putative	77.2988	69.2925	76.224	72.6895	73.8762	65.5651	47.6966	77.8827	71.2609	65.6013	63.2571	59.3522	53.3473	66.6278	67.592	62.0353
TvY486_0301430	aminopeptidase P1, putative,metallo-peptidase, Clan MG, Family M24, putative	83.8829	76.1419	64.7991	70.3706	73.7986	70.9473	72.8661	68.0395	63.0038	68.7142	61.6176	66.544	61.8473	59.5364	60.3483	61.9787
TvY486_0800620	hypothetical protein	81.1896	79.0476	54.4103	80.1195	73.6917	64.5513	80.7841	57.8178	47.9193	62.7681	53.1679	104.493	57.1222	37.9461	86.12	67.7698
TvY486_1003880	SNF-7-like protein, putative	68.8613	65.8639	83.7051	75.741	73.5428	57.0675	61.1705	67.8584	59.3331	61.3574	59.8877	86.8145	85.388	81.4672	56.0557	73.9226
TvY486_0902950	hypothetical protein, conserved	69.2256	65.4372	82.5731	76.8117	73.5119	57.6003	47.4421	66.758	54.9186	56.6797	67.4018	87.1078	89.6556	96.6337	63.3562	80.831
TvY486_1015380	expression site-associated gene 4 (ESAG4) protein, putative, (fragment)	71.8505	69.9188	82.1065	70.0211	73.4742	79.7161	89.5586	86.5924	97.3585	88.3064	63.0516	55.8256	51.328	63.0797	76.7349	62.004
TvY486_1117380	hypothetical protein, conserved	71.3417	58.061	75.2216	89.1124	73.4342	59.203	41.3052	67.1574	61.7613	57.3567	67.9719	83.2523	79.7838	65.3446	61.3654	71.5436
TvY486_0800770	hypothetical protein, conserved	55.5634	57.2603	115.11	65.5641	73.3744	84.3351	66.7948	93.6211	83.5991	82.0875	112.198	177.525	171.449	135.078	100.658	139.382
TvY486_1117420	enoyl-CoA hydratase/isomerase family protein, putative, (fragment)	66.1466	69.9965	85.0751	72.2033	73.3554	80.8464	66.5282	85.6195	77.4923	77.6216	109.261	114.595	109.5	125.016	121.605	115.995
TvY486_0009820	hypothetical protein, conserved in T. vivax	70.7975	65.7151	85.4301	71.3369	73.3199	28.9869	23.2403	32.8442	29.3528	28.606	27.984	27.2022	22.3423	27.8224	25.2242	26.115
TvY486_1115720	hypothetical protein, unlikely	60.491	63.8608	73.8211	95.0384	73.3028	48.6385	71.8273	65.1854	56.3376	60.4972	36.232	47.596	39.6946	55.5445	61.3898	48.0914
TvY486_1003650	hypothetical protein, conserved	71.8434	70.9712	71.982	78.3702	73.2917	63.2511	65.5441	76.6298	83.5415	72.2416	87.5785	92.8849	89.2618	94.0784	96.3194	92.0246
TvY486_0039490	hypothetical protein, conserved in T. vivax	69.1421	76.1328	64.1437	83.6759	73.2736	17.9603	15.0081	16.4391	15.0248	16.1081	14.2449	12.7003	12.0392	15.679	13.8446	13.7016
TvY486_0901850	hypothetical protein, conserved	93.5999	67.5521	57.0165	74.8496	73.2545	12.1831	11.9064	2.12444	10.0009	9.05371	2.99399	2.77295	22.6894	28.8784	10.3056	13.5281
TvY486_0803660	nuclear transport factor 2, putative	67.5261	76.8808	87.8039	60.6619	73.2182	41.5467	42.4653	46.2106	69.9502	50.0432	50.0897	41.0245	40.1936	41.9105	52.4704	45.1377
TvY486_0007400	hypothetical protein, conserved in T. vivax	66.2886	75.6509	62.6477	88.1375	73.1812	5.65105	5.80782	6.77662	6.25199	6.12187	5.84975	5.78745	6.40918	4.87497	5.64082	5.71243
TvY486_0502730	hypothetical protein, conserved	67.1535	72.4007	87.6877	65.2303	73.118	50.8322	51.2197	69.0947	50.1612	55.327	83.4875	78.1663	77.4173	74.8822	65.3018	75.851
TvY486_1004750	proteasome beta 2 subunit, putative, (fragment)	72.227	64.7705	77.5826	77.8091	73.0973	68.7775	61.1212	61.0481	59.3884	62.5838	77.3011	89.2576	73.6992	87.6383	64.1621	78.4117
TvY486_0800370	hypothetical protein	62.9462	77.9072	75.5289	75.6546	73.0092	97.534	149.8	88.9945	91.1149	106.861	48.4061	48.7455	50.7769	77.5826	91.0756	63.3173
TvY486_1108150	target SNARE, putative	74.1342	67.5062	73.1789	76.7603	72.8949	37.2166	37.5988	46.5722	36.2927	39.4201	34.2917	40.6416	39.8853	44.4849	37.7606	39.4128
TvY486_0807050	amino acid transporter, putative	64.053	61.0048	92.1618	74.3458	72.8914	73.0026	60.5058	59.3348	63.7866	64.1574	69.6181	62.3882	62.958	73.1263	71.849	67.9879
TvY486_0602710	hypothetical protein, conserved	74.2882	64.3307	71.9972	80.565	72.7953	113.435	97.402	97.8441	102.811	102.873	124.39	130.237	120.351	123.047	97.7664	119.158
TvY486_1113480	Trypanosoma vivax	77.5615	70.2238	74.0663	69.199	72.7627	41.3466	36.0233	41.7358	44.1409	40.8117	26.7748	29.2228	27.0823	33.0298	30.7765	29.3772
TvY486_1013290	RNA-binding protein 29, putative (RBP29)	70.4726	76.7492	65.9408	77.886	72.7621	82.3092	82.0087	77.4743	84.5793	81.5929	78.9721	83.1351	74.5566	77.7087	80.0454	78.8836
TvY486_1109740	proteasome regulatory non-ATP-ase subunit 2, putative	77.6268	77.2903	69.3431	66.48	72.6851	60.8809	51.514	65.814	68.6026	61.7029	60.3285	54.6441	52.6897	53.5497	61.1361	56.4696
TvY486_0304550	hypothetical protein, conserved	75.7998	72.4992	78.9745	63.3492	72.6557	85.5478	81.9457	97.8786	81.8605	86.8081	80.7494	75.7172	72.1001	79.423	88.9767	79.3933
TvY486_0034050	dynein light chain, putative	74.2082	107.247	57.2822	51.7185	72.614	59.1106	75.5587	102.44	66.041	75.7876	108.446	56.6168	121.019	101.759	69.613	91.4908
TvY486_1010750	hypothetical protein, conserved	68.8292	67.3215	76.455	77.7547	72.5901	105.819	133.127	112.395	113.958	116.325	156.8	184.849	203.592	165.955	124.191	167.077
TvY486_0906020	ATP-dependent RNA helicase, putative	76.9929	70.9607	70.3984	71.0773	72.3573	84.5885	68.0718	81.7109	82.132	79.1258	79.6965	65.3436	67.0857	74.0407	87.8506	74.8034
TvY486_1010100	hypothetical protein, conserved	72.4486	62.9106	85.8489	67.938	72.2865	127.274	155.757	119.584	136.802	134.854	118.794	102.619	96.8937	104.985	145.04	113.666
TvY486_1006890	dipeptidyl-peptidase 8-like serine peptidase, (fragment),serine peptidase, Clan SC, Family S9B, (fragment)	74.3601	77.245	68.9209	68.4428	72.2422	62.4861	48.0591	61.2283	67.3168	59.7726	70.9202	68.2071	70.751	66.3527	69.1724	69.0807
TvY486_1004320	hypothetical protein, conserved	79.4965	83.2414	61.9418	63.6023	72.0705	59.4438	52.7764	62.4817	54.0378	57.1849	58.7319	60.2505	60.1475	49.9108	51.0116	56.0105
TvY486_0302360	hypothetical protein, conserved	79.6484	76.3735	67.0117	65.1308	72.0411	95.8068	97.8004	96.6749	96.7655	96.7619	77.0898	76.8579	69.3769	79.7128	88.2883	78.2651
TvY486_0201160	trypanothione synthetase, putative, (fragment)	78.8058	71.3151	68.3966	69.6068	72.0311	50.9848	40.7258	50.0289	53.1412	48.7202	48.9239	43.2634	42.9036	46.372	53.8935	47.0713
TvY486_0803420	hypothetical protein, conserved	71.5506	71.8243	71.4161	73.299	72.0225	44.2216	37.7487	63.1154	74.0953	54.7952	57.8831	49.9575	50.1091	48.3289	52.7702	51.8098
TvY486_1002260	hypothetical protein, conserved	73.7922	68.2692	78.078	67.6962	71.9589	69.0644	70.303	70.673	74.5654	71.1514	56.1571	48.7497	49.9338	60.5249	61.8308	55.4393
TvY486_0603390	hypothetical protein, conserved	66.0348	62.2791	70.7696	88.7136	71.9493	85.7589	71.255	95.041	69.7119	80.4417	120.878	157.812	151.801	160.2	97.8763	137.713
TvY486_0604000	hypothetical protein, conserved	76.6555	64.0693	64.0039	82.9877	71.9291	83.8113	70.436	72.0765	59.553	71.4692	106.166	124.096	116.864	104.683	84.9901	107.36
TvY486_1007520	GTPase activating protein, putative	68.7204	71.2181	72.3747	74.9315	71.8112	40.0652	32.5137	45.3185	44.049	40.4866	50.9027	49.2106	53.4043	50.8741	46.829	50.2441
TvY486_1103940	leucyl-tRNA synthetase, putative	79.9518	81.2371	64.0123	61.9591	71.7901	85.7632	78.5881	89.4331	85.0015	84.6965	85.112	81.9939	79.9328	84.9847	101.769	86.7585
TvY486_1005830	hypothetical protein	76.5012	73.8323	70.2336	66.4444	71.7529	95.3958	88.0107	86.2083	97.1729	91.6969	60.4446	69.4322	58.2467	74.2848	100.974	72.6765
TvY486_1008140	eukaryotic translation initiation factor 3 subunit 8, putative	75.3828	75.9167	68.7293	66.6744	71.6758	89.519	63.6161	87.4297	89.517	82.5205	89.2033	95.6147	89.2171	87.0236	85.9348	89.3987
TvY486_1005160	MP18 RNA editing complex protein, putative	75.7222	75.1719	64.7286	71.0288	71.6629	73.9297	54.5871	79.9181	40.0944	62.1323	69.2767	93.7495	90.3395	92.1945	78.5401	84.8201
TvY486_0301940	cytochrome c oxidase copper chaperone, putative (fragment)	57.4763	87.6371	70.2549	71.2258	71.6485	168.223	89.5453	57.2243	93.978	102.243	211.276	134.086	262.251	150.568	268.875	205.411
TvY486_1014620	hypothetical protein, conserved	73.6845	77.9997	64.9856	69.8001	71.6175	64.3246	64.8476	82.939	77.9772	72.5221	52.1651	52.4289	48.6253	59.3658	59.3347	54.384
TvY486_0304430	hypothetical protein, conserved	79.0388	77.2754	61.1913	68.9167	71.6055	57.5923	65.4681	60.345	75.9395	64.8362	51.5099	49.7719	45.5785	49.7959	49.4073	49.2127
TvY486_0302570	hypothetical protein, conserved	75.2433	78.7068	72.6238	59.7729	71.5867	62.4225	77.1262	82.3129	71.0259	73.2219	65.4897	61.2444	67.5195	73.4343	68.7007	67.2777
TvY486_0803170	Nucleolar protein 56, putative (NOP56)	77.6566	73.0841	65.869	69.684	71.5734	79.8	62.1601	72.4538	76.2921	72.6765	77.96	72.5386	65.8954	77.245	75.2284	73.7735
TvY486_1013480	phosphatidic acid phosphatase, putative, (fragment)	69.8561	75.6042	59.7896	80.9703	71.5551	54.3267	50.2044	51.9809	57.7874	53.5748	60.7771	60.9254	57.3799	42.6877	46.3228	53.6186
TvY486_0302550	hypothetical protein, conserved (fragment)	77.5763	78.936	65.6342	63.8862	71.5082	58.2405	82.4239	60.3759	66.3327	66.8432	53.0508	48.1535	46.4095	44.78	52.0926	48.8973
TvY486_1006670	dynein light chain, putative	64.6079	77.8757	44.7054	98.3394	71.3821	73.0587	95.7866	72.2129	94.8855	83.9859	88.4699	110.867	97.8611	84.3871	82.6733	92.8517
TvY486_0800540	centrin, putative,caltractin, putative	76.2313	65.6393	71.4975	71.9773	71.3364	41.7447	34.0721	41.6904	27.7417	36.3122	38.7586	45.6734	54.3961	52.4773	51.8141	48.6239
TvY486_0501210	ribonucleoprotein p18, mitochondrial precursor, putative, (fragment)	69.5769	69.1709	90.3069	56.2353	71.3225	147.873	107.884	114.612	161.976	133.086	178.264	183.525	162.037	167.807	181.74	174.675
TvY486_0027590	protein kinase, putative	77.8755	83.5198	57.1225	66.7294	71.3118	22.2119	20.8191	24.0474	26.7358	23.4535	17.4052	17.3633	15.8687	16.1075	20.5017	17.4493
TvY486_1104270	hypothetical protein, conserved (fragment)	76.9764	75.0128	67.5302	65.4221	71.2354	54.863	45.9759	57.914	56.2095	53.7406	49.3613	50.2818	45.7468	44.0488	48.8727	47.6623
TvY486_0404040	hypothetical protein, conserved	68.4637	68.9449	75.0504	72.285	71.186	64.1714	78.4477	68.2642	70.8332	70.4291	53.8548	50.2432	48.8339	57.4608	70.5897	56.1965
TvY486_0401130	hypothetical protein, conserved	75.7461	74.9318	68.5721	65.3684	71.1546	67.0247	64.7389	62.2497	63.7431	64.4391	65.7276	64.8888	64.549	66.9326	55.1835	63.4563
TvY486_0304890	hypothetical protein, conserved (fragment)	77.3546	75.5721	65.8787	65.6156	71.1053	48.8154	53.4676	62.4849	55.4318	55.0499	58.8258	59.5722	59.6792	55.3505	58.0307	58.2917
TvY486_0043560	hypothetical protein, conserved in T. vivax	66.9935	66.9182	80.0556	70.4517	71.1047	34.7135	27.7959	52.4271	46.4987	40.3588	33.8024	29.0015	24.4501	36.6815	34.4324	31.6736
TvY486_0043210	hypothetical protein, conserved	76.3304	75.8709	56.2708	75.8551	71.0818	54.106	50.247	40.1544	65.4977	52.5013	60.4595	70.1064	75.5316	59.0446	63.5366	65.7357
TvY486_1114170	hypothetical protein, conserved	68.7052	65.4261	70.6077	79.3157	71.0137	44.3648	45.9958	47.3542	49.1818	46.7242	66.6503	86.9159	78.2198	49.5059	55.7581	67.41
TvY486_1112560	hypothetical protein, unlikely	59.3599	66.4629	75.1712	83.0072	71.0003	46.7173	47.0226	52.4263	52.1992	49.5913	44.3671	48.4691	42.9456	50.7549	51.6913	47.6456
TvY486_1103910	hypothetical protein, conserved	79.3005	78.0397	66.5866	60.0351	70.9905	76.2204	80.8721	88.7965	79.9523	81.4603	64.7655	66.5278	67.963	68.7614	67.2053	67.0446
TvY486_0602700	hypothetical protein, conserved	72.8514	55.3896	77.7273	77.7226	70.9227	145.682	186.733	187.148	172.607	173.042	143.856	171.359	127.916	151.797	93.8966	137.765
TvY486_0806310	sigma-adaptin 3, putative	64.1821	61.8562	80.5875	76.9841	70.9025	75.8005	60.0559	86.1486	58.9885	70.2484	96.7954	106.395	106.073	114.595	93.131	103.398
TvY486_0800220	nucleolar RNA-binding protein, truncated, putative	41.1078	53.5733	69.2474	119.608	70.8841	125.162	106.397	95.7367	55.6234	95.7298	137.769	97.0797	85.2696	59.8341	101.896	96.3697
TvY486_1112740	hypothetical protein, conserved	66.6249	71.6975	78.2401	66.8388	70.8503	58.5619	52.7912	55.9646	49.2644	54.1455	54.5203	58.3576	55.7732	64.7048	72.1302	61.0972
TvY486_0100070	phosphate-repressible phosphate permease, putative, (fragment)	68.0191	71.0885	72.7202	71.4793	70.8268	161.3	225.56	184.185	221.069	198.029	446.293	377.43	388.479	216.399	221.507	330.022
TvY486_1013230	hypothetical protein, conserved	71.1974	66.8965	72.9934	72.0576	70.7862	33.8913	32.8082	53.4662	36.9387	39.2761	45.1965	55.6506	39.9491	48.9535	40.3363	46.0172
TvY486_1115330	G5-interacting protein, putative (G5-IP)	70.7816	70.1535	72.4939	69.3578	70.6967	52.0547	48.4633	62.9407	57.568	55.2567	51.37	47.1155	48.0641	49.9943	49.4547	49.1997
TvY486_1006860	hypothetical protein, conserved	73.2845	67.5992	66.5864	75.2055	70.6689	84.9043	75.3092	89.3145	87.6621	84.2975	88.305	88.6744	81.0636	81.3763	82.8925	84.4624
TvY486_0039500	hypothetical protein, conserved in T. vivax	73.4126	73.3561	55.9927	79.9119	70.6683	14.867	13.5721	17.1878	16.0249	15.413	11.3627	12.1045	12.9441	13.5542	13.6441	12.7219
TvY486_0301590	hypothetical protein, conserved	74.066	64.1548	80.3246	64.1265	70.668	69.2799	66.8255	80.2662	75.2183	72.8975	79.2319	85.3345	75.5315	89.2967	72.4771	80.3743
TvY486_0603960	hypothetical protein, conserved	73.5774	74.8503	75.1168	58.6947	70.5598	123.633	148.152	118.412	146.175	134.093	198.921	246.195	242.008	162.068	139.663	197.771
TvY486_0301770	serine/threonine-protein kinase, putative,protein kinase, putative	73.1168	74.8734	67.3271	66.7996	70.5292	123.781	169.824	151.905	150.99	149.125	103.289	93.3105	99.9329	89.0401	99.2351	96.9615
TvY486_1010190	hypothetical protein, conserved	59.6952	66.3819	80.7535	75.225	70.5139	64.6569	57.3473	56.6165	44.1607	55.6953	69.4875	91.4707	86.6242	61.7466	56.3535	73.1365
TvY486_1113350	protein kinase, putative	72.4331	78.771	70.4495	60.2779	70.4829	83.3473	93.7359	110.973	101.405	97.3653	76.7864	69.5563	67.0292	83.2309	80.2823	75.377
TvY486_0302600	hypothetical protein, conserved	40.6838	118.457	72.6423	50.0674	70.4626	56.4975	37.401	29.2112	128.711	62.9552	218.476	0	59.0733	62.7385	83.3892	84.7354
TvY486_0904890	hypothetical protein, conserved	66.1956	62.2196	87.2655	65.9944	70.4188	50.7814	47.6536	66.8683	43.8332	52.2841	68.9688	79.4628	72.5635	74.4326	49.5357	68.9927
TvY486_1114850	GDP-L-fucose synthetase, putative	72.4055	66.1299	72.3418	70.7534	70.4077	33.8461	28.2372	42.9317	35.3181	35.0833	35.4158	52.996	52.2758	48.2698	41.9848	46.1884
TvY486_0502520	translation initiation factor, putative	70.6985	68.5034	68.8688	73.5575	70.407	61.0985	43.0583	55.0089	60.3816	54.8868	59.1373	57.5193	61.0397	61.0859	51.9569	58.1478
TvY486_1008710	hypothetical protein, conserved	75.3367	84.9698	60.8797	60.4099	70.399	53.5582	46.6073	52.9355	54.7935	51.9736	58.1865	57.7095	55.458	46.7508	47.7612	53.1732
TvY486_0017690	hypothetical protein, conserved	67.1219	76.4604	64.967	72.8568	70.3515	62.9149	35.311	49.4787	49.1254	49.2075	76.5143	68.2982	77.4041	78.5974	63.2433	72.8115
TvY486_0401690	hypothetical protein, conserved	66.8562	73.8127	82.127	58.3933	70.2973	135.897	215.291	151.642	149.153	162.996	79.9566	68.6817	66.0615	102.569	178.317	99.1172
TvY486_0016970	hypothetical protein, conserved in T. vivax	71.1792	67.1449	83.342	59.47	70.284	105.886	133.907	136.355	115.753	122.975	89.8692	75.339	70.2926	103.165	104.639	88.661
TvY486_0303290	hypothetical protein, conserved	73.0661	71.3394	71.7722	64.943	70.2802	64.9411	40.399	60.6495	61.3682	56.8394	44.0804	43.1632	42.336	51.7721	51.7698	46.6243
TvY486_1007460	delta-6 fatty acid desaturase, putative	71.8863	74.7152	69.773	64.582	70.2391	66.9753	62.513	65.9344	55.5198	62.7356	62.4677	56.9292	58.5558	50.6498	54.6907	56.6586
TvY486_1006550	hypothetical protein, conserved	79.0811	79.8554	58.8454	63.0288	70.2027	32.6829	34.9515	37.8732	37.6923	35.8	19.6124	19.4729	18.5985	17.5953	21.9418	19.4442
TvY486_1115080	dynein, putative, (fragment)	71.7924	75.855	63.7977	68.9559	70.1003	45.442	43.5081	56.6015	56.2126	50.4411	52.478	50.408	52.7849	56.2069	51.4384	52.6632
TvY486_1006410	phosphomannomutase, putative	73.6789	75.0142	77.0323	54.6134	70.0847	104.615	92.3504	124.336	90.9476	103.062	144.174	174.098	196.693	164.319	109.925	157.842
TvY486_0043420	HSP90, protein	60.9455	72.2627	70.5552	76.5201	70.0709	52.1456	49.0027	58.6237	67.867	56.9098	59.6752	56.2938	57.4775	52.209	60.729	57.2769
TvY486_1116830	exonuclease, putative	65.0537	70.5176	68.2947	76.3221	70.047	37.9852	34.1404	32.5861	41.1553	36.4667	43.6066	41.6314	44.5307	47.1936	43.5971	44.1119
TvY486_1104980	hypothetical protein, conserved	73.3075	73.3808	67.3255	66.0775	70.0228	57.3776	55.4534	70.1901	58.5139	60.3837	63.0904	80.4638	71.8295	84.8343	67.9356	73.6307
TvY486_1008210	hypothetical protein, conserved	68.201	65.6785	73.2173	72.7916	69.9721	79.509	50.7527	76.7432	68.1151	68.78	81.3624	78.6888	77.022	84.9682	79.4813	80.3045
TvY486_0702080	hypothetical protein, conserved (fragment)	74.8897	76.8856	61.3494	66.5943	69.9298	59.0649	54.0557	59.571	61.4543	58.5365	59.5089	54.3154	55.8069	55.947	54.8424	56.0841
TvY486_1013210	glucosidase, putative	65.3488	69.0687	80.0541	65.1157	69.8968	56.9407	49.9468	73.4831	62.955	60.8314	54.678	55.3333	58.0532	53.6541	50.562	54.4561
TvY486_1006900	caltractin, putative	60.8283	57.0078	81.6962	79.6225	69.7887	72.8525	62.8095	71.7042	81.5513	72.2294	73.1718	87.1648	109.265	82.6878	54.4985	81.3576
TvY486_0602480	fatty acid desaturase, putative, (fragment),sphingolipid delta 4 desaturase, putative, (fragment)	65.8401	76.4162	64.7306	72.1585	69.7863	85.2534	88.4973	80.0059	77.4782	82.8087	55.7909	56.0808	55.5738	46.9774	54.6249	53.8096
TvY486_0008250	retrotransposon hot spot protein, putative	72.7609	68.2636	73.874	63.9604	69.7147	129.856	108.398	132.645	124.031	123.733	127.397	127.525	120.799	145.272	150.948	134.388
TvY486_0807140	hypothetical protein, unlikely	66.088	67.6001	71.7691	72.9758	69.6082	102.412	106.438	89.599	109.583	102.008	120.421	105.428	103.327	92.8055	85.8006	101.556
TvY486_1007970	hypothetical protein, conserved	70.2436	71.8254	68.4399	67.6539	69.5407	50.8439	49.5994	64.4928	62.1959	56.783	59.4189	79.463	63.0875	62.2988	48.4764	62.5489
TvY486_1011870	RAB-interacting protein, putative	65.252	63.2206	79.2298	70.4298	69.5331	81.0252	85.5949	87.8185	66.7269	80.2914	71.4683	78.0617	70.3824	74.1887	60.6735	70.9549
TvY486_0038170	hypothetical protein, conserved in T. vivax	65.2956	72.7625	70.8906	68.9407	69.4724	26.8035	24.4601	28.6542	27.3934	26.8278	24.9603	26.3217	21.4063	24.2795	25.5687	24.5073
TvY486_0702260	hypothetical protein, unlikely	67.0065	65.2207	81.9542	63.2954	69.3692	69.0088	96.8796	59.0306	75.5236	75.1106	37.6576	39.9064	29.8574	38.5697	66.7816	42.5545
TvY486_0400380	hypothetical protein, conserved	75.7508	77.723	61.1168	62.7871	69.3444	55.2645	60.4687	60.7056	57.7679	58.5517	46.2492	45.6179	38.4687	39.6466	41.3169	42.2599
TvY486_1003210	fatty acyl CoA synthetase, putative	73.013	73.4928	70.2573	60.5972	69.3401	117.939	107.575	96.5026	108.48	107.624	93.6239	80.5457	79.6442	89.5303	125.709	93.8106
TvY486_0038700	ubiquitin hydrolase, putative	62.7108	68.2412	71.632	74.7153	69.3248	39.0895	31.9615	48.5929	43.2964	40.7351	50.2463	58.268	52.1732	47.8865	40.7867	49.8721
TvY486_0030950	hypothetical protein, conserved in T. vivax	66.7853	65.5147	69.9793	74.905	69.2961	99.1172	146.893	116.09	128.355	122.614	81.5312	84.4663	72.2426	83.7366	109.189	86.2331
TvY486_1013550	tubulin cofactor C domain-containing protein RP2, putative (rp2)	78.3251	78.9211	63.3343	56.5952	69.2939	90.3092	96.4643	106.7	91.8726	96.3365	78.6314	84.6797	85.2195	90.9419	78.6393	83.6224
TvY486_0007270	hypothetical protein	73.5956	70.411	72.9987	60.0707	69.269	73.4801	81.7763	67.3275	62.9373	71.3803	42.7751	41.0572	42.1672	40.558	39.6278	41.2371
TvY486_0300190	proteasome alpha 7 subunit, (fragment)	68.5148	96.6103	52.5079	59.3936	69.2566	61.0051	53.2453	72.4098	59.487	61.5368	90.8028	100.528	95.495	72.1687	82.4051	88.2799
TvY486_1008670	hypothetical protein, conserved	61.1642	58.6083	84.4457	72.7781	69.2491	118.675	132.214	121.34	113.759	121.497	107.128	97.2145	97.2443	110.326	118.972	106.177
TvY486_1105360	hypothetical protein, conserved	61.8786	70.1419	73.5028	71.2518	69.1938	48.0705	50.5419	47.837	53.8698	50.0798	65.4544	64.9968	70.6196	47.2572	42.5864	58.1829
TvY486_1009430	protein kinase, putative,tyrosine protein kinase, putative	78.5989	74.6509	71.2389	52.1293	69.1545	107.755	157.251	124.408	125.03	128.611	65.7987	55.1808	49.9623	60.1342	93.3151	64.8782
TvY486_1112610	eukaryotic translation initiation factor, putative	71.7178	69.6297	66.334	68.9096	69.1478	82.9529	79.8056	81.837	76.1559	80.1878	73.282	77.4054	78.4862	83.9738	76.5205	77.9336
TvY486_0025930	hypothetical protein, conserved in T. vivax	60.3789	60.6353	86.7351	68.7034	69.1132	23.2989	17.2194	29.4071	27.8198	24.4363	26.9212	27.5315	24.9796	23.7264	22.1581	25.0634
TvY486_0706560	hypothetical protein, conserved	72.1359	73.4947	72.7953	57.9101	69.084	112.952	95.1695	87.2802	95.374	97.6939	114.566	110.976	129.361	102.055	97.3211	110.856
TvY486_0600460	cysteinyl-tRNA synthetase, putative, (fragment)	73.4623	66.3559	64.2543	72.2068	69.0698	65.9424	61.4881	68.3929	61.5584	64.3454	60.3346	70.5241	69.8485	68.6274	59.7455	65.816
TvY486_0003180	receptor-type adenylate cyclase GRESAG 4, putative	71.2407	72.704	67.5434	64.5665	69.0137	5.79758	6.12902	7.65321	7.66665	6.81162	3.83638	3.79686	3.50916	2.89542	2.42934	3.29343
TvY486_0503000	dual-specificity protein phosphatase, putative	66.507	75.6016	74.4046	59.4286	68.9855	101.318	177.559	99.175	125.977	126.007	56.7592	53.3769	50.8672	60.4174	117.598	67.8037
TvY486_0802600	hypothetical protein, unlikely	63.6075	58.409	81.5386	72.3121	68.9668	50.2787	45.3147	60.2424	56.6046	53.1101	71.5041	63.0584	59.5831	69.056	58.8893	64.4182
TvY486_0030250	hypothetical protein, conserved in T.vivax	60.3847	62.8349	72.4383	80.1786	68.9591	9.21212	8.95855	13.5436	10.7939	10.627	13.0527	10.0072	12.0099	9.27522	5.9492	10.0588
TvY486_0041850	hypothetical protein, conserved	77.3181	78.779	61.885	57.7758	68.9395	45.7364	40.1203	51.7471	50.185	46.9472	45.3777	42.9817	41.308	41.3766	46.1225	43.4333
TvY486_0301000	hypothetical protein, conserved	66.5093	62.4605	76.6659	69.805	68.8602	153.223	126.143	154.727	92.6412	131.684	173.098	216.928	252.541	175.846	152.952	194.273
TvY486_0600210	alanyl-tRNA synthetase, putative	70.517	80.0046	61.7997	62.7957	68.7792	62.0116	52.5402	65.4365	67.2649	61.8133	69.1398	66.4511	63.9412	69.2612	77.3556	69.2298
TvY486_1002400	la RNA binding protein, putative,RNA-binding protein	69.9985	66.5072	63.3776	74.8029	68.6715	45.6888	33.9008	44.2816	46.7812	42.6631	47.2528	51.2273	49.3894	39.5788	41.2926	45.7482
TvY486_0200700	fatty acid desaturase, putative,oleate desaturase, putative	64.8092	67.7317	77.4925	64.5914	68.6562	95.5562	79.6612	89.3895	80.1274	86.1836	77.42	72.906	71.2426	75.7207	78.7189	75.2016
TvY486_0018980	hypothetical protein, conserved in T. vivax	74.7398	76.235	52.9241	70.6881	68.6468	9.06116	8.82814	9.12843	7.53167	8.63735	7.12431	9.15846	9.16077	6.32503	6.17385	7.58848
TvY486_1002760	hypothetical protein	62.5677	50.5273	84.4076	76.9613	68.616	71.707	95.2634	80.9993	46.8616	73.7078	55.7958	65.2033	52.7667	91.4465	70.5105	67.1446
TvY486_0903680	hypothetical protein, conserved	68.4593	69.2601	66.9671	69.7678	68.6136	54.7748	57.3589	65.0362	64.4758	60.4114	57.3659	57.51	56.0773	64.7664	51.2124	57.3864
TvY486_0702950	hypothetical protein, unlikely	56.0381	50.3432	86.8287	81.1701	68.595	80.6941	76.3756	60.4247	22.778	60.0681	90.4435	58.4159	68.9444	88.2684	62.4663	73.7077
TvY486_1108170	DEAD box RNA helicase, putative,RNA helicase, putative	76.7843	70.8648	61.4666	65.2491	68.5912	80.9832	60.6248	75.9448	71.0839	72.1592	96.4779	106.74	107.417	91.9441	84.7632	97.4684
TvY486_1003230	hypothetical protein, conserved	66.2619	57.9314	71.902	78.1606	68.564	124.376	97.0342	101.759	116.286	109.864	185.777	250.492	180.974	176.215	116.146	181.921
TvY486_0005240	hypothetical protein, conserved in T. vivax	72.1576	71.0839	53.5734	77.1012	68.479	3.12473	1.82625	3.4201	3.88568	3.06419	2.62053	2.78971	2.64011	3.50161	2.76032	2.86246
TvY486_0904540	small nuclear ribonucleoprotein Sm-F	124.973	37.6132	0	111.268	68.4635	54.0418	45.9288	35.7277	57.8154	48.3784	68.3547	131.321	112.82	37.9653	53.2901	80.7502
TvY486_0900730	hypothetical protein, conserved	59.2304	67.9373	72.4021	74.2584	68.457	116.953	100.131	116.516	123.442	114.261	190.345	171.071	155.189	166.024	188.972	174.32
TvY486_0600520	cysteine peptidase, Clan CA, family C1, Cathepsin L-like, (fragment)	61.7805	59.46	76.9464	75.6369	68.456	147.328	117.281	120.692	128.101	128.351	123.509	124.523	125.463	141.523	138.789	130.761
TvY486_1100210	RNA-binding protein, putative (fragment)	68.0507	66.095	72.5987	67.0042	68.4372	99.4647	108.195	96.2105	98.6901	100.64	100.983	97.5651	95.4747	89.1465	97.6012	96.1541
TvY486_1114530	hypothetical protein, conserved	65.2771	78.001	64.3716	65.9336	68.3958	94.1021	89.4062	97.637	83.066	91.0528	108.909	119.566	134.877	107.24	76.1484	109.348
TvY486_0901870	ERAD-associated E3 ubiquitin-protein ligase HRD1, putative	74.0457	68.5591	67.3407	63.6196	68.3913	60.9571	52.3414	63.7992	61.1105	59.552	63.1022	62.3822	65.9389	55.5005	54.1608	60.2169
TvY486_0502860	hypothetical protein, conserved	79.4978	74.9674	45.4202	73.2076	68.2732	94.0865	87.3379	80.5157	118.634	95.1435	147.954	129.103	154.877	88.1994	106.834	125.393
TvY486_1100170	hypothetical protein, conserved	71.7799	63.0906	72.0084	66.0893	68.242	49.923	41.1952	62.8486	59.9734	53.4851	55.2263	67.983	58.1834	65.8986	43.6227	58.1828
TvY486_1105540	Trypanosoma vivax	75.0195	77.205	60.347	60.2439	68.2038	62.6165	56.895	62.3119	68.0415	62.4662	64.3657	58.9484	59.4793	44.0764	59.3906	57.2521
TvY486_0901470	tricarboxylate carrier, putative	66.4569	54.7019	82.5891	69.0325	68.1951	105.795	82.4424	67.5764	80.8006	84.1536	109.087	94.5943	98.8948	103.001	119.926	105.101
TvY486_0905520	membrane transporter protein, putative	74.5222	66.4807	69.8033	61.39	68.049	65.4593	71.1189	66.6387	73.464	69.1702	62.9304	65.8111	57.8009	52.4934	66.7787	61.1629
TvY486_0803750	hypothetical protein, conserved	71.095	59.8414	68.0498	73.1595	68.0364	102.258	129.637	97.2439	140.128	117.317	89.0792	94.676	83.1778	69.125	96.0727	86.4261
TvY486_0802820	hypothetical protein, conserved	67.6523	60.8963	70.0324	73.5043	68.0213	116.993	117.782	99.0615	111.349	111.296	130.92	131.519	128.788	117.328	104.449	122.601
TvY486_0602180	ubiquitin hydrolase, putative,cysteine peptidase, Clan CA, family C19, putative	68.4594	68.2095	64.7046	70.6976	68.0178	59.2644	55.9946	57.8794	56.6644	57.4507	46.7249	49.7136	46.0181	51.9439	55.8995	50.06
TvY486_1114820	hypothetical protein, conserved	65.883	68.7168	70.7464	66.531	67.9693	80.0782	102.793	82.3021	82.9713	87.0361	65.1139	67.3287	65.8407	67.2531	68.0813	66.7235
TvY486_0604090	calmodulin, putative	70.4877	72.027	66.4117	62.9503	67.9692	66.643	59.2337	57.6281	56.5308	60.0089	58.652	53.8548	51.5295	51.4281	62.6148	55.6158
TvY486_0705280	hypothetical protein, conserved	69.5711	68.6285	71.3135	62.1249	67.9095	74.5416	101.649	81.6062	88.8933	86.6725	81.0385	73.5635	66.2694	76.9826	105.142	80.5992
TvY486_1007020	hypothetical protein	57.6028	59.9012	69.2861	84.8316	67.9054	30.6123	45.2722	52.6503	46.2344	43.6923	34.1334	47.1716	44.5536	39.3253	23.3143	37.6996
TvY486_0902260	NLI-interacting factor, putative	62.477	66.6182	67.4582	74.8809	67.8586	45.878	35.0705	43.1914	48.2236	43.0909	67.567	78.7373	82.9216	67.2149	60.166	71.3214
TvY486_1006010	hypothetical protein	57.425	86.0594	68.576	59.3664	67.8567	111.257	206.975	83.9654	186.09	147.072	73.7879	53.0969	49.9631	45.7176	121.29	68.7711
TvY486_0706610	hypothetical protein, conserved	73.4446	73.5784	57.0003	67.3073	67.8327	42.3011	41.435	56.2958	46.8986	46.7326	59.1619	61.8427	64.5245	69.2054	60.766	63.1001
TvY486_0901550	hypothetical protein, conserved	69.2754	67.6913	72.7451	61.5592	67.8177	84.7521	101.828	79.7739	87.828	88.5455	60.4481	51.3123	51.5159	59.5537	72.7547	59.1169
TvY486_1003670	NADH-dependent fumarate reductase, putative	75.7173	72.2519	57.8037	65.4755	67.8121	24.0789	25.7765	29.0733	30.422	27.3377	22.0558	21.8595	21.3489	19.5946	22.8043	21.5326
TvY486_0303090	flagellar radial spoke protein-like, putative	72.2991	77.0628	57.9312	63.8839	67.7942	51.3739	54.3515	60.2866	58.7251	56.1843	57.6385	55.0549	50.8037	59.5881	61.8237	56.9818
TvY486_0702600	NADH-cytochrome b5 reductase, putative	68.7017	66.2204	70.8695	65.2634	67.7638	171.455	185.818	168.456	147.345	168.269	143.178	154.512	153.473	160.048	139.213	150.085
TvY486_0028610	hypothetical protein, conserved in T. vivax	68.8774	64.5804	64.773	72.6728	67.7259	39.65	35.5701	42.8713	41.895	39.9966	33.1851	36.1479	30.9023	32.2411	25.8209	31.6595
TvY486_0704310	hypothetical protein, conserved (fragment)	67.6935	66.1954	70.9551	66.0305	67.7186	38.6934	39.5215	43.4955	39.838	40.3871	40.6247	31.8535	39.1587	33.1087	24.2235	33.7938
TvY486_1113340	hypothetical protein, conserved	71.8838	74.3501	64.089	60.5483	67.7178	61.1943	84.2376	70.6565	74.629	72.6793	51.2908	47.7451	47.7697	45.5684	63.6563	51.2061
TvY486_0807120	hypothetical protein	72.1674	74.595	74.3061	49.6834	67.688	98.9388	75.0577	76.4889	64.9586	78.861	72.5748	44.7064	43.9918	62.6477	78.0985	60.4038
TvY486_0802000	hypothetical protein, conserved	53.1956	39.0745	110.186	68.189	67.6613	88.5935	84.8706	96.0727	86.9455	89.1206	81.6101	98.0313	120.619	102.24	44.2645	89.353
TvY486_0302740	acyltransferase, putative	74.1733	74.9141	54.506	66.9848	67.6446	42.8242	39.2985	39.9442	39.4191	40.3715	33.2742	37.5839	31.2685	30.9677	31.7781	32.9745
TvY486_0001490	hypothetical protein, conserved in T. vivax	62.63	70.9848	61.1024	75.8147	67.633	2.84872	3.35756	3.2459	3.73877	3.29774	2.88051	2.18298	2.65722	1.84252	2.72864	2.45837
TvY486_0906740	ribonuclease, putative	76.8945	75.3744	59.0167	59.2458	67.6328	49.317	39.7525	47.9888	52.0201	47.2696	43.0228	39.0339	41.0065	37.1461	39.2192	39.8857
TvY486_0034950	hypothetical protein, conserved in T.vivax	54.9631	60.003	75.8625	79.6438	67.6181	51.11	44.0071	44.4244	33.8864	43.357	37.6426	44.6271	40.7937	42.0073	35.6602	40.1462
TvY486_1002860	hypothetical protein, conserved	63.3555	60.0399	82.8569	64.1332	67.5964	65.3965	86.6756	65.6375	61.3172	69.7567	42.5745	43.7759	37.4843	46.2766	49.6385	43.95
TvY486_0904220	hypothetical protein, conserved	54.7925	61.0658	83.3772	71.1025	67.5845	68.3521	74.6172	92.2656	73.2474	77.1206	91.138	97.7115	106.512	81.6588	78.4673	91.0975
TvY486_0018460	hypothetical protein, conserved	75.7828	62.7415	75.3464	56.4656	67.5841	87.0582	137.177	107.769	126.783	114.697	72.0641	89.17	77.553	92.9451	119.562	90.2588
TvY486_0900880	hypothetical protein, conserved	71.5883	65.2879	67.5363	65.7851	67.5494	47.6202	49.9207	52.6908	54.9117	51.2858	55.0915	56.7326	52.4554	46.718	52.1833	52.6362
TvY486_0706260	hypothetical protein, conserved	76.8806	77.5535	62.7	52.7649	67.4748	93.6936	101.466	94.7392	101.329	97.807	60.2888	60.3916	58.3795	57.4498	60.0099	59.3039
TvY486_1101740	hypothetical protein, conserved (fragment)	71.6771	71.374	65.0801	61.5669	67.4245	15.9101	15.0937	18.4975	16.814	16.5788	10.282	11.3044	11.0642	9.87101	12.6326	11.0308
TvY486_0905280	hypothetical protein, conserved	60.9708	62.3747	80.375	65.9222	67.4107	46.6595	57.2083	68.2331	60.159	58.065	42.7835	43.4279	45.1589	42.5897	34.1605	41.6241
TvY486_1013460	hypothetical protein, conserved (fragment)	76.0171	70.4762	66.6833	56.4457	67.4056	81.4722	82.0156	84.0246	80.8205	82.0832	99.7506	90.0321	92.981	85.0751	91.2422	91.8162
TvY486_0603120	sphingosine phosphate lyase-like protein, putative	66.5851	67.3432	70.8629	64.7911	67.3956	57.5976	41.0706	60.2484	56.7836	53.925	69.2478	71.2137	71.6221	72.4524	62.2386	69.3549
TvY486_0041960	nucleobase transporter, putative	69.0699	59.0203	83.1963	58.2722	67.3897	200.884	323.619	190.619	241.539	239.165	224.024	206.453	200.375	197.552	242.471	214.175
TvY486_0002300	hypothetical protein, conserved in T. vivax	54.3443	46.8432	101.212	66.9498	67.3373	509.672	392.191	593.311	478.295	493.367	767.508	742.653	740.696	943.248	684.715	775.764
TvY486_0400620	small nuclear ribonucleoprotein SmD3, putative	62.3546	51.8225	80.4545	74.5587	67.2976	70.9133	44.4985	52.972	47.503	53.9717	95.4533	95.5051	78.0882	83.0086	50.0257	80.4162
TvY486_0801310	histone-lysine N-methyltransferase, putative (DOT1A)	79.9729	70.8876	57.6	60.7169	67.2943	153.414	157.629	130.912	142.308	146.066	262.735	291.983	281.129	243.563	238.06	263.494
TvY486_0027210	hypothetical protein	70.365	71.0402	72.0347	55.6587	67.2746	131.915	144.177	130.682	123.024	132.45	112.737	113.811	111.911	110.398	82.1007	106.192
TvY486_0503780	serine/threonine protein phosphatase, putative	75.1361	76.4255	57.3203	60.1531	67.2588	64.4198	62.7632	63.5803	62.9825	63.4364	48.3879	48.2899	42.0704	48.4584	54.8456	48.4104
TvY486_1101960	hypothetical protein, unlikely	73.3278	49.6007	75.4511	70.529	67.2271	91.4807	85.5684	72.5137	65.7538	78.8291	141.362	69.9315	45.4665	80.3725	91.2401	85.6745
TvY486_0402640	hypothetical protein, conserved	72.4578	66.5458	68.8956	60.8332	67.1831	86.171	95.3306	95.3546	83.8437	90.175	67.5372	69.1042	62.8979	72.7862	85.6442	71.5939
TvY486_0400150	coatomer alpha subunit, putative	72.0242	69.9038	64.7609	61.9446	67.1584	55.1426	52.7666	60.623	61.5699	57.5255	48.2418	47.4614	44.5073	49.7449	53.7345	48.738
TvY486_1103920	hypothetical protein, conserved	71.0239	76.7627	62.3337	58.352	67.1181	31.8366	46.2742	42.0282	42.2938	40.6082	19.2424	17.1306	15.8327	18.0235	17.8662	17.6191
TvY486_0705210	hypothetical protein, conserved	66.1577	67.4915	69.9212	64.6411	67.0529	66.2047	74.6238	77.5424	62.2588	70.1574	58.7582	56.1245	55.6314	61.3715	58.9765	58.1724
TvY486_0404310	metal-ion transporter, putative	73.2145	73.5242	65.0214	56.2797	67.01	114.874	102.689	97.0116	110.479	106.263	110.654	106.148	116.314	97.5421	108.065	107.745
TvY486_0401640	hypothetical protein, conserved	67.8371	63.8028	71.4699	64.7843	66.9735	71.8275	82.1411	81.8784	75.6881	77.8838	52.4236	53.4224	53.2511	65.3537	56.0112	56.0924
TvY486_1006160	hypothetical protein, conserved	67.784	48.7036	63.7225	87.6552	66.9663	375.692	465.935	332.521	445.577	404.931	570.678	623.841	540.969	578.212	493.403	561.421
TvY486_1101780	hypothetical protein, conserved in T. vivax	62.2093	58.6191	75.2397	71.7904	66.9646	85.838	86.3454	96.8699	85.6375	88.6727	127.066	113.038	115.206	107.491	85.4429	109.649
TvY486_0020300	cellulosomal scaffoldin anchoring protein, putative	67.4953	57.2113	82.8102	60.2932	66.9525	151.751	108.152	146.144	106.008	128.014	70.6426	74.106	73.1194	100.026	126.756	88.93
TvY486_0021030	hypothetical protein, conserved in T. vivax	59.82	54.9427	76.5311	76.4791	66.9432	8.30687	5.94569	7.59745	6.96345	7.20336	4.31823	4.77566	5.83918	6.1554	6.10218	5.43813
TvY486_1014990	hypothetical protein	63.6559	75.1177	66.146	62.306	66.8064	57.6254	66.6286	92.4224	53.0931	67.4424	28.5494	64.825	57.4638	45.1629	60.3418	51.2686
TvY486_0603250	hypothetical protein, conserved	63.5138	63.3388	68.537	71.8081	66.7994	42.7166	38.0769	45.567	44.9019	42.8156	70.4235	55.9874	60.3433	46.2647	38.0332	54.2104
TvY486_0200260	protein kinase, putative,NIMA/Nek Serine/threonine-protein kinase family, putative	73.6114	67.1371	62.2629	64.1858	66.7993	41.7086	34.2166	41.1376	42.7566	39.9548	35.3789	32.1032	31.2462	30.5256	36.4434	33.1395
TvY486_1113090	hypothetical protein, conserved	66.0841	61.6493	70.7434	68.4907	66.7419	68.6293	66.4112	69.1514	66.7523	67.7361	51.4788	46.6692	46.1745	60.8346	70.0967	55.0508
TvY486_0807400	hypothetical protein, unlikely	70.3551	71.6872	51.2972	73.5818	66.7303	47.5778	42.3741	32.8632	43.7497	41.6412	55.926	56.3263	54.8238	74.3143	36.3582	55.5497
TvY486_0201660	GTP binding protein, putative	64.3732	63.948	71.4231	67.1119	66.7141	90.1603	77.5276	94.328	72.2376	83.5634	78.6943	93.289	87.1505	86.4353	67.2241	82.5586
TvY486_1106750	60S ribosomal protein L24, putative	60.8114	63.6938	73.4139	68.8711	66.6976	59.7354	53.8522	80.1847	63.6708	64.3608	69.8049	87.3191	87.2596	83.7571	66.2232	78.8728
TvY486_0006180	serine/threonine-protein kinase NrkA, putative	57.3928	55.0685	91.2464	63.075	66.6957	47.9454	65.6583	62.654	52.6268	57.2211	45.1268	50.3624	45.6548	42.7097	39.3218	44.6351
TvY486_1118030	hypothetical protein	65.0062	55.7839	81.3594	64.4056	66.6388	85.2817	72.8398	89.8417	74.6486	80.653	94.4277	112.08	114.389	126.703	70.9053	103.701
TvY486_1004290	prohibitin, putative	60.5267	65.9604	72.2047	67.7486	66.6101	104.091	88.3896	93.1107	88.1579	93.4373	110.752	115.885	97.8502	130.525	122.257	115.454
TvY486_0700460	hypothetical protein	72.0372	92.4942	58.1897	43.6101	66.5828	69.3685	70.5883	71.8869	92.2212	76.0162	88.9314	59.1203	61.9493	84.154	84.8663	75.8043
TvY486_0404100	cytochrome c oxidase VIII (COX VIII), putative	55.7093	62.823	97.2426	50.454	66.5572	609.049	1060.72	1124.25	687.065	870.271	927.584	1040.05	1139.42	779.207	660.708	909.394
TvY486_0300800	hypothetical protein, unlikely	77.9481	74.7316	57.5509	55.997	66.5569	89.1467	91.884	50.7683	60.172	72.9928	48.6016	60.0121	67.1442	44.2354	57.6665	55.532
TvY486_0400080	hypothetical protein, conserved (fragment)	70.8455	68.8945	61.7774	64.6748	66.5481	39.3129	34.0034	47.0481	37.3966	39.4402	43.2492	51.264	47.8843	41.5885	34.6163	43.7205
TvY486_0801410	glutamyl-tRNA synthetase, putative	73.698	73.3551	62.0208	57.0188	66.5232	157.629	130.546	142.668	140.005	142.712	170.942	180.167	177.926	172.949	172.322	174.861
TvY486_1001150	BARP-like protein, putative	55.3961	47.8485	100.974	61.8314	66.5125	384.428	410.144	345.365	317.405	364.335	333.42	348.733	376.208	421.826	342.688	364.575
TvY486_0011610	nucleobase/nucleoside transporter, putative	69.7479	54.1292	74.8352	67.204	66.4791	109.716	91.7868	84.3081	93.094	94.7262	101.404	99.6307	94.3879	94.0643	107.093	99.316
TvY486_1107520	seryl-tRNA synthetase, putative	67.181	64.5947	67.1969	66.8739	66.4616	50.3458	44.6856	59.91	58.561	53.3756	55.5749	58.6057	52.9505	53.6803	53.5674	54.8758
TvY486_0028330	hypothetical protein, conserved in T. vivax	63.3887	66.8545	66.7165	68.4735	66.3583	42.3668	43.7944	48.6213	56.9226	47.9263	28.5894	31.3947	29.9082	24.3925	24.8812	27.8332
TvY486_0907040	hypothetical protein, conserved	70.8498	74.9643	64.3904	55.0627	66.3168	55.1795	51.6696	54.9841	52.2803	53.5284	40.082	41.4886	40.6916	39.1622	48.6744	42.0198
TvY486_0403730	hypothetical protein, conserved	62.2104	64.3453	73.5138	65.1848	66.3136	19.8248	24.9028	23.8959	24.661	23.3211	11.1837	11.5158	12.3668	12.9356	16.5152	12.9034
TvY486_1116310	hypothetical protein	69.3035	66.3968	64.1352	65.1596	66.2488	56.6181	50.9678	54.5266	56.2191	54.5829	38.9956	41.14	39.7443	37.6916	46.2103	40.7564
TvY486_1102870	serine carboxypeptidase, putative	60.1541	63.2981	69.2521	72.0636	66.192	28.9359	25.0388	40.038	44.4893	34.6255	52.0043	60.0727	57.0207	38.3212	29.1355	47.3109
TvY486_1114730	centrin, putative	62.8819	65.6655	62.7053	73.0625	66.0788	67.7331	67.3817	70.4072	62.3482	66.9676	87.1549	113.06	110.943	103.947	74.0562	97.8322
TvY486_1113460	hypothetical protein, unlikely	49.7388	67.4019	85.7858	61.3853	66.0779	82.6432	68.4267	51.7952	75.8726	69.6844	76.4184	72.4139	32.3187	37.1713	89.5015	61.5648
TvY486_1007710	hypothetical protein, conserved	69.9034	61.782	65.3461	66.6379	65.9173	73.6026	62.6838	69.7826	61.3665	66.8589	88.9971	76.29	82.7101	75.2965	75.5086	79.7605
TvY486_0902940	ADP-ribosylation factor, putative	60.1424	63.2719	77.2364	63.014	65.9162	43.3774	43.4332	59.8949	50.6088	49.3286	53.8041	56.4721	54.7719	59.4739	46.0195	54.1083
TvY486_0904140	hypothetical protein, conserved	65.8723	69.6185	61.618	66.5357	65.9111	88.8435	88.2511	76.2414	67.9284	80.3161	79.2623	71.5736	71.1849	76.7658	78.722	75.5017
TvY486_1106850	hypothetical protein, conserved (fragment)	72.4593	77.0558	54.0466	59.9374	65.8748	45.0138	44.9357	54.2103	49.9363	48.524	47.2881	45.7694	45.2875	46.5962	49.6481	46.9179
TvY486_1003500	26S protease regulatory subunit, putative,serine peptidase, Clan SJ, family S16, putative	76.6358	67.462	50.0318	69.3419	65.8679	48.5869	36.746	47.1679	48.2627	45.1909	51.0874	46.2023	53.3301	43.0251	48.7741	48.4838
TvY486_0404180	hypothetical protein, conserved	63.9635	64.0213	71.5757	63.9062	65.8667	60.5734	48.5352	69.1513	67.5615	61.4554	77.1883	77.0232	73.5793	72.3208	62.4655	72.5154
TvY486_1014510	hypothetical protein, conserved (fragment)	65.7521	77.0596	49.4523	71.0891	65.8383	80.7925	87.988	54.9091	99.7365	80.8565	92.5043	97.9774	117.101	75.6538	80.1788	92.6831
TvY486_1012660	protein kinase A catalytic subunit, putative (PKAC3)	75.4985	75.6468	56.4038	55.7288	65.8195	64.287	77.7675	66.1384	77.324	71.3792	37.0191	34.8309	31.6351	40.9811	47.5832	38.4099
TvY486_0905890	hypothetical protein, conserved	69.7425	71.7608	65.1388	56.6253	65.8169	59.3607	62.6343	58.7721	57.7984	59.6414	43.0159	40.7003	39.6964	35.05	43.366	40.3657
TvY486_0020480	hypothetical protein, conserved in T. vivax	76.7045	76.0099	49.9422	60.3969	65.7634	3.96446	3.53283	3.83816	3.51184	3.71182	3.48659	3.93391	3.53088	4.07734	2.91816	3.58938
TvY486_0502480	hypothetical protein, conserved	60.4376	55.5382	74.8904	72.1082	65.7436	40.9704	29.8548	41.009	34.4006	36.5587	39.0705	47.0335	43.0257	54.1125	40.5277	44.754
TvY486_0904730	hypothetical protein, conserved	54.8251	58.5493	84.8082	64.5965	65.6948	58.1563	42.0275	50.0901	53.08	50.8385	79.6133	108.283	88.8736	93.8535	84.3631	90.9973
TvY486_0019220	hypothetical protein, conserved in T. vivax	60.2753	63.9635	73.5228	64.97	65.6829	63.2013	61.5232	85.0044	72.7518	70.6202	52.4329	53.0336	46.7045	64.7235	65.5155	56.482
TvY486_1011590	syntaxin, putative,vesicle-associated membrane protein, putative	76.4429	67.1397	54.3898	64.4905	65.6157	62.6959	53.9104	60.5887	61.7811	59.744	49.2495	48.2738	49.2959	46.3961	37.5393	46.1509
TvY486_0202040	ATP-dependent Clp protease subunit, heat shock protein 100 (HSP100), putative,serine peptidase, putative	74.4714	78.845	53.5106	55.5547	65.5954	47.8667	45.1852	50.9451	55.6359	49.9082	38.2714	37.231	36.1998	34.1221	39.5273	37.0703
TvY486_1012310	pumilio protein, putative,RNA-binding regulatory protein (pumilio family), putative	71.3751	73.2745	59.0639	58.4862	65.5499	45.4344	55.3517	53.3714	58.1737	53.0828	20.9369	19.9753	18.3987	23.137	36.7431	23.8382
TvY486_0018350	hypothetical protein, conserved in T. vivax	72.9101	79.3132	33.6985	76.2172	65.5348	3.9507	4.7331	4.99497	5.4923	4.79277	3.39523	3.04843	3.65432	2.91299	3.2862	3.25943
TvY486_0300620	hypothetical protein	83.9817	75.0039	50.0585	53.0694	65.5284	90.9054	63.1867	51.0572	90.7925	73.9855	108.131	62.7572	56.0322	75.6714	84.1768	77.3537
TvY486_0901250	hypothetical protein, conserved	47.2878	70.8968	74.6558	69.1166	65.4892	66.2333	60.327	83.6821	64.1849	68.6068	87.7038	94.0462	68.5946	74.0757	74.9809	79.8802
TvY486_0601450	hypothetical protein	53.4299	61.8439	79.4813	67.1644	65.4799	100.267	91.0972	86.9937	72.8403	87.7995	118.641	142.999	115.23	100.419	113.421	118.142
TvY486_0005840	hypothetical protein, conserved in T. vivax	67.7337	64.992	69.59	59.5091	65.4562	152.121	134.079	144.602	134.023	141.206	138.801	135.277	128.264	154.932	160.034	143.462
TvY486_1114040	hypothetical protein, conserved (fragment)	60.9538	56.2771	77.0677	67.4701	65.4422	59.414	48.2855	68.5527	54.9066	57.7897	73.3791	68.976	60.528	85.1595	63.4859	70.3057
TvY486_0200220	hypothetical protein, unlikely	97.0995	74.4646	43.4522	46.7221	65.4346	78.9849	77.1239	77.0681	62.3259	73.8757	74.7344	102.4	78.1554	76.8662	65.8237	79.5959
TvY486_1107590	ABC transported putative	66.6964	64.7614	72.8097	57.4572	65.4312	134.559	139.47	128.533	116.29	129.713	151.113	166.738	178.116	155.887	138.646	158.1
TvY486_0702180	N-acetyltransferase, putative	73.2342	65.6134	61.9414	60.7571	65.3865	72.4299	57.6584	72.8874	68.7844	67.94	97.8801	102.179	97.4652	99.3042	82.7883	95.9234
TvY486_1012110	hypothetical protein, conserved	69.2585	64.9219	61.9452	65.4169	65.3856	47.9126	38.7586	55.9173	48.4492	47.7594	58.0123	71.8255	68.8058	67.6008	53.7961	64.0081
TvY486_0905070	hypothetical protein, conserved (fragment)	70.0003	71.06	62.7645	57.4806	65.3263	82.12	106.342	93.6728	95.4652	94.4	46.7092	45.3241	43.108	59.0216	81.6236	55.1573
TvY486_0906760	hypothetical protein, conserved	62.1739	60.7971	73.6497	64.6296	65.3126	60.4689	46.0417	72.9453	64.3659	60.9554	71.9562	82.2957	87.5489	80.4735	67.5936	77.9736
TvY486_1109020	hypothetical protein, conserved	74.29	68.4743	62.5989	55.2451	65.1521	36.5847	46.9701	43.8726	50.8497	44.5693	19.6621	17.9074	17.6879	16.3381	24.6263	19.2444
TvY486_1110440	calmodulin, putative	60.415	67.9378	70.0237	62.158	65.1336	110.078	109.481	105.506	117.392	110.614	125.614	139.718	139.74	124.616	117.777	129.493
TvY486_1013830	hypothetical protein, conserved	55.0216	64.0921	69.904	71.3147	65.0831	65.242	66.8178	56.7382	62.0988	62.7242	120.565	105.029	106.285	125.951	110.901	113.746
TvY486_0304530	exonuclease, putative	65.232	64.762	66.1883	64.0561	65.0596	56.1445	42.7259	58.9564	55.7469	53.3934	60.1189	72.9112	66.452	70.5132	62.9128	66.5816
TvY486_0803590	hypothetical protein, conserved	60.3657	59.1855	70.8386	69.7424	65.0331	52.5188	52.732	63.1285	68.5815	59.2402	72.0951	76.172	68.5922	72.0135	56.2495	69.0245
TvY486_1001550	proteasome regulatory non-ATP-ase subunit 5, putative (fragment),19S proteasome regulatory subunit 5, putative (RPN5)	73.0006	68.3602	56.7586	61.9585	65.0195	49.6532	47.0375	53.3712	59.5873	52.4123	57.1596	51.3922	46.0835	48.4326	53.0973	51.233
TvY486_0029750	hypothetical protein, conserved in T. vivax	66.718	64.487	58.2066	70.2211	64.9082	13.4719	12.4873	12.5339	12.2624	12.6889	8.2275	8.26477	8.34674	8.54867	8.62986	8.40351
TvY486_0302350	hypothetical protein	70.0478	74.4444	52.7944	62.1537	64.8601	88.9361	96.7389	62.3831	98.8328	86.7227	85.6866	74.9343	63.5249	72.5526	86.7329	76.6863
TvY486_0803800	hypothetical protein, conserved	64.1225	56.0861	66.1687	73.06	64.8593	44.8208	39.8721	34.6224	76.5646	48.97	50.5606	60.3865	69.6294	37.9919	75.3892	58.7915
TvY486_0042670	hypothetical protein, conserved in T.vivax	69.1618	58.8515	63.6031	67.759	64.8439	49.5574	35.0479	44.439	56.1531	46.2993	44.9417	47.7285	46.2356	45.8868	42.6902	45.4966
TvY486_1116890	hypothetical protein, conserved	67.3876	65.779	63.8137	62.2028	64.7958	77.6042	89.4681	77.1037	75.9841	80.04	66.8554	69.2991	65.9808	68.8109	71.0585	68.4009
TvY486_0601210	mitogen-activated protein kinase, putative,protein kinase, putative	66.7798	64.0315	63.528	64.7257	64.7662	49.8584	46.0285	49.228	53.5609	49.669	53.2647	51.7184	52.9566	47.7754	46.6054	50.4641
TvY486_1103870	calmodulin, putative	58.8574	70.9666	58.703	70.2156	64.6857	45.7553	54.3845	59.4131	65.395	56.237	95.5277	88.9739	79.7541	81.3756	73.7275	83.8718
TvY486_0904790	hypothetical protein, conserved	65.9801	64.6777	66.7037	61.2827	64.6611	49.409	43.3676	55.6536	46.9416	48.843	56.0036	66.262	68.5586	55.9811	57.1055	60.7822
TvY486_1002660	hypothetical protein, conserved (fragment)	70.3446	67.5053	59.4421	61.2964	64.6471	56.2851	50.452	59.8305	56.8954	55.8657	46.2341	44.0394	42.2455	49.4992	51.0582	46.6153
TvY486_0602540	aldehyde dehydrogenase family, putative	71.9537	69.5926	58.2295	58.7422	64.6295	81.6545	71.6434	71.0099	74.094	74.6004	71.8623	64.7171	64.7302	60.1357	66.5724	65.6035
TvY486_0032170	hypothetical protein, conserved in T. vivax	60.2997	65.9201	64.0631	68.2337	64.6292	8.38935	7.37685	10.0099	9.50088	8.81925	7.86483	7.24743	6.8206	7.3102	5.93542	7.0357
TvY486_1014950	dynein light chain, putative	76.0256	61.0414	54.1686	67.1329	64.5921	55.4384	50.5302	39.6291	38.7522	46.0875	61.8118	84.5394	52.1643	33.5239	35.4272	53.4933
TvY486_0600690	hypothetical protein	66.3554	57.1803	84.2829	50.5212	64.585	47.4481	89.125	53.6414	31.1965	55.3528	73.4121	47.7729	57.734	66.4591	68.8135	62.8383
TvY486_0901520	hypothetical protein, conserved	68.1422	70.2987	56.614	63.2621	64.5793	44.138	36.7171	41.6853	50.5984	43.2847	42.7128	37.7245	36.263	37.7301	36.9375	38.2736
TvY486_0807410	hypothetical protein, conserved	62.1716	65.8271	63.697	66.0533	64.4372	74.9555	76.8759	95.2549	76.1741	80.8151	74.0406	73.7626	77.6938	85.404	75.1397	77.2081
TvY486_0700750	hypothetical protein, conserved	72.3372	69.2212	60.9663	55.1505	64.4188	41.8178	42.1728	40.8119	38.1108	40.7283	30.9173	30.4591	28.3714	28.044	31.8687	29.9321
TvY486_0026930	hypothetical protein, conserved in T. vivax	59.0606	62.7717	70.2311	65.5916	64.4137	68.1672	63.3423	92.3462	73.5806	74.3591	56.4785	53.5374	50.1051	70.7668	69.5291	60.0834
TvY486_1104910	hypothetical protein, conserved	72.2589	57.5628	60.0747	67.7501	64.4116	50.9502	65.3923	68.6025	47.8896	58.2086	96.6896	134.512	125.829	111.86	61.7426	106.127
TvY486_1114290	hypothetical protein, conserved	61.5273	57.2767	74.7456	63.9853	64.3837	61.1371	62.0994	64.342	53.7626	60.3353	51.1845	51.758	50.0863	50.3487	53.5132	51.3781
TvY486_1011890	RAB-interacting protein, putative	68.3998	68.1404	60.195	60.7786	64.3785	54.4455	49.0799	57.8729	50.2345	52.9082	61.9574	69.1862	72.1016	63.3528	47.931	62.9058
TvY486_1012270	hypothetical protein, conserved	65.2583	64.3114	56.5227	71.2228	64.3288	46.3446	41.2514	46.7905	48.3736	45.69	68.6171	75.6596	79.1626	53.7282	54.0844	66.2504
TvY486_0603770	ribosomal RNA assembly protein, putative	71.3448	62.8338	55.8361	67.252	64.3167	45.6356	42.2715	43.0711	51.085	45.5158	52.4522	68.5941	59.4088	47.0537	49.8381	55.4694
TvY486_0040580	hypothetical protein, conserved in T.vivax	59.9735	66.6088	47.5989	82.8548	64.259	5.35189	4.15738	5.34351	4.97027	4.95576	3.13184	2.62864	5.12516	4.46051	3.62069	3.79337
TvY486_0701390	hypothetical protein, conserved (fragment)	60.2019	58.255	67.1252	71.2175	64.1999	26.5423	21.955	39.1487	25.8264	28.3681	23.0331	24.7289	28.3454	35.8418	15.162	25.4222
TvY486_1005180	protein kinase, putative	71.1223	76.1534	53.7556	55.6491	64.1701	88.6359	97.9656	80.3669	91.4567	89.6063	74.158	74.0516	67.8917	66.6235	74.4706	71.4391
TvY486_0304990	tryptophanyl-tRNA synthetase,putative	70.2806	62.6204	61.3821	62.2654	64.1371	58.9614	60.4763	60.0702	53.2781	58.1965	62.5547	69.3303	64.731	58.9151	45.9819	60.3026
TvY486_1108960	DNA repair protein RAD51, putative (RAD51)	67.1753	64.2887	64.7953	59.6309	63.9725	72.8748	88.0983	81.3058	74.7096	79.2471	74.3046	70.6334	76.02	75.1552	77.9036	74.8034
TvY486_0500560	hypothetical protein, conserved	60.073	67.6404	58.6031	69.3585	63.9188	90.3654	118.661	103.4	105.057	104.371	116.978	150.236	164.363	109.822	66.2305	121.526
TvY486_0903230	heat shock protein, putative	67.7486	65.3755	59.8533	62.6662	63.9109	93.9098	76.7064	91.1561	98.3661	90.0346	96.3781	92.2304	96.8701	80.2438	90.4003	91.2245
TvY486_1001210	hypothetical protein	55.2994	64.7265	70.6567	64.949	63.9079	40.862	57.5213	42.3345	42.4815	45.7998	15.58	15.116	12.3114	15.278	26.0397	16.865
TvY486_0503560	hypothetical protein, conserved	64.1562	68.2408	55.0196	68.1698	63.8966	49.63	56.9675	53.9067	59.0395	54.8859	35.8296	35.0358	31.4778	33.7572	31.9132	33.6027
TvY486_1004160	NADH-ubiquinone oxidoreductase complex I subunit, putative	68.259	64.854	62.8111	59.3891	63.8283	74.6389	81.1609	86.224	77.7515	79.9438	73.6327	73.2965	76.996	79.1865	77.5061	76.1236
TvY486_0703280	centrin, putative	51.8934	50.558	73.4575	79.2655	63.7936	59.1388	72.8569	58.4363	70.9371	65.3423	82.4529	91.0193	92.2224	94.7135	60.982	84.278
TvY486_1102850	hypothetical protein, conserved	54.2992	62.3725	73.8616	64.6191	63.7881	36.9928	34.7647	62.7646	35.6883	42.5526	63.8892	55.5558	53.1428	58.066	51.7462	56.48
TvY486_0002060	hypothetical protein	69.4338	57.111	67.9651	60.5747	63.7712	84.4026	75.8275	73.1534	92.448	81.4579	107.941	113.94	100.442	123.284	118.028	112.727
TvY486_0300036	hypothetical protein, conserved (fragment)	63.9666	34.3956	74.2973	82.2689	63.7321	100.726	38.1483	74.757	78.6739	73.0763	122.3	114.193	142.613	172.403	35.8015	117.462
TvY486_0601440	LMBR1-like membrane protein, putative	61.6462	66.4874	64.849	61.571	63.6384	45.2604	38.8283	47.2292	45.8566	44.2936	40.17	36.8401	34.111	39.4872	38.4711	37.8159
TvY486_0800110	cation-transporting ATPase, putative, (fragment)	64.8757	67.5833	64.2908	57.7252	63.6187	66.677	59.2712	70.8608	74.8562	67.9163	69.3976	66.0935	66.3016	62.9658	71.7572	67.3031
TvY486_0807240	hypothetical protein, conserved in T. vivax	58.8501	58.4727	64.7997	72.2338	63.5891	27.0112	27.7075	28.8551	27.0655	27.6598	24.0223	20.7621	21.1887	21.4857	21.8641	21.8646
TvY486_1115750	zinc finger protein 2, putative	63.513	66.1525	71.9965	52.6463	63.5771	53.2427	58.3451	70.4627	59.8965	60.4868	43.4802	46.6415	35.8768	33.8893	54.6651	42.9106
TvY486_0043800	hypothetical protein, conserved in T. vivax	62.0791	62.7598	58.0637	71.3692	63.568	2.30587	2.59168	3.31226	3.39764	2.90186	2.60835	3.22858	2.28736	2.4971	2.00985	2.52625
TvY486_1002750	hypothetical protein, conserved	64.1757	62.9234	63.8542	63.1289	63.5206	65.1537	67.7841	65.9363	70.6395	67.3784	49.6234	55.0161	42.4207	52.4255	61.6357	52.2243
TvY486_0601190	kinesin, putative	63.5355	58.4601	66.1056	65.9337	63.5087	37.863	48.3202	47.7516	47.5164	45.3628	31.9787	32.6675	33.6797	29.4555	29.6328	31.4828
TvY486_1117890	hypothetical protein, conserved	63.2677	66.9757	54.3407	69.4125	63.4992	78.0487	58.3212	62.7784	71.6571	67.7014	88.3587	91.3317	98.9102	82.8688	78.7513	88.0441
TvY486_0805390	hypothetical protein	69.413	56.4148	76.5324	51.5591	63.4798	83.0531	53.1383	61.9288	60.2326	64.5882	82.6279	78.6822	69.3618	95.1692	79.2603	81.0203
TvY486_1014600	hypothetical protein, conserved	56.8982	62.5979	73.6331	60.6722	63.4504	69.3037	52.7683	61.4458	51.3056	58.7058	60.4472	70.2454	59.02	76.1909	61.4577	65.4722
TvY486_1014320	Sarcalumenin, putative	68.9278	68.3956	61.897	54.5804	63.4502	98.4015	101.153	116.674	96.338	103.142	79.9436	94.1135	84.4285	93.1589	90.1264	88.3542
TvY486_0703960	hypothetical protein	29.2087	77.7073	109.151	37.5573	63.4061	104.286	135.045	70.7215	66.4804	94.1332	33.6224	48.1182	32.3805	41.7275	62.3011	43.6299
TvY486_1006220	hypothetical protein	62.4382	60.7172	62.89	67.5628	63.4021	66.8949	77.4446	79.7873	62.716	71.7107	69.1609	72.9925	64.8096	68.1827	63.9505	67.8192
TvY486_0701110	hypothetical protein, conserved	57.5607	53.9832	74.0701	67.7234	63.3343	60.3998	53.7932	71.9859	54.9257	60.2762	65.5855	71.7544	65.618	75.0654	58.7759	67.3598
TvY486_0404430	hypothetical protein, conserved	57.3031	59.2537	71.0372	65.6239	63.3045	35.9399	37.8238	44.214	43.0568	40.2586	48.8058	53.9697	56.3359	40.2945	36.8467	47.2505
TvY486_0035020	hypothetical protein, conserved	62.3152	64.1552	59.6736	67.034	63.2945	44.1941	38.2033	44.3664	41.5096	42.0684	37.6879	35.6409	32.4647	39.7247	37.197	36.543
TvY486_0404200	hypothetical protein, conserved	64.6064	61.2528	63.8815	63.2086	63.2373	42.7853	39.259	47.4047	55.1997	46.1622	63.6194	67.8442	69.5731	50.9115	45.924	59.5744
TvY486_0013260	cytochrome-b5 reductase, putative	66.4069	65.1647	64.028	57.2755	63.2188	74.5524	59.6095	75.8593	67.4059	69.3568	86.5413	91.3316	86.6255	94.0898	76.2123	86.9601
TvY486_0706000	cis-prenyltransferase-like protein	62.224	55.5947	71.6681	63.3121	63.1997	34.959	24.8248	40.4609	35.8892	34.0335	44.6089	46.3469	48.9104	48.6261	40.1845	45.7354
TvY486_0003560	hypothetical protein, conserved	68.576	67.4002	60.07	56.6593	63.1764	61.8993	67.6437	69.2138	72.0481	67.7012	51.3462	49.234	46.2436	61.3871	64.7893	54.6
TvY486_0020980	hypothetical protein, conserved in T. vivax	58.3462	56.7039	73.0132	64.613	63.1691	19.4835	17.0399	17.1109	16.4181	17.5131	10.1664	10.8289	9.99256	13.9466	13.3039	11.6477
TvY486_0013060	hypothetical protein, conserved in T. vivax	56.5283	55.1971	73.3416	67.1164	63.0459	48.9714	46.3499	74.8691	59.7766	57.4918	54.4254	56.6618	54.0869	68.9205	56.7088	58.1607
TvY486_0903090	hypothetical protein, conserved	57.1189	58.6097	79.391	57.0375	63.0393	426.716	433.323	413.058	360.345	408.361	569.257	511.809	501.791	535.552	538.401	531.362
TvY486_1108440	hypothetical protein, conserved	58.2757	86.1455	44.8152	62.8352	63.0179	86.7458	79.7522	75.5099	84.8426	81.7126	81.1681	112.071	88.0075	94.4381	106.509	96.4387
TvY486_0400460	50S ribosomal protein L7Ae, putative	61.7347	53.4867	70.8784	65.8854	62.9963	43.6838	36.5625	42.2651	44.9553	41.8667	86.371	76.2541	98.5227	63.8654	41.9835	73.3993
TvY486_0030535	S-adenosylmethionine synthetase, putative, (fragment)	67.6084	53.8133	74.1507	56.2953	62.9669	77.9896	84.8242	89.5506	76.2234	82.147	165.29	177.164	176.859	182.285	134.946	167.309
TvY486_0807450	hypothetical protein, conserved	66.8292	67.0837	58.9025	59.0481	62.9659	61.6174	59.8353	58.4757	59.7212	59.9124	57.9993	66.6686	68.4543	55.7566	52.3564	60.247
TvY486_1013450	UDP-galactose transporter, putative, (fragment)	69.0333	67.6663	54.3307	60.7023	62.9332	44.4251	43.2659	42.2766	37.631	41.8997	39.3283	45.62	43.8322	37.5633	35.2638	40.3215
TvY486_0904510	hypothetical protein, unlikely	68.4104	57.6668	75.0785	50.4206	62.8941	62.4725	49.2251	67.2579	53.1941	58.0374	99.5955	79.406	64.2743	78.6231	58.4362	76.067
TvY486_0101010	hypothetical protein, unlikely	47.7959	61.377	78.0393	64.3213	62.8834	300.007	398.62	229.324	295.499	305.863	336.119	274.053	269.855	296.66	229.559	281.249
TvY486_0801000	hypothetical protein, conserved	64.98	68.5049	60.834	57.2028	62.8804	53.6216	55.9922	63.6056	58.2749	57.8736	60.4255	61.5354	61.6834	57.2445	53.6871	58.9152
TvY486_1104700	protein kinase A regulatory subunit, putative	68.9389	69.6305	57.778	55.0977	62.8613	58.2127	75.7916	74.7032	78.2095	71.7292	40.9725	38.8564	38.5703	45.9114	61.2951	45.1211
TvY486_1111740	protein kinase ck2 regulatory subunit, putative,casein kinase II beta chain, putative	64.1594	67.7494	62.8287	56.6669	62.8511	68.9236	65.6796	72.8695	64.7655	68.0596	48.2984	52.3403	45.1783	50.8199	57.6319	50.8538
TvY486_1013570	hypothetical protein, conserved	57.334	56.9229	72.4001	64.7233	62.8451	63.3835	48.5929	65.8193	53.0314	57.7068	56.8748	69.0517	67.4552	62.9718	47.3321	60.7371
TvY486_0008460	hypothetical protein, conserved in T. vivax	61.8763	70.9237	51.7649	66.7607	62.8314	4.27752	3.77495	4.50791	5.07421	4.40865	4.26142	6.37473	5.69875	4.68753	5.17143	5.23877
TvY486_0500550	hypothetical protein, conserved	57.7785	59.6533	71.6909	62.1938	62.8291	113.38	104.026	96.8297	102.141	104.094	106.553	109.542	109.788	97.5216	84.8232	101.646
TvY486_1006110	phosphatidylinositolN- acetylglucosaminyltransferase subunit c, putative	56.3989	63.1012	63.4664	68.1007	62.7668	78.2237	84.7187	76.3844	76.7186	79.0113	76.9885	79.6974	79.6844	71.3409	73.0114	76.1445
TvY486_0043840	hypothetical protein	62.1197	68.9316	57.1025	62.696	62.7124	46.9189	38.392	43.7765	45.2833	43.5927	65.3458	69.6785	65.9406	54.9109	51.0271	61.3806
TvY486_1013200	NADH-ubiquinone oxidoreductase complex I subunit, FT putative	64.5103	61.8268	68.7761	55.7321	62.7113	67.0642	58.8561	62.1005	59.607	61.907	63.4751	62.5474	58.9972	59.9493	56.3865	60.2711
TvY486_0101260	hypothetical protein, conserved	66.9451	69.2195	59.3999	55.0726	62.6593	68.7933	80.48	86.2358	82.1134	79.4056	63.5192	58.6606	59.361	69.3073	78.5131	65.8722
TvY486_0903550	hypothetical protein, conserved	60.0744	65.7738	57.2023	67.5833	62.6585	77.1076	73.0958	73.3951	57.0732	70.1679	115.671	113.77	99.1137	91.0234	72.8035	98.4763
TvY486_1004950	hypothetical protein, conserved	71.8221	74.9572	49.3453	54.3933	62.6295	74.2725	79.5365	81.3845	72.6628	76.9641	57.8795	68.2802	66.4799	57.4978	45.0003	59.0275
TvY486_1109080	DIS3-like exonuclease, putative	65.0678	66.0915	61.3368	57.8645	62.5902	55.0631	42.3847	51.211	49.6096	49.5671	53.1327	49.8792	46.9601	51.8758	56.7315	51.7159
TvY486_0805830	hypothetical protein	58.1781	60.7602	66.5401	64.4257	62.476	36.5663	38.821	50.6632	39.7237	41.4436	58.9014	66.4863	55.3137	66.6724	50.9035	59.6555
TvY486_0806990	hypothetical protein, conserved	71.1836	61.6506	58.7586	58.2867	62.4699	64.0882	70.2664	67.0608	71.174	68.1474	49.6423	42.4513	40.311	44.0736	58.3516	46.966
TvY486_1104870	clathrin coat assembly protein, putative	63.4612	61.8093	71.1929	53.2693	62.4332	127.57	131.244	134.542	108.521	125.469	116.822	149.542	148.435	133.012	110.214	131.605
TvY486_1101670	intraflagellar transport protein IFT88, putative	64.4133	66.6858	59.5936	59.0195	62.4281	51.3778	47.2474	60.5258	54.2437	53.3487	45.357	43.2152	43.2018	48.0011	52.2203	46.3991
TvY486_1007140	hypothetical protein, conserved	67.1569	48.5991	52.6333	81.2731	62.4156	39.4531	80.8616	38.5919	92.6704	62.8942	92.5076	100.336	74.601	47.8232	71.9329	77.4401
TvY486_1009910	hypothetical protein	58.7783	62.5005	79.4319	48.9249	62.4089	79.3259	145.182	101.469	80.1658	101.536	36.6693	45.4283	38.1531	49.9066	87.4928	51.53
TvY486_1015550	Trypanosoma vivax	62.4912	68.4821	64.2033	54.4556	62.4081	47.2097	28.0938	43.1713	41.9088	40.0959	57.4288	53.9955	51.8245	78.7219	86.0827	65.6107
TvY486_0807550	hypothetical protein	49.9453	47.8096	69.3362	82.4667	62.3895	42.7544	44.1577	46.8804	44.2937	44.5215	25.2235	26.7039	24.3414	35.7908	28.0565	28.0232
TvY486_0805630	hypothetical protein	0	113.736	135.795	0	62.3828	0	0	0	63.1406	15.7851	70.6791	67.365	0	119.877	155.245	82.6332
TvY486_1100720	hypothetical protein, conserved	62.9373	63.0065	60.9888	62.4907	62.3558	73.0899	63.5079	72.6376	57.9511	66.7966	95.0001	96.0093	92.832	100.111	83.7101	93.5325
TvY486_0903190	nascent polypeptide associated complex subunit, putative	67.9309	64.2858	44.9673	72.1024	62.3216	42.0669	32.5677	35.4475	44.9336	38.7539	59.2155	85.5972	61.7869	46.8314	47.5421	60.1946
TvY486_0904020	phosphatidylcholine:ceramide cholinephosphotransferase 2, putative	59.1479	59.8912	63.5409	66.6935	62.3184	51.8965	49.5082	51.1415	51.642	51.047	53.7658	58.54	54.4949	45.9582	44.6842	51.4886
TvY486_1005140	hypothetical protein, conserved	61.1113	67.7406	56.4953	63.9035	62.3127	101.562	89.1002	102.404	102.38	98.8615	103.731	104.247	108.852	93.5956	93.4057	100.766
TvY486_1006800	hypothetical protein, conserved	61.5295	59.672	62.5877	65.1302	62.2298	57.3855	49.1394	46.1449	57.5187	52.5471	62.2149	58.8708	60.9547	51.153	46.1159	55.8619
TvY486_0502575	ribose-phosphate pyrophosphokinase, putative, (fragment)	70.9891	63.8881	55.3077	58.7125	62.2243	80.8863	46.8802	66.4841	70.309	66.1399	102.369	94.3226	93.4349	102.101	114.474	101.34
TvY486_0027490	hypothetical protein, conserved in T. vivax, (fragment)	57.5778	64.6358	55.5606	70.9401	62.1786	3.87138	5.20508	6.40134	4.70255	5.04509	3.5246	4.85656	4.65492	4.78953	3.54454	4.27403
TvY486_0600940	hypothetical protein, conserved	65.5841	62.0904	57.6121	63.2705	62.1393	76.5845	65.8249	63.722	74.3844	70.129	85.8523	86.4288	83.6898	64.5245	72.1904	78.5372
TvY486_1002270	ubiquitin-conjugating enzyme variant Kua homologue, putative	53.5208	56.1056	78.8081	59.8821	62.0792	64.7485	85.3395	80.5657	75.1993	76.4633	41.6206	40.5983	38.0671	51.9136	51.8505	44.81
TvY486_0401720	RNA-binding protein, putative	57.1468	57.044	70.5786	63.4608	62.0575	65.484	52.1738	79.4406	58.5766	63.9188	72.5512	93.79	82.0303	89.8706	66.8527	81.019
TvY486_1105240	aspartate aminotransferase, mitochondrial, putative	64.0199	63.0115	62.0447	59.1373	62.0534	60.085	62.3987	53.5732	73.7981	62.4637	61.1975	53.021	53.2848	43.1346	56.2474	53.3771
TvY486_1103470	hypothetical protein, conserved	67.047	55.2787	61.0697	64.8106	62.0515	65.5827	58.0001	56.7538	62.1913	60.632	75.8708	74.1813	84.7891	64.4422	58.0059	71.4579
TvY486_0704060	hypothetical protein, conserved	66.7211	64.785	58.2128	58.3896	62.0271	41.1723	40.3282	41.824	40.0484	40.8432	39.271	38.7576	37.9488	40.1311	34.3837	38.0984
TvY486_0802150	hypothetical protein, unlikely	56.2535	51.0708	70.4408	70.3261	62.0228	63.7338	75.0666	55.1485	67.274	65.3057	36.0349	71.7518	51.0416	48.02	50.407	51.4511
TvY486_0403680	calpain-like cysteine peptidase, putative,cysteine peptidase, Clan CA, family C2, putative	61.7125	58.1319	68.8481	59.3544	62.0117	93.3318	106.776	90.0802	86.1189	94.0767	92.8896	88.6617	78.9663	86.8418	116.627	92.7973
TvY486_0801920	hypothetical protein, conserved	67.038	76.5913	47.9338	56.4525	62.0039	62.7979	52.2488	49.3122	56.7724	55.2828	65.4415	58.8326	67.4232	54.244	71.9422	63.5767
TvY486_0402160	asparaginyl-tRNA synthetase, putative	63.2988	63.9925	61.676	58.8771	61.9611	54.4338	39.7127	55.632	53.6563	50.8587	51.7471	50.8223	49.5433	53.3347	49.3934	50.9682
TvY486_0036000	cyclin dependent kinase-binding protein, putative	71.4958	66.5197	60.1902	49.5608	61.9416	66.8048	63.919	56.5246	64.9907	63.0598	50.3047	46.2828	43.9348	46.6289	56.056	48.6414
TvY486_0803240	hypothetical protein, unlikely	40.2587	64.3021	65.4876	77.5818	61.9076	78.7991	114.651	111.726	56.4295	90.4014	77.9455	71.1994	69.5514	85.5248	80.9358	77.0314
TvY486_1105900	dynein light chain, putative	60.5972	68.2136	58.5076	60.2867	61.9013	35.9308	31.8776	47.7025	34.7277	37.5597	45.6658	58.2307	48.0019	52.3	42.5545	49.3506
TvY486_0806900	myosin heavy chain kinase A, putative	64.7699	66.0468	61.783	54.9351	61.8837	61.5427	65.7998	80.7195	66.0327	68.5237	62.7731	58.2912	66.4321	67.3876	59.3307	62.8429
TvY486_0706630	hypothetical protein, conserved	66.1171	65.6619	58.8543	56.8871	61.8801	46.3322	46.42	59.124	50.1056	50.4955	43.253	40.8474	40.25	47.0744	50.9854	44.482
TvY486_1009060	isoleucyl-tRNA synthetase, putative	67.4321	61.3531	60.1845	58.5265	61.874	51.9051	44.127	54.713	53.9024	51.1619	52.8384	47.7816	45.5167	47.8784	52.6706	49.3371
TvY486_0023810	hypothetical protein, conserved in T. vivax	66.4645	61.996	57.9627	61.0308	61.8635	83.0966	69.5226	66.4652	92.5347	77.9048	79.4101	84.2894	69.6076	82.8781	108.747	84.9864
TvY486_1115800	hypothetical protein	63.908	62.9769	64.5236	55.9804	61.8472	56.8473	72.1883	67.1837	58.0046	63.556	60.5511	55.8411	53.077	67.2658	60.4785	59.4427
TvY486_0025925	hypothetical protein, conserved in T. vivax	53.5706	58.0605	74.1764	61.5482	61.8389	29.2116	23.045	34.8386	31.6664	29.6904	27.4051	28.4268	24.4753	32.3106	24.0064	27.3248
TvY486_0403670	hypothetical protein	52.8131	60.357	78.1416	55.8628	61.7936	103.89	149.573	92.7808	98.1048	111.087	88.7315	74.6432	88.5128	100.447	118.627	94.1923
TvY486_1014190	protein kinase, putative	67.1604	69.8259	59.1974	50.8975	61.7703	81.0295	70.3583	86.9545	83.8294	80.5429	87.3544	83.2951	83.8923	93.8086	90.6445	87.799
TvY486_0019810	fatty acyl CoA syntetase 1, putative	60.0714	58.9023	64.5749	63.3469	61.7239	95.5032	72.2189	79.2893	69.5722	79.1459	58.6946	53.2699	47.5873	76.1343	80.1638	63.17
TvY486_1114070	hypothetical protein, conserved	59.3028	54.655	67.2935	65.5001	61.6878	50.9046	47.3978	53.6195	51.4863	50.852	51.6553	58.7152	61.9911	42.0881	38.6516	50.6203
TvY486_1005570	hypothetical protein, conserved	69.9156	64.3732	58.5841	53.6211	61.6235	65.3564	65.5306	72.9335	65.7912	67.4029	73.8785	78.0033	61.5943	64.5935	59.5104	67.516
TvY486_1116050	calpain-like cysteine peptidase, putative	67.5169	64.6455	53.3139	60.9012	61.5944	50.5593	46.8065	51.9625	48.8678	49.549	69.2948	87.1288	90.6474	71.5049	57.1785	75.1509
TvY486_1010850	hypothetical protein, conserved in T. vivax	59.936	62.882	64.1448	59.3915	61.5886	123.994	65.6178	105.657	68.6407	90.9774	127.954	118.216	58.5279	99.9694	113.9	103.713
TvY486_0304000	C-8 sterol isomerase, putative	52.7294	50.0253	84.3493	59.233	61.5842	93.8283	81.7458	97.9578	70.1868	85.9297	123.952	119.183	120.083	107.601	104.028	114.969
TvY486_0904740	hypothetical protein, conserved	56.891	57.9633	62.4135	68.9268	61.5486	76.6584	62.8018	62.7836	73.3217	68.8914	92.8045	91.7865	92.1528	76.8848	75.8181	85.8893
TvY486_0600100	CCR4 associated factor, putative	66.925	71.9938	54.1161	52.9419	61.4942	46.9196	36.4225	39.7729	49.7133	43.2071	28.9156	24.9469	24.7392	28.2499	35.7433	28.519
TvY486_0600290	hypothetical protein, conserved	61.6181	67.9282	56.3537	59.8722	61.443	62.6853	77.7806	67.4726	75.7529	70.9228	51.5648	53.5989	56.534	50.4714	54.5769	53.3492
TvY486_0040610	hypothetical protein, conserved in T. vivax	90.3216	31.2723	0	124.044	61.4095	29.7535	19.0138	233.512	162.581	111.215	0	156.379	31.4135	69.4741	46.0985	60.673
TvY486_1012160	hypothetical protein, conserved	61.4838	51.0715	66.3036	66.7397	61.3997	50.8091	55.7574	56.7965	59.0539	55.6042	55.6281	59.0741	59.3693	51.7686	57.3593	56.6399
TvY486_0038680	retrotransposon hot spot (RHS) protein, putative	60.9031	55.703	66.8858	62.0668	61.3897	72.3106	59.8979	77.5473	78.9695	72.1813	61.972	59.3544	54.7867	60.4385	72.4871	61.8077
TvY486_0300630	DNA-directed RNA polymerase subunit, putative	113.923	66.7457	24.446	40.4164	61.3828	75.9123	82.8203	84.0327	149.19	97.9888	27.0055	76.532	80.0877	83.9838	15.6493	56.6517
TvY486_1002390	hypothetical protein	64.6697	55.5951	64.6726	60.4981	61.3589	63.9873	71.4327	89.7831	62.4415	71.9112	61.8726	50.3376	41.8741	63.0564	58.5623	55.1406
TvY486_1114220	hypothetical protein, conserved	67.5513	63.2835	60.6502	53.9388	61.356	71.2943	75.2081	73.7303	75.6685	73.9753	90.9271	104.047	97.8362	81.6235	70.1292	88.9126
TvY486_1103480	hypothetical protein, conserved	64.3158	67.7438	55.4547	57.8268	61.3353	28.4515	23.9947	34.9336	23.8376	27.8043	22.2323	28.509	25.7566	23.5814	23.2446	24.6648
TvY486_0503850	hypothetical protein, conserved	66.4475	77.3466	59.4702	41.9411	61.3014	38.958	49.2893	34.8738	38.9673	40.5221	17.4442	21.1679	21.3661	22.5378	17.9941	20.102
TvY486_0033020	hypothetical protein	67.064	69.2224	54.9753	53.9256	61.2968	40.0801	50.7499	38.9456	42.6433	43.1047	23.1236	19.9928	22.6549	23.991	29.6612	23.8847
TvY486_0805890	hypothetical protein, conserved	60.1479	64.4256	59.4696	61.1279	61.2927	69.8598	65.5776	72.7501	72.3829	70.1426	91.8607	106.335	108.846	94.2623	89.204	98.1016
TvY486_0800270	hypothetical protein, conserved (fragment)	58.9121	51.5697	79.288	55.2753	61.2613	70.2077	76.0829	89.2058	81.8278	79.3311	66.2416	72.3728	54.2126	70.3642	72.0198	67.0422
TvY486_1112710	2-oxoglutarate dehydrogenase, E2 component, dihydrolipoamide succinyltransferase, putative	52.8006	43.4888	88.2076	60.5351	61.258	115.976	85.8648	101.589	118.979	105.602	133.893	125.413	119.947	117.432	125.823	124.502
TvY486_0004310	hypothetical protein, conserved in T. vivax	47.3309	46.8682	84.5386	66.1902	61.232	22.7679	25.6096	35.4491	30.9289	28.6889	18.4518	23.6076	22.4105	19.8427	17.6567	20.3939
TvY486_0010870	hypothetical protein, conserved (fragment)	58.3034	62.6421	57.6382	66.3287	61.2281	79.8071	81.4662	86.5774	47.1471	73.7495	70.2636	58.65	52.1122	82.0374	81.6415	68.9409
TvY486_0001810	hypothetical protein, conserved in T. vivax, (fragment)	64.6862	61.7765	44.1927	74.2539	61.2273	9.97434	5.28064	9.41314	7.76049	8.10715	5.54755	6.31211	6.33729	5.47399	7.75694	6.28558
TvY486_0302200	hypothetical protein, conserved	57.9483	61.8596	68.3495	56.7484	61.2264	58.8836	52.6755	71.8436	61.6647	61.2668	56.535	52.7512	56.5555	71.6032	54.3567	58.3603
TvY486_0602490	hypothetical protein, conserved	63.3141	67.6611	56.1774	57.6394	61.198	18.5104	15.9156	22.5783	22.3437	19.837	12.2173	11.3236	10.1506	12.0825	13.4174	11.8383
TvY486_0704350	hypothetical protein, conserved	63.1943	72.0247	54.9239	54.4586	61.1504	29.5697	21.965	41.1263	30.7603	30.8553	33.4187	38.5172	37.763	52.4185	40.7865	40.5808
TvY486_1007580	protein transport protein Sec23A, putative	68.6453	65.9255	56.1606	53.8595	61.1477	59.7138	51.0754	60.9046	63.3469	58.7602	65.7595	68.6397	69.9835	60.6459	54.9128	63.9883
TvY486_0600670	hypothetical protein, conserved	59.0122	66.8734	61.8493	56.825	61.14	77.3342	85.6476	79.9401	70.0009	78.2307	68.5508	66.4109	70.5657	57.5649	52.6653	63.1515
TvY486_1001490	hypothetical protein, unlikely	77.2013	43.774	71.1716	52.3739	61.1302	51.8061	96.4743	58.7864	74.2814	70.3371	41.5285	35.6987	35.0513	45.9941	53.2962	42.3138
TvY486_1013370	hypothetical protein, conserved	59.1288	53.5521	59.8796	71.912	61.1181	50.938	46.8872	50.7581	59.84	52.1058	70.4981	98.3652	114.19	53.127	63.5649	79.949
TvY486_0016880	hypothetical protein, conserved	53.5885	55.4757	61.1561	74.24	61.1151	59.8779	86.9981	81.277	67.7448	73.9744	75.1289	76.9393	79.5096	72.9092	64.5456	73.8065
TvY486_1100980	hypothetical protein, conserved	62.571	60.4055	59.4782	61.9773	61.108	55.9061	35.4431	48.1387	55.8153	48.8258	68.4053	62.1516	62.6646	62.5225	63.2065	63.7901
TvY486_0044360	protein kinase, putative, (fragment)	54.083	59.6341	65.7962	64.6713	61.0461	41.9927	46.2119	51.5479	51.7047	47.8643	38.4179	32.9553	28.7001	34.5758	43.5305	35.6359
TvY486_0402120	hypothetical protein, conserved	64.4891	62.4607	61.512	55.7219	61.0459	100.64	126.97	109.391	96.4823	108.371	85.5896	91.8609	88.3724	97.831	82.4537	89.2215
TvY486_1115940	hypothetical protein, conserved	63.9299	64.4587	58.2027	57.4699	61.0153	51.0716	49.0058	54.8838	51.6222	51.6458	37.6385	36.4346	33.9511	39.6207	44.8283	38.4946
TvY486_0036710	hypothetical protein, conserved in T. vivax	64.4022	72.8218	47.5844	59.1907	60.9998	22.9459	18.9128	22.8067	18.8843	20.8874	16.9869	20.823	17.207	16.731	14.4567	17.2409
TvY486_1111680	hypothetical protein, conserved	61.5589	62.955	60.6478	58.6655	60.9568	71.0133	55.4136	66.9191	52.9183	61.5661	54.3341	61.3461	69.5321	66.2952	52.9906	60.8996
TvY486_1110790	SNF7-like protein, putative	54.7628	58.2258	65.778	64.9286	60.9238	54.8077	42.665	55.0676	44.6632	49.3009	61.3169	77.5387	77.3367	58.2199	50.4535	64.9731
TvY486_1005050	hypothetical protein, conserved	62.8229	60.4589	67.1694	53.241	60.9231	104.18	98.0523	101.337	99.8304	100.85	97.5413	114.921	115.657	123.321	89.9773	108.284
TvY486_0807300	hypothetical protein, unlikely	60.1215	59.3375	67.4185	56.595	60.8681	55.1393	59.3175	63.7779	57.8866	59.0303	60.6495	59.3188	54.7984	54.5484	46.8895	55.2409
TvY486_1115480	hypothetical protein	51.1279	55.2944	62.389	74.4278	60.8098	33.4642	30.6603	32.4431	29.293	31.4652	29.5193	32.2715	28.4657	49.5338	61.256	40.2093
TvY486_0902230	NAD/FAD dependent dehydrogenase, putative	57.9598	62.7142	64.3815	58.0583	60.7784	48.2956	41.6587	65.0764	53.9608	52.2479	44.0354	42.4362	40.7491	44.2953	36.935	41.6902
TvY486_0402170	hypothetical protein, conserved	68.4546	57.8915	48.9726	67.6163	60.7338	53.1337	67.9111	62.3863	67.1541	62.6463	42.2848	64.3231	72.797	73.5707	51.8623	60.9676
TvY486_0602650	splicing factor 3a, putative	61.4349	60.9187	58.0255	61.8474	60.5566	48.0112	54.9223	51.0957	51.6107	51.41	54.1656	54.5918	56.0465	50.6081	45.4093	52.1643
TvY486_1109220	hypothetical protein, conserved	65.6927	54.4784	59.0133	63.0163	60.5502	58.6556	60.1469	54.2755	56.3647	57.3607	60.9642	61.9576	62.3475	66.7969	75.1	65.4332
TvY486_0402730	hypothetical protein, conserved	55.6972	58.1245	70.1376	58.2104	60.5424	56.1452	49.3271	59.7379	49.263	53.6183	54.4694	73.2016	63.962	61.2223	47.2124	60.0135
TvY486_1115700	hypothetical protein, conserved	61.5234	61.6097	64.6343	54.3145	60.5205	53.3677	49.0403	52.9852	53.9209	52.3285	61.1319	65.2067	60.4597	69.9005	74.4769	66.2351
TvY486_0601900	p22 protein precursor, putative	53.5124	57.3833	77.9096	53.2435	60.5122	60.0775	55.5753	76.6513	61.8826	63.5467	100.846	121.62	111.119	121.495	86.9413	108.404
TvY486_1101800	hypothetical protein, conserved in T. vivax	55.3704	52.999	58.901	74.613	60.4708	64.4849	64.6734	103.334	59.7177	73.0525	68.8924	86.3046	85.3285	82.3108	54.9543	75.5581
TvY486_0401390	hypothetical protein, conserved	60.5066	58.0183	62.2513	61.0844	60.4652	49.4872	49.0759	49.6604	52.9244	50.287	61.0001	66.7929	56.0266	56.6145	48.5362	57.7941
TvY486_0900020	hypothetical protein, conserved	55.9846	58.0592	68.6987	59.0905	60.4582	72.2202	98.8817	70.4887	73.6574	78.812	56.8404	56.8075	57.6361	56.3211	61.067	57.7344
TvY486_0200266	hypothetical protein, conserved	66.3823	67.9444	50.4758	56.8529	60.4139	44.7989	43.6696	47.358	47.7791	45.9014	38.9266	45.5013	43.6879	43.5507	36.5763	41.6486
TvY486_1006990	dipeptidyl-peptidase 8-like serine peptidase	65.3996	65.8986	55.4227	54.8829	60.401	48.7876	36.9743	44.7474	51.3516	45.4652	49.3121	48.1879	43.9831	45.8193	48.0363	47.0677
TvY486_1004970	mitochondrial carrier protein, putative	65.1346	66.1558	61.8272	48.4751	60.3982	184.569	194.562	191.406	197.441	191.995	228.074	220.997	204.22	216.288	245.21	222.958
TvY486_0800950	ATP-dependent DEAD/H RNA helicase, putative, (fragment)	61.816	61.9541	57.9161	59.8801	60.3916	79.8807	83.8089	82.9098	80.6577	81.8143	77.6647	80.4068	79.6776	78.5129	80.6997	79.3923
TvY486_0004430	ATP synthase (E/31 kDa) subunit, putative	48.5951	63.4027	79.8862	49.6258	60.3775	55.9002	44.139	60.9825	41.8702	50.723	57.693	48.2602	50.1482	67.3256	45.2918	53.7438
TvY486_0601330	aspartyl-tRNA synthetase, putative	64.2	65.3301	55.1718	56.7563	60.3646	44.9994	39.0865	50.004	52.8908	46.7452	47.5105	43.4568	45.9465	43.5893	48.1464	45.7299
TvY486_1012460	hypothetical protein, unlikely	51.6539	60.2646	64.4315	65.0482	60.3495	54.8448	58.1805	47.9896	53.5542	53.6423	25.5141	21.9312	18.5454	19.8422	28.8485	22.9363
TvY486_1012300	hypothetical protein	63.6541	65.9827	59.6984	52.0559	60.3478	46.0714	69.6619	55.6106	55.9704	56.8286	20.5439	23.1535	20.3209	27.3881	36.7587	25.633
TvY486_1115950	chaperone protein DNAj, putative	63.9487	63.1431	54.3876	59.8526	60.333	62.2224	58.488	61.3747	70.6528	63.1845	56.1833	55.9377	56.7933	63.0594	68.9286	60.1805
TvY486_0010310	hypothetical protein, conserved in T. vivax	50.9689	51.0012	72.0171	67.2939	60.3203	12.1049	9.96103	13.6629	11.5361	11.8162	9.98523	12.7612	10.6727	12.621	9.32736	11.0735
TvY486_0601230	phosphatase 2C, putative	61.8238	65.22	55.2216	58.9427	60.302	50.8888	67.1217	60.7399	66.1639	61.2286	53.1284	50.0292	46.9648	47.7424	54.9242	50.5578
TvY486_0402360	hypothetical protein	66.4801	52.5665	55.6099	66.4332	60.2724	66.9079	82.1552	41.9011	63.5715	63.6339	40.7094	19.6493	35.0914	39.1286	76.4417	42.2041
TvY486_0602230	pyridoxal kinase, putative	60.0314	62.2487	58.3474	60.3088	60.2341	97.8978	82.305	76.5619	81.0012	84.4415	115.988	115.912	118.4	120.273	132.121	120.539
TvY486_1012430	cholinephosphate cytidylyltransferase A, putative, (fragment)	52.6168	51.6541	85.7847	50.8628	60.2296	46.9774	36.8091	35.5912	43.6454	40.7558	35.8547	30.4983	39.8649	21.0418	20.6105	29.574
TvY486_0902910	hypothetical protein, conserved (fragment)	64.2716	64.5538	54.5176	57.4427	60.1964	54.5812	48.8756	53.1013	56.2954	53.2134	68.8583	71.3754	66.6737	66.4703	67.6847	68.2125
TvY486_1008340	chaperone protein DNAJ, putatative	60.5017	61.3955	60.2576	58.5929	60.1869	69.9726	52.0166	81.4352	65.3031	67.1819	68.6155	71.2921	76.177	71.9281	66.0275	70.808
TvY486_0701650	Adenine phosphoribosyltransferase, putative	60.2118	61.804	63.9676	54.7618	60.1863	47.4803	37.8367	50.1791	48.4835	45.9949	50.7678	48.8497	49.8628	46.8851	34.4078	46.1546
TvY486_1100650	prefoldin, putative	70.9551	55.3177	61.1184	53.3292	60.1801	50.5537	71.8818	72.8212	59.5957	63.7131	60.8587	73.28	81.2247	113.532	72.7923	80.3375
TvY486_0706050	mercaptopyruvate sulfurtransferase, putative	59.4217	61.5687	60.0928	59.3127	60.099	74.7398	57.8728	66.0343	65.5161	66.0408	75.3924	69.8772	70.2778	80.6306	87.6672	76.769
TvY486_0800380	hypothetical protein, unlikely	50.1514	72.7862	65.0005	52.4388	60.0942	76.2039	150.608	89.7094	102.539	104.765	63.1917	40.362	70.1848	53.6205	112.414	67.9546
TvY486_0803120	hypothetical protein, conserved	56.1865	55.6677	61.9413	66.5712	60.0917	48.3274	50.0665	55.4852	51.5358	51.3537	45.2188	45.0904	49.9828	39.0451	32.9933	42.4661
TvY486_1008870	hypothetical protein, conserved	55.9001	50.1635	74.2483	60.0416	60.0884	42.2111	45.9463	60.7694	47.8428	49.1924	69.8357	92.3643	92.9451	55.4262	52.0277	72.5198
TvY486_0500810	hypothetical protein, conserved	63.3332	61.718	48.9609	66.3244	60.0841	78.3773	90.636	49.2909	87.755	76.5148	114.672	103.677	115.847	69.4894	76.8131	96.0997
TvY486_1010660	hypothetical protein, conserved	58.1766	68.3066	57.5541	56.1894	60.0567	41.5889	71.5775	45.512	51.4726	52.5378	73.4201	78.9411	72.9056	43.2229	41.1042	61.9188
TvY486_0803790	hypothetical protein, conserved	65.3367	64.8666	57.5196	52.4735	60.0491	18.5786	19.8729	25.2177	23.7329	21.8505	17.5491	17.3138	14.6491	15.5094	17.1836	16.441
TvY486_0602030	RNA-binding protein, putative	59.6367	63.0075	62.6697	54.6363	59.9875	57.0279	60.7816	61.037	55.6706	58.6293	43.1826	41.3597	41.4978	47.53	48.7257	44.4592
TvY486_0045650	hypothetical protein, conserved in T.vivax	56.7948	60.1795	57.2928	65.658	59.9813	15.5271	15.991	18.3286	18.6303	17.1193	12.871	18.1542	14.2619	14.9042	14.1974	14.8777
TvY486_0035990	receptor-type adenylate cyclase GRESAG 4, putative,receptor-type adenylate cyclase GRESAG 4.4B	71.578	84.9281	29.6983	53.6851	59.9724	15.3705	13.547	14.2969	15.4902	14.6761	9.5661	10.1637	9.9686	8.90652	9.06969	9.53492
TvY486_1111450	hypothetical protein, conserved	68.4545	64.4842	55.0279	51.8397	59.9516	62.4387	50.4041	64.0363	66.2555	60.7836	63.2987	54.1773	55.9532	61.7518	72.9045	61.6171
TvY486_0805640	ubiquitin-conjugating enzyme E2, putative	66.4035	59.9882	59.9501	53.3861	59.932	73.0255	62.6562	86.7668	86.0016	77.1125	74.0599	95.8812	105.003	96.0582	80.8822	90.3769
TvY486_0400540	expression site-associated gene (ESAG) protein, putative,expression site-associated gene 5 (ESAG5) protein, putative	56.2785	55.7436	60.9836	66.7014	59.9268	70.4295	61.8367	71.0917	66.5536	67.4779	74.9582	72.488	70.2697	58.3832	58.5849	66.9368
TvY486_1105790	hypothetical protein, conserved	59.7874	45.0173	73.9348	60.9454	59.9212	88.5432	52.1183	76.6726	84.5356	75.4674	69.942	51.875	74.1446	102.99	91.5047	78.0913
TvY486_1013750	mitochondrial carrier protein, putative	67.8043	54.2689	57.6512	59.9255	59.9125	61.8704	53.3094	52.9246	52.5599	55.1661	57.7852	58.0385	58.2107	63.7317	60.1446	59.5821
TvY486_0603610	hypothetical protein, conserved	56.437	62.9084	54.9855	65.1987	59.8824	41.9212	56.0178	52.3542	46.7559	49.2623	66.8892	59.4198	66.5626	51.7802	43.2611	57.5826
TvY486_0603780	hypothetical protein, conserved	59.1331	63.7808	66.455	50.0523	59.8553	47.3924	66.6697	73.106	50.6717	59.46	72.8203	74.6851	95.8991	62.7745	46.2716	70.4901
TvY486_0004970	hypothetical protein, conserved in T. vivax, (fragment)	52.9824	57.6406	64.5252	64.2414	59.8474	59.3111	54.3077	76.9912	65.4192	64.0073	70.9359	65.0627	59.2327	82.9156	71.1361	69.8566
TvY486_1108290	hypothetical protein, conserved,predicted WD40 repeat protein	58.3232	61.7638	61.8451	57.3133	59.8113	49.9218	61.0031	58.885	58.7884	57.1496	39.9581	36.3216	32.6935	48.5796	60.6182	43.6342
TvY486_0009400	hypothetical protein, conserved	64.6913	62.7671	54.0067	57.732	59.7993	39.7979	39.7929	53.7801	53.2625	46.6583	32.982	29.9853	28.105	30.3624	37.8193	31.8508
TvY486_1014480	hypothetical protein, conserved	54.0418	56.8558	70.7927	57.4461	59.7841	42.4445	41.8932	53.4103	60.9189	49.6667	51.2806	51.8421	44.8065	51.9379	52.2432	50.4221
TvY486_0501950	translation initiation factor, putative	62.6835	60.1152	57.0794	59.2572	59.7838	48.9889	33.5705	50.6327	49.8566	45.7622	46.0751	44.3234	41.8897	48.8103	49.841	46.1879
TvY486_0019580	mitotubule-associated protein Gb4, putative	58.3805	59.416	59.637	61.6877	59.7803	122.264	184.395	161.162	161.95	157.443	107.955	115.351	110.57	99.2943	133.256	113.285
TvY486_0403520	DNA-directed RNA polymerase II subunit 2, putative	62.4267	62.5356	60.4446	53.7058	59.7782	27.191	22.7245	39.0246	34.7843	30.9311	35.1537	35.629	34.7847	31.7679	32.1707	33.9012
TvY486_0201830	hypothetical protein, conserved	49.4418	42.2934	75.1886	72.118	59.7604	30.586	27.7485	32.4595	33.1134	30.9768	54.7478	69.9562	45.3169	65.8381	31.5951	53.4908
TvY486_1107960	hypothetical protein, conserved	66.736	56.6291	60.0721	55.5381	59.7438	110.102	101.033	85.2835	104.631	100.262	119.967	123.108	112.409	91.4643	96.7658	108.743
TvY486_0303050	FG-GAP repeat protein, putative,intergrin alpha chain protein, putative	68.3536	68.0556	50.5903	51.8334	59.7082	35.6417	32.5052	36.184	37.2465	35.3944	34.7836	32.4117	32.12	30.7424	31.743	32.3601
TvY486_0301270	hypothetical protein, conserved	51.7002	54.4302	52.2766	80.4138	59.7052	78.9046	67.9716	62.7551	80.3543	72.4964	96.4161	107.6	91.0681	60.0357	63.7676	83.7775
TvY486_0906360	hypothetical protein, conserved	59.0054	64.8569	55.8323	59.1226	59.7043	66.6044	54.8094	52.8798	59.6114	58.4763	53.1033	63.8975	60.7851	44.2889	41.2376	52.6625
TvY486_1005970	hypothetical protein, conserved	61.973	68.0877	51.2633	57.4102	59.6836	44.3092	34.2466	41.28	51.2609	42.7742	66.5072	71.0183	60.8395	46.7585	47.8086	58.5864
TvY486_1012590	hypothetical protein, conserved	67.9613	61.0007	56.0347	53.6981	59.6737	109.748	136.756	112.734	123.056	120.573	101.143	97.5195	89.9205	90.7126	103.911	96.6413
TvY486_1100300	hypothetical protein, conserved (fragment)	61.1113	58.171	57.8888	61.2343	59.6013	30.946	27.0943	30.7348	29.7196	29.6237	37.7587	43.3152	39.3267	41.9902	34.6725	39.4127
TvY486_1009560	proteasome regulatory ATPase subunit,19S proteasome regulatory subunit, putative	58.6081	60.6041	60.5032	58.5766	59.573	57.0291	50.8101	52.1753	61.7251	55.4349	53.6716	46.4379	45.7292	48.9411	54.8122	49.9184
TvY486_0800180	hypothetical protein, unlikely	65.8832	72.2039	42.8876	57.2066	59.5453	59.3079	79.6153	73.4416	89.6239	75.4972	99.1075	89.796	90.0202	111.554	105.326	99.1607
TvY486_0400100	Double RNA binding domain protein 7 (DRBD7)	62.9779	67.2395	56.8412	51.1126	59.5428	78.8606	82.8372	66.2383	83.5566	77.8732	91.9224	98.7057	92.7468	71.7834	73.9404	85.8197
TvY486_0031760	leucine-rich repeat protein	61.977	57.3695	58.0086	60.8001	59.5388	89.7038	75.2381	82.4273	99.3359	86.6763	87.68	81.8396	74.8238	88.5074	111.333	88.8368
TvY486_1012790	glycosyltransferase, putative	59.0616	57.5085	60.6183	60.7541	59.4856	43.3947	39.2635	46.7507	52.3914	45.4501	48.1913	47.9777	46.5625	39.9093	35.5225	43.6327
TvY486_1103990	hypothetical protein, unlikely	27.3399	54.2179	75.6603	80.6277	59.4614	52.6933	66.7529	45.6267	81.8202	61.7233	46.0355	51.7312	39.7626	23.6135	56.0876	43.4461
TvY486_0100480	conserved protein, unknown function	65.368	41.2366	73.1579	57.9711	59.4334	80.0285	61.5197	72.3932	54.6288	67.1425	93.48	100.956	111.069	87.5801	69.4068	92.4984
TvY486_0806590	hypothetical protein, conserved	65.1999	62.0654	56.489	53.9239	59.4196	28.4428	30.4415	32.2959	29.7006	30.2202	27.6336	29.4097	29.0375	30.4431	27.4898	28.8027
TvY486_1109230	haloacid dehalogenase-like hydrolase, putative	57.8292	65.1783	51.9235	62.5935	59.3811	15.7805	20.5238	27.8427	26.5626	22.6774	14.6613	14.4961	17.4758	12.5765	10.0804	13.858
TvY486_0705720	hypothetical protein, unlikely	51.1781	54.6033	73.1052	58.4079	59.3236	61.556	62.1294	62.3424	51.677	59.4262	55.1612	76.6741	58.5015	80.2488	59.1697	65.9511
TvY486_1102040	protein kinase, putative	68.1939	67.1312	50.6409	51.3274	59.3234	60.5168	51.2671	54.4016	57.6166	55.9505	51.4595	53.1293	49.5921	54.4709	51.2948	51.9893
TvY486_1108040	hypothetical protein, conserved (fragment)	61.3737	64.8745	54.2569	56.7877	59.3232	48.0087	32.0426	37.8222	32.5271	37.6001	54.7132	59.2563	59.4107	54.5498	42.1046	54.0069
TvY486_1117830	dynein light intermediate chain, putative	64.5839	62.6144	51.5499	58.4522	59.3001	37.8622	35.0064	43.6623	35.3156	37.9616	47.2668	43.0732	43.3521	45.8761	41.5333	44.2203
TvY486_0403990	hypothetical protein, conserved	53.1083	65.8094	66.5103	51.6359	59.266	27.405	81.2179	62.2288	58.5333	57.3462	39.3478	24.2752	32.2781	46.4396	58.4442	40.157
TvY486_1006640	G10 protein homologue, putative	52.9394	57.2485	66.9493	59.9131	59.2626	47.7141	44.1837	52.7414	46.2848	47.731	64.8655	69.8665	72.7174	58.6256	45.8576	62.3865
TvY486_0007570	major surface protease gp63 surface protease homologue, putative	60.453	57.8674	69.9876	48.7381	59.2615	71.023	77.2055	57.9766	63.8919	67.5242	61.0791	58.7029	58.9739	62.6574	60.8753	60.4577
TvY486_0019800	hypothetical protein, conserved	66.5599	61.5752	60.3465	48.5149	59.2491	78.7152	74.6045	80.0259	78.4756	77.9553	72.7835	70.0377	72.6361	67.7917	67.1353	70.0769
TvY486_1104030	hypothetical protein, conserved	65.8379	53.6055	57.152	60.3876	59.2457	78.7772	75.5467	74.5798	71.336	75.0599	105.408	117.138	127.555	100.609	90.4877	108.24
TvY486_0601980	hypothetical protein, conserved	56.7111	49.9793	68.9168	61.3451	59.2381	101.332	75.4319	85.9259	73.1848	83.9686	94.3119	92.9184	90.4254	90.5438	90.9092	91.8217
TvY486_0603410	hypothetical protein, conserved	60.2749	58.5083	62.3387	55.781	59.2257	79.305	79.1862	83.9443	78.0186	80.1135	85.0917	92.0236	94.8316	98.3739	81.4618	90.3565
TvY486_0403510	ubiquitin hydrolase, putative, (fragment)	55.609	65.1691	60.6948	54.9848	59.1144	30.3134	25.0807	37.4756	35.5135	32.0958	51.2974	48.8463	43.7093	39.7424	33.091	43.3373
TvY486_1105520	sugar transporter, putative	60.7211	56.0624	63.5491	56.0493	59.0955	139.88	163.511	141.688	143.654	147.183	124.846	104.701	108.522	97.7938	107.057	108.584
TvY486_0200880	translation initiation factor IF-2, putative	62.1971	61.9733	58.2217	53.8932	59.0713	71.9631	54.3572	69.3497	70.6764	66.5866	54.2402	51.2415	52.7151	57.4117	63.8752	55.8967
TvY486_0302400	hypothetical protein, conserved	63.7161	60.9943	52.9309	58.6257	59.0667	37.4056	31.6625	45.7271	41.8	39.1488	45.6223	37.061	35.3976	38.3959	37.6124	38.8178
TvY486_1101380	hypothetical protein, conserved	61.6013	59.7584	55.0512	59.8095	59.0551	68.0075	75.1615	65.4299	70.0521	69.6627	65.5958	63.9553	59.8968	61.0762	58.8327	61.8714
TvY486_0200820	hypothetical protein, conserved	58.1938	67.7126	49.6594	60.5224	59.0221	86.2302	79.2775	67.6584	85.9924	79.7896	102.376	74.5923	100.606	80.2434	96.0439	90.7723
TvY486_0038130	hypothetical protein, conserved in T. vivax	57.9333	58.0477	61.8728	58.1828	59.0091	54.2297	48.7749	69.9964	60.3908	58.3479	46.6292	42.4281	37.7213	52.2467	56.6203	47.1291
TvY486_1004430	PUF1,regulator of mRNA stability (PMID:11897132),interacts with ESAG 8 (PMID:11897132), putative	59.8824	57.5536	62.1991	56.3251	58.9901	55.1376	49.0992	58.4901	53.4456	54.0431	43.504	44.6224	40.1447	48.8382	49.4827	45.3184
TvY486_0010660	hypothetical protein, conserved in T. vivax	61.1315	58.6026	59.7939	56.352	58.97	94.0687	89.5317	101.686	95.8175	95.276	91.7378	86.4021	74.2053	101.846	119.928	94.8238
TvY486_0043400	ATP-binding cassette sub-family F member 1, putative,ATPase, putative (ABCF1)	60.8224	55.3781	60.232	59.2726	58.9263	29.9331	19.8726	35.6642	34.9876	30.1144	36.2203	37.6382	32.6036	40.3241	38.8492	37.1271
TvY486_0901720	presenilin-like aspartic peptidase, putative,presenilin-like aspartic peptidase, clan AD, family A22A, putative	62.7469	64.0311	61.861	47.0578	58.9242	90.7353	86.1335	97.0217	104.102	94.4981	89.6885	87.4906	81.3632	81.5838	74.8979	83.0048
TvY486_0800480	RNA-binding protein, putative	55.1947	62.0192	62.3476	56.0637	58.9063	89.8364	92.9029	101.459	87.2642	92.8656	91.5023	86.0664	90.29	96.7916	86.0878	90.1476
TvY486_0202060	beta prime cop protein, putative	63.3456	62.6696	54.6218	54.9051	58.8855	52.7449	59.1626	55.2564	57.8643	56.2571	47.8654	48.1695	45.4843	47.2182	52.3519	48.2179
TvY486_0804090	Ras-related protein RabX1, putative (RABX1)	59.8051	65.3247	54.6695	55.7089	58.8771	65.7083	59.5292	68.9282	51.8743	61.51	52.7427	48.0632	50.3945	73.1866	55.0243	55.8823
TvY486_0904300	glycine cleavage system H protein, putative	70.806	59.2924	61.0652	44.2573	58.8552	116.381	98.603	92.7607	87.5508	98.8239	102.136	97.3819	103.894	143.498	109.012	111.184
TvY486_0006330	variant surface glycoprotein, (a-type VSG), putative	58.1536	64.0206	50.1938	63.0113	58.8448	13.0173	15.8067	19.9544	16.2271	16.2514	13.9589	12.0278	13.4124	13.77	12.5662	13.1471
TvY486_0401490	hypothetical protein, conserved	22.1463	65.9739	0	147.245	58.8413	97.8138	71.7995	62.8494	33.8228	66.5714	41.5444	119.372	51.1634	0	47.8732	51.9906
TvY486_0703270	centrin, putative	54.2522	65.9174	61.0421	54.1019	58.8284	50.0941	76.1437	60.5234	55.2563	60.5044	92.7595	101.491	84.2416	95.732	70.6617	88.9772
TvY486_1105620	malic enzyme, putative	68.0869	61.3506	51.3293	54.5316	58.8246	60.8933	51.3113	62.1353	71.7214	61.5153	58.7896	57.8939	51.6359	52.7478	61.4927	56.512
TvY486_0806950	3,2-trans-enoyl-CoA isomerase, mitochondrial precursor, putative	63.7001	57.7705	57.1127	56.7146	58.8245	77.3022	56.687	65.7333	83.6733	70.8489	111.884	96.655	101.481	89.4254	99.8818	99.8654
TvY486_0600770	proteasome beta-1 subunit, putative	63.1124	58.7085	56.4771	56.8812	58.7948	74.3178	77.64	77.9764	80.9164	77.7127	68.2717	70.637	63.2783	68.4019	65.8213	67.282
TvY486_0903260	hypothetical protein, conserved	60.5717	57.1187	56.2118	60.7474	58.6624	37.9558	23.8678	34.659	35.99	33.1181	46.1255	41.7058	42.5519	44.7021	46.3372	44.2845
TvY486_0304340	hypothetical protein, conserved	61.9675	63.6689	55.1901	53.8107	58.6593	46.5984	52.2631	51.662	53.7017	51.0563	39.1545	36.985	34.092	34.9482	37.0109	36.4381
TvY486_0301190	hypothetical protein	65.9072	69.6474	50.9288	48.088	58.6428	94.9463	145.813	100.396	133.416	118.643	60.2579	42.4017	51.0737	45.8909	99.4418	59.8132
TvY486_1015110	proteasome regulatory non-ATP-ase subunit 9, putative,19S proteasome regulatory subunit 9, putative (RPN9)	61.4004	62.7382	49.6589	60.7719	58.6424	67.3566	67.7595	60.5668	77.2545	68.2344	70.7608	69.9386	74.39	64.7884	64.2994	68.8354
TvY486_0900970	hypothetical protein, conserved	23.2563	118.455	41.0057	51.836	58.6382	32.9566	81.2844	15.7643	70.0404	50.0114	42.7323	82.7759	85.6609	0	24.812	47.1962
TvY486_0800470	hypothetical protein, unlikely	64.3112	56.0196	50.8052	63.3528	58.6222	118.912	138.264	121.583	106.03	121.197	170.658	230.23	216.021	136.767	116.146	173.964
TvY486_1005910	hypothetical protein, conserved	67.5482	67.1649	51.5446	47.9435	58.5503	49.2535	41.0359	47.999	52.7696	47.7645	64.3554	64.3649	63.5029	51.178	54.9388	59.668
TvY486_1008760	hypothetical protein, conserved	64.4052	66.2762	54.1334	49.3315	58.5366	50.5148	56.8599	64.7176	59.3689	57.8653	44.7607	46.4009	44.5347	43.0654	44.7491	44.7022
TvY486_1013000	hypothetical protein, conserved	58.1689	54.6971	59.4646	61.7553	58.5215	39.7193	36.2272	40.3748	39.7843	39.0264	45.946	35.2715	36.6665	32.1842	32.6473	36.5431
TvY486_0035340	hypothetical protein, conserved in T. vivax	62.3325	63.2317	58.0513	50.4013	58.5042	55.0345	52.484	84.1569	69.4818	65.2893	72.8875	72.5503	66.7074	76.9184	63.4935	70.5114
TvY486_1101300	hypothetical protein, conserved	38.9294	83.379	56.9734	54.4655	58.4368	19.8527	27.8492	23.3726	25.3876	24.1155	13.3707	17.2902	12.9144	10.9523	34.0202	17.7096
TvY486_0015000	hypothetical protein, conserved in T. vivax	62.7235	65.6812	56.5844	48.7292	58.4296	60.118	55.426	76.2815	72.0881	65.9784	65.7945	63.6153	61.0155	65.7875	66.9531	64.6332
TvY486_1004810	hypothetical protein, conserved	62.4095	58.4512	55.5497	57.3016	58.428	96.022	95.1217	76.9299	80.1794	87.0633	118.348	122.887	125.772	82.0609	70.4566	103.905
TvY486_0801750	hypothetical protein, conserved	59.3009	62.9219	58.1307	53.3191	58.4181	41.971	41.3337	46.839	46.8631	44.2517	34.2678	34.9427	33.2605	35.9232	43.197	36.3182
TvY486_0904410	chaperone protein DNAj, putative	57.2838	54.8949	60.1638	61.11	58.3631	69.8968	63.5042	79.5287	75.7241	72.1635	66.0972	75.7559	74.1795	59.3409	59.7682	67.0283
TvY486_0806490	hypothetical protein, conserved	53.8551	49.6345	78.7255	50.9733	58.2971	162.851	147.792	105.645	155.28	142.892	260.836	272	240.736	307.966	225.261	261.36
TvY486_1102610	hypothetical protein, conserved	53.8331	57.6723	56.4967	65.0387	58.2602	45.0184	37.4989	60.1146	47.8714	47.6258	54.2983	60.3862	55.6276	57.9671	51.9283	56.0415
TvY486_1008820	hypothetical protein	51.5602	59.014	59.7603	62.6107	58.2363	52.8339	38.3228	51.8659	56.4065	49.8573	81.2154	72.9491	68.5393	90.0941	63.25	75.2096
TvY486_0400760	hypothetical protein, conserved	49.6369	62.5304	56.9303	63.7599	58.2144	51.0923	61.5922	55.4212	51.9231	55.0072	59.6098	78.7519	84.7088	77.1422	56.9862	71.4398
TvY486_0016060	hypothetical protein, conserved in T. vivax	58.2128	57.4061	57.2033	59.8662	58.1721	54.965	49.2807	58.1357	59.5987	55.495	71.5564	66.1835	60.5138	69.1789	67.17	66.9205
TvY486_0501630	hypothetical protein, conserved (fragment)	62.5316	70.5573	50.7335	48.7148	58.1343	45.2714	43.6996	51.6284	53.2601	48.4649	63.6301	54.8645	58.7915	48.7331	47.1409	54.632
TvY486_1109110	hypothetical protein, conserved	61.9868	58.2801	59.7364	52.4854	58.1222	88.2955	113.292	101.314	105.326	102.057	70.094	73.201	67.0067	63.4874	57.5028	66.2584
TvY486_1110300	hypothetical protein, conserved	60.7115	51.9797	69.3356	50.4433	58.1175	79.7418	58.3718	69.907	65.9647	68.4963	81.9273	81.5248	74.9521	71.3415	65.8684	75.1228
TvY486_0401350	hypothetical protein, conserved	59.864	61.8023	57.9479	52.8363	58.1126	54.4068	58.1	55.3827	52.9859	55.2189	46.7321	45.5001	49.0139	43.6125	45.0288	45.9775
TvY486_1009730	hypothetical protein, conserved	55.8026	55.6949	58.8808	62.0718	58.1125	53.9693	62.2996	64.0817	51.7086	58.0148	61.0781	61.2864	60.4044	64.7366	61.8676	61.8746
TvY486_0031430	retrotransposon hot spot protein (RHS), putative	53.6534	55.6828	64.6732	58.3964	58.1014	69.3325	57.5472	82.6046	79.046	72.1326	61.2375	58.6187	56.6597	79.4032	71.9292	65.5697
TvY486_0903240	hypothetical protein, conserved	57.7714	56.2733	60.4407	57.8283	58.0784	29.9973	36.3662	42.5018	45.2335	38.5247	31.5807	27.9445	26.2994	24.3011	30.0786	28.0409
TvY486_1109460	HERTS, (fragment)	63.8138	63.408	54.9302	49.993	58.0362	58.7	48.3609	53.1806	54.8966	53.7845	44.7033	36.9584	33.9174	47.7768	64.5282	45.5768
TvY486_1013410	GPI-anchor transamidase subunit 8 (GPI8), putative,cysteine peptidase, Clan CD, family C13, putative	56.2239	55.0858	58.0313	62.7462	58.0218	56.5338	46.2656	54.8388	57.6979	53.834	56.6884	59.9078	56.818	47.609	43.9398	52.9926
TvY486_0008790	hypothetical protein, conserved in T. vivax, (fragment)	58.5183	58.6964	59.2097	55.6462	58.0176	110.453	111.32	126.287	117.262	116.331	97.89	92.6629	87.8799	100.676	109.323	97.6864
TvY486_0904960	hypothetical protein, conserved (unlikely)	52.5523	54.5345	59.7273	65.22	58.0085	40.5309	71.3793	49.6931	45.2919	51.7238	109.345	84.2536	150.916	47.891	46.2819	87.7375
TvY486_0301240	hypothetical protein, conserved	58.0282	59.5287	59.0863	55.3223	57.9914	62.9774	71.7544	68.5339	59.2948	65.6401	48.8001	48.646	48.2059	53.8516	59.0496	51.7106
TvY486_0303154	hypothetical protein, conserved	54.9225	56.2642	59.6563	61.1196	57.9907	61.7944	64.4288	69.5068	66.6882	65.6045	59.437	61.6364	62.779	54.6411	54.6296	58.6246
TvY486_0502820	hypothetical protein, unlikely	60.9405	63.2952	55.2901	52.2315	57.9393	84.164	67.0168	70.4601	83.6566	76.3244	118.116	128.208	100.304	91.6738	103.616	108.384
TvY486_0020190	retrotransposon hot spot protein (RHS)	58.3598	56.3999	59.9911	56.8668	57.9044	65.2753	51.8878	67.8737	66.2939	62.8327	69.767	60.0876	55.0026	66.998	73.0156	64.9742
TvY486_0013370	hypothetical protein, conserved in T. vivax	59.0793	56.5775	68.0746	47.8798	57.9028	65.3035	70.3598	59.2459	66.8005	65.4274	70.506	72.0699	69.1251	65.8105	72.3034	69.963
TvY486_0008000	hypothetical protein, conserved in T. vivax	58.5995	59.1347	48.61	65.1478	57.873	3.61197	2.91443	4.13869	3.47996	3.53626	3.13957	3.72311	2.74579	3.07864	2.78384	3.09419
TvY486_0902170	farnesyl synthetase, putative	59.2833	52.1697	61.3698	58.6087	57.8579	43.9235	34.3018	52.966	48.3842	44.8939	57.6584	46.1111	47.5999	53.5258	48.7278	50.7246
TvY486_1004080	serine palmitoyltransferase, putative	62.7108	63.9573	55.0717	49.6703	57.8525	89.252	103.046	83.7687	101.528	94.3987	66.7346	59.6705	51.6099	52.9518	88.2818	63.8497
TvY486_0502800	hypothetical protein, conserved	74.614	29.961	44.1804	82.5318	57.8218	21.9178	28.6666	52.5853	59.748	40.7294	27.1783	55.2733	67.8178	80.8818	49.9126	56.2128
TvY486_0902800	oxidoreductase, putative	57.3418	57.5354	61.4493	54.9184	57.8112	70.4852	69.177	70.3706	65.6495	68.9206	61.9404	64.7468	57.841	67.6301	56.9712	61.8259
TvY486_1013710	N-myristoyl transferase, putative, (fragment)	54.8012	56.7239	62.8027	56.7	57.757	56.6629	47.747	58.447	53.4465	54.0759	55.8814	49.4925	49.7267	55.234	49.9587	52.0587
TvY486_0600560	cysteine peptidase precursor, (fragment),cysteine peptidase, Clan CA, family C1, Cathepsin L-like, (fragment)	52.268	50.2536	71.695	56.7049	57.7304	188.169	173.736	175.765	163.331	175.25	187.902	186.961	182.022	213.201	192.691	192.555
TvY486_1113270	hypothetical protein, conserved	60.1349	55.768	60.8221	54.0048	57.6825	89.0067	106.187	103.805	106.569	101.392	103.353	106.861	100.404	92.2629	94.6945	99.5151
TvY486_1109540	hypothetical protein, conserved	55.4472	76.6946	43.1866	55.3838	57.678	42.6249	42.6441	59.1251	73.0979	54.373	68.0205	75.8908	75.7127	42.7636	50.8976	62.657
TvY486_0906120	hypothetical protein	52.2151	47.3263	64.9107	66.1096	57.6404	46.5449	46.6627	45.9062	34.8658	43.4949	75.1161	66.8335	66.8154	73.8536	35.1872	63.5612
TvY486_1014010	ATP-dependent RNA helicase, putative	64.5861	62.526	58.3949	44.9527	57.6149	62.6047	67.0419	62.6442	83.2231	68.8785	39.336	32.7681	33.022	41.0683	81.5541	45.5497
TvY486_0006470	oxidoreductase, putative	55.7842	60.0731	44.7508	69.8248	57.6082	24.271	26.4407	30.8801	32.8051	28.5992	32.1294	33.3643	35.3138	28.7623	28.916	31.6972
TvY486_1103970	hypothetical protein	63.7808	59.3328	50.25	57.0577	57.6053	41.5194	42.0031	33.5056	44.3438	40.343	36.4901	29.7074	30.5677	24.8385	30.7053	30.4618
TvY486_0001220	hypothetical protein (fragment)	56.1446	58.8227	65.6	49.7347	57.5755	53.0418	48.3554	42.8931	36.5181	45.2021	26.1091	25.1843	33.4584	40.3168	48.7891	34.7715
TvY486_0100980	calpain, putative,cysteine peptidase, Clan CA, family C2, putative	64.2695	68.7101	47.7876	49.4381	57.5513	80.8062	90.0152	85.1605	87.8353	85.9543	63.122	59.7888	58.1581	58.8254	65.5827	61.0954
TvY486_0902960	hypothetical protein	46.5643	62.4987	68.0943	52.9233	57.5202	41.9467	42.4059	52.626	50.908	46.9716	42.9212	46.1852	45.524	47.4787	39.3516	44.2921
TvY486_0503890	paraflagellar rod component par4, putative	62.286	65.7646	51.7836	50.1446	57.4947	54.8673	62.4923	69.9272	62.1083	62.3488	52.6192	52.5305	54.8745	58.8166	52.3396	54.2361
TvY486_0402850	hypothetical protein, conserved	48.1234	44.734	81.3451	55.6871	57.4724	52.4019	61.4807	78.7929	54.1393	61.7037	60.6953	66.8404	68.3162	76.5153	49.3113	64.3357
TvY486_0502250	hypothetical protein, conserved	60.9941	68.123	48.9682	51.7578	57.4608	44.2051	39.975	54.8109	54.9673	48.4896	56.0458	49.5634	48.8111	51.3253	55.7307	52.2953
TvY486_1110920	hypothetical protein, conserved	62.6436	57.4921	57.5548	52.1238	57.4536	33.8937	27.9393	38.9245	39.5718	35.0823	39.9941	45.4271	34.7566	44.9415	40.1107	41.046
TvY486_1104540	hypothetical protein, conserved	68.0924	68.8244	43.5715	49.2572	57.4364	37.2798	32.5899	43.8054	43.8002	39.3688	26.456	28.5135	28.4841	21.0361	25.3173	25.9614
TvY486_0403540	hypothetical protein, conserved	52.9004	61.7364	57.3183	57.7772	57.4331	48.6217	43.967	51.1851	48.3256	48.0249	43.6862	47.6862	46.9666	44.3905	46.2151	45.7889
TvY486_1002590	lysosomal alpha-mannosidase precursor, putative, (fragment)	57.0303	54.7225	71.4359	46.5266	57.4288	170.698	155.339	138.502	147.816	153.089	137.592	121.292	118.156	136.944	162.443	135.285
TvY486_1116180	hypothetical protein	57.0804	71.7796	62.2008	38.629	57.4225	99.3419	118.727	126.796	99.8188	111.171	119.773	147.993	169.029	130.676	88.4242	131.179
TvY486_1006790	Bardet-Biedl syndrome 4 protein homolog (BBS4-like protein 4), putative	60.9551	55.6398	56.6996	56.3531	57.4119	53.4112	51.0059	56.8319	55.7159	54.2412	62.86	58.0461	64.319	49.4129	46.5997	56.2475
TvY486_0029670	hypothetical protein, conserved in T. vivax	54.1194	67.1076	45.9887	62.3925	57.4021	25.5955	29.6492	22.9877	23.1416	25.3435	15.1489	16.365	16.1684	14.9448	16.0362	15.7327
TvY486_1005100	DNAJ protein-like protein, putative	65.1617	67.3528	53.3209	43.7721	57.4019	95.6261	94.4877	77.0005	77.4067	86.1303	73.014	74.3921	77.3655	72.4162	66.8164	72.8008
TvY486_0006640	hypothetical protein, conserved in T. vivax	51.4751	54.2533	58.9615	64.8765	57.3916	31.8713	21.6357	38.5614	37.3113	32.3449	48.9933	50.8752	51.6067	52.6031	44.913	49.7983
TvY486_1104530	hypothetical protein	60.0469	62.7623	53.8418	52.8287	57.3699	39.5532	34.3536	46.0062	52.8129	43.1815	33.1935	24.2598	37.3676	34.4582	28.7987	31.6156
TvY486_1112650	hypothetical protein, conserved	57.4897	60.5404	65.1998	46.0038	57.3084	88.8202	87.9397	84.4958	76.7812	84.5092	102.848	116.277	116.935	107.231	87.7626	106.211
TvY486_0804100	flagellar protofilament ribbon protein, putative	58.474	61.6587	53.0104	56.0235	57.2917	47.1433	47.3766	52.5855	50.4382	49.3859	47.4032	49.3022	51.925	61.9421	50.0918	52.1329
TvY486_0023880	hypothetical protein, conserved	60.0076	61.0413	62.3284	45.6958	57.2683	73.2645	118.548	94.6403	91.718	94.5427	57.4951	73.5361	62.0936	83.0658	104.999	76.2379
TvY486_0304050	protein kinase, putative	57.5367	57.5475	59.4861	54.4606	57.2577	39.98	44.4986	41.1067	37.0217	40.6517	19.8059	17.952	20.0585	22.715	30.0793	22.1221
TvY486_0602050	hypothetical protein, conserved	57.982	56.1525	55.8069	58.8528	57.1985	36.6969	27.4047	35.5655	31.2682	32.7338	43.2532	48.9043	48.9551	42.0982	38.7771	44.3976
TvY486_1004570	hypothetical protein, conserved	58.5872	51.0034	52.4178	66.6719	57.1701	76.1051	83.5254	47.5592	70.8167	69.5016	72.3302	70.81	66.1182	64.9081	61.9502	67.2233
TvY486_0604040	flagellar component	47.4617	46.5845	79.6712	54.9231	57.1601	75.2297	66.2342	92.7971	66.4612	75.1805	62.0773	54.6344	55.7653	93.1623	73.9034	67.9085
TvY486_1111290	hypothetical protein, conserved	59.3618	57.8191	54.3422	57.0709	57.1485	65.0573	56.586	64.9925	73.1298	64.9414	70.151	71.3753	73.6208	71.9554	63.2488	70.0703
TvY486_0705950	hypothetical protein, conserved	56.1902	57.5314	52.6384	62.2091	57.1423	69.0352	63.837	76.6563	83.3579	73.2216	69.3429	72.4376	64.1237	52.7491	59.6491	63.6605
TvY486_1103030	hypothetical protein, conserved	60.6144	62.6712	54.3198	50.9244	57.1324	54.5653	52.0194	52.3431	59.6943	54.6555	46.321	41.2805	44.2251	45.5031	48.7237	45.2107
TvY486_1003930	protein kinase, putative	66.5553	62.8556	52.2726	46.8049	57.1221	54.1077	81.682	69.6756	69.872	68.8343	40.1593	38.063	37.9326	38.5663	59.4164	42.8275
TvY486_1113690	oligopeptidase b	63.4299	61.9608	53.2232	49.8653	57.1198	43.0568	41.3785	45.7403	50.0222	45.0495	48.9263	46.0353	41.8063	41.7309	46.429	44.9856
TvY486_1012880	hypothetical protein, conserved	54.7978	53.855	57.6824	62.0531	57.0971	62.0847	57.9365	52.6868	59.5238	58.0579	41.6668	39.413	41.2353	36.6092	34.7835	38.7416
TvY486_0904160	hypothetical protein, conserved	59.5799	61.5055	51.9261	55.3689	57.0951	50.1196	30.1312	50.4467	53.1038	45.9503	75.9718	73.4477	68.2756	64.693	58.8464	68.2469
TvY486_0400820	endosomal integral membrane protein, putative	54.5316	61.3361	54.4249	58.0389	57.0829	63.2528	63.9709	72.5104	71.1632	67.7243	70.4504	69.7245	70.1869	63.9495	61.4178	67.1458
TvY486_0400110	cell differentiation protein, putative	55.8781	61.5173	50.6651	60.2653	57.0814	65.0087	67.8277	56.4627	74.2045	65.8759	60.1814	52.0428	61.7993	45.7186	48.6967	53.6878
TvY486_0027990	hypothetical protein, conserved in T. vivax	66.5005	64.1258	37.5438	60.0255	57.0489	4.56315	5.27883	5.8422	6.06937	5.43839	4.15763	4.9455	4.56548	4.48665	3.46179	4.32341
TvY486_1001420	hypothetical protein, conserved	61.354	52.6933	58.3561	55.7531	57.0391	19.921	12.6072	20.6273	19.0623	18.0545	26.5886	20.3071	16.9045	20.0337	18.2897	20.4247
TvY486_1000750	hypothetical protein, conserved	61.5534	45.7535	46.7439	74.0216	57.0181	48.0446	56.0725	56.9762	55.1141	54.0519	95.5245	78.7934	90.254	47.6907	51.8049	72.8135
TvY486_1103750	nucleobase transporter, putative, (fragment)	55.4407	52.2465	75.7492	44.6267	57.0158	162.095	257.377	193.422	212.044	206.234	175.661	143.448	151.7	153.438	210.569	166.963
TvY486_0706240	hypothetical protein	68.284	50.5933	54.7911	54.3492	57.0044	66.2952	82.2636	51.7054	81.3164	70.3952	44.4797	42.2635	33.6296	26.7708	46.1393	38.6566
TvY486_1116900	hypothetical protein, conserved	62.6644	64.0576	49.2698	52.0059	56.9994	65.5777	66.4384	72.7887	71.2701	69.0187	59.1877	55.2306	53.496	56.7218	60.7345	57.0741
TvY486_0806720	nucleoporin (NUP54/57), putative	61.1227	58.1618	53.9228	54.7751	56.9956	44.4987	43.0887	44.7175	43.5011	43.9515	52.3202	64.3141	57.6639	48.0557	37.801	52.031
TvY486_1000220	cytochrome c oxidase subunit VI, putative (fragment)	52.2934	58.0436	58.8404	58.5794	56.9392	403.126	451.782	401.145	386.213	410.566	504.103	602.246	544.779	621.237	524.194	559.312
TvY486_0603740	hypothetical protein, conserved	56.5845	49.1118	60.6539	61.3767	56.9317	44.9766	50.7965	52.3567	49.7472	49.4692	58.0096	65.253	64.6462	38.6981	51.0402	55.5294
TvY486_0806340	hypothetical protein, conserved	47.0694	40.0879	89.416	51.119	56.9231	153.448	158.657	134.941	146.485	148.383	133.051	126.18	119.44	126.784	127.391	126.569
TvY486_0806180	hypothetical protein, conserved (fragment)	55.793	53.976	69.0907	48.5628	56.8556	144.526	143.064	150.488	121.707	139.946	155.235	130.748	112.959	171.477	218.726	157.829
TvY486_1108920	Mitogen-activated protein kinase 8, putative (MPK8)	58.7208	59.7414	56.1055	52.8375	56.8513	72.6137	77.463	70.8602	68.8835	72.4551	42.075	36.5295	37.7672	43.1107	53.0587	42.5082
TvY486_1009130	hypothetical protein	62.0844	52.0863	54.4277	58.7983	56.8492	48.8359	48.053	42.8582	42.2117	45.4897	38.9522	43.407	64.9988	44.7981	38.2289	46.077
TvY486_0400560	hypothetical protein, conserved	39.8844	48.2233	66.0036	73.2723	56.8459	48.4466	75.7751	45.6341	53.2429	55.7747	95.7373	140.911	141.917	96.1665	91.7741	113.301
TvY486_1000450	hypothetical protein, conserved	55.4261	57.9837	58.2432	55.716	56.8422	66.4407	70.6092	72.0462	62.8875	67.9959	93.7625	99.9481	104.131	97.8464	99.7	99.0776
TvY486_0101080	calpain-like protein fragment, putative	68.2278	49.8367	61.7283	47.5696	56.8406	123.742	110.064	106.148	127.137	116.773	122.689	105.189	116.627	116.512	114.462	115.096
TvY486_0403060	hypothetical protein, conserved	46.7434	50.5282	67.5144	62.5699	56.839	66.5317	55.7575	65.1352	51.2682	59.6731	60.2821	78.7726	80.5762	73.7846	59.4069	70.5645
TvY486_1013470	hypothetical protein, conserved	73.3608	54.2117	31.7573	67.9968	56.8316	65.1704	47.4824	57.1062	50.3632	55.0306	62.3986	127.488	122.195	58.5878	70.7134	88.2766
TvY486_1113050	RNA-binding protein, putative	69.5305	67.2905	43.2456	47.1767	56.8108	75.3231	75.4626	96.0413	62.2797	77.2767	134.792	152.254	183.456	115.889	134.587	144.196
TvY486_0401820	mu-adaptin 3, putative,adaptor complex AP-3 medium subunit, putative	66.1979	60.8538	52.2562	47.7974	56.7763	48.7812	42.8629	48.5907	49.4417	47.4191	48.4057	58.2417	50.0001	48.2755	41.5895	49.3025
TvY486_0706140	ADP-ribosylation factor, putative	53.483	50.0655	65.7833	57.6749	56.7517	58.4087	62.3416	74.8917	76.6529	68.0737	61.8442	56.3573	63.7859	72.9716	52.5674	61.5053
TvY486_1105000	guanine nucleotide-binding beta subunit-like protein,G-protein (beta)-like protein,beta transducin-like protein, putative	61.3842	61.3882	50.9408	53.2211	56.7336	63.1585	77.4445	63.3639	65.0168	67.2459	51.748	44.6125	42.6238	50.4052	52.3928	48.3565
TvY486_0301550	hypothetical protein, conserved	49.538	57.4983	61.3007	58.5878	56.7312	127.668	117.273	106.757	122.551	118.562	138.236	163.361	182.446	140.249	153.143	155.487
TvY486_0200900	hypothetical protein, conserved	61.8278	58.3838	52.152	54.5567	56.7301	50.2116	48.8458	53.9241	53.4244	51.6015	51.5587	42.1457	44.0493	47.1603	54.1428	47.8114
TvY486_1009620	RNA helicase, putative,ATP-dependent RNA helicase, putative	54.7968	54.3638	58.8896	58.5934	56.6609	34.6641	28.8837	34.3767	37.9866	33.9778	34.9396	37.2114	30.2795	39.2615	38.4578	36.03
TvY486_0403910	UDP-Gal or UDP-GlcNAc-dependent glycosyltransferase, putative, (fragment)	48.0849	51.5086	58.2925	68.7474	56.6583	34.2636	25.3412	38.4714	37.9444	34.0052	47.2221	46.0416	43.0363	38.6192	34.4805	41.8799
TvY486_0906250	dynein light chain, putative	58.1435	48.3172	49.4803	70.6769	56.6545	43.117	35.4752	30.1377	64.0038	43.1834	62.2663	67.066	89.0113	50.4675	44.511	62.6644
TvY486_0501790	hypothetical protein, conserved	62.3507	60.6141	52.885	50.7166	56.6416	49.7339	53.1397	47.3816	49.8295	50.0212	46.8253	47.3323	41.8877	48.2167	46.7771	46.2078
TvY486_0301110	3-oxo-5-alpha-steroid 4-dehydrogenase, putative	50.0447	47.4036	67.5158	61.543	56.6268	201.123	117.766	131.43	135.629	146.487	193	207.337	215.452	197.122	199.414	202.465
TvY486_0803810	translation initiation factor eif-2b beta subunit, putative,eIF-2B GDP-GTP exchange factor, putative	59.2309	53.2054	55.3585	58.6824	56.6193	45.9714	46.8572	44.6057	45.2265	45.6652	48.7618	56.9487	52.3635	42.8315	38.7691	47.9349
TvY486_0400220	hypothetical protein, conserved (unlikely)	71.4339	61.49	37.6769	55.868	56.6172	73.5097	62.5819	36.8479	77.0148	62.4886	95.4258	92.2292	93.6467	62.0936	68.6855	82.4162
TvY486_0403330	serine/threonine protein phosphatase PP1, putative	68.8135	66.6783	44.9674	45.9543	56.6034	52.3205	59.5251	55.1773	55.8307	55.7134	47.4603	38.6413	35.7272	39.3384	39.4407	40.1216
TvY486_0807270	hypothetical protein, conserved	60.4082	60.8595	51.4368	53.6453	56.5874	58.8692	59.4016	62.9218	65.0007	61.5483	61.0774	61.2906	58.5999	56.3114	57.6271	58.9813
TvY486_0500390	casein kinase, putative, (putative)	56.566	59.9196	51.9724	57.8769	56.5837	80.1327	90.3863	78.8351	85.9432	83.8243	90.0719	93.3559	95.2761	86.4604	75.8078	88.1944
TvY486_0034500	hypothetical protein, conserved	53.6867	44.3991	76.8703	51.3419	56.5745	143.365	166.082	147.329	127.632	146.102	104.615	84.1704	77.6182	117.841	145.659	105.981
TvY486_0038690	UDP-Gal or UDP-GlcNAc-dependent glycosyltransferase, putative	58.4947	54.3586	55.2498	58.1286	56.5579	43.6136	44.019	40.8895	53.6635	45.5464	54.9859	66.7187	64.3487	41.8479	38.9335	53.3669
TvY486_0027550	hypothetical protein, conserved in T. vivax	57.5831	58.4971	55.3935	54.6958	56.5424	21.7987	21.7494	29.6789	23.274	24.1253	15.9008	14.96	17.3592	13.0653	13.8346	15.024
TvY486_0101070	calpain-like protein fragment, putative, (fragment)	65.9342	56.72	64.6669	38.7652	56.5216	160.833	142.739	138.382	190.146	158.025	182.942	164.125	123.952	176.098	173.939	164.211
TvY486_0702590	hypothetical protein, unlikely	45.014	59.4773	72.242	49.3507	56.521	145.673	128.203	104.14	149.608	131.906	233.598	278.669	286.808	147.263	111.177	211.503
TvY486_0702420	hypothetical protein, conserved	61.6088	69.3951	54.6109	40.3735	56.4971	60.7108	66.2367	61.6786	54.4649	60.7728	52.855	53.483	48.3243	51.9858	45.3421	50.398
TvY486_0043880	hypothetical protein, conserved in T. vivax	56.3765	56.6443	61.0484	51.8516	56.4802	61.2277	54.862	86.577	74.9594	69.4065	47.8591	42.6113	42.8161	48.9702	57.8163	48.0146
TvY486_0807390	monoglyceride lipase, putative	57.5762	61.7732	53.1482	53.4175	56.4788	42.9777	40.0207	38.3305	42.6389	40.992	41.1468	44.8928	48.0496	36.5399	36.0799	41.3418
TvY486_0801120	protein phosphatase 2A, regulatory subunit B, putative	52.8595	53.7778	65.5495	53.5768	56.4409	62.511	56.6566	61.2057	59.5663	59.9849	61.6956	67.5723	66.5542	62.7482	55.9136	62.8968
TvY486_0000050	hypothetical protein, conserved in T. vivax	54.7128	52.8198	55.0397	63.1753	56.4369	31.5364	41.5465	45.2385	40.8288	39.7875	21.9434	21.6784	20.8979	20.0774	12.1043	19.3403
TvY486_0303890	hypothetical protein, conserved	53.6626	50.2593	62.3384	59.245	56.3763	44.9145	76.5933	54.2241	62.2744	59.5016	16.1266	14.7753	10.5591	13.9641	23.9774	15.8805
TvY486_1109660	replication factor A, 51kDa subunit, putative, (fragment)	57.9011	62.1185	54.3145	51.0764	56.3526	54.681	41.7234	50.3781	54.3056	50.272	54.9543	52.91	50.468	52.0975	60.0271	54.0914
TvY486_1107390	acidocalcisomal pyrophosphatase, putative	50.9458	58.261	64.9114	51.1675	56.3214	56.2791	66.1101	65.4884	61.3116	62.2973	46.6387	44.0975	41.5384	54.9819	63.0944	50.0702
TvY486_0906800	helicase, putative, (fragment)	61.286	61.7195	52.619	49.6402	56.3162	52.1752	57.4703	51.5487	55.0686	54.0657	29.7605	26.544	25.6716	28.5594	39.8095	30.069
TvY486_0001680	hypothetical protein, conserved	60.2042	60.9545	53.4939	50.5346	56.2968	56.4075	68.3328	72.3158	68.245	66.3253	42.8285	41.7018	43.3319	51.2582	58.3225	47.4886
TvY486_0023830	hypothetical protein, conserved in T. vivax, (fragment)	60.8442	63.514	53.9029	46.8894	56.2876	69.5647	67.3703	84.804	80.7443	75.6208	78.7712	70.0825	72.4176	78.9154	74.6587	74.9691
TvY486_0101250	hypothetical protein, conserved	57.8257	53.3924	57.4988	56.347	56.266	32.174	27.473	38.6958	42.6914	35.2585	52.7659	50.1999	53.7383	42.9326	41.4735	48.222
TvY486_0903010	tyrosine phosphatase, putative, (fragment)	61.8724	57.9593	51.116	53.7572	56.1762	52.9859	52.4816	52.5313	58.3812	54.095	71.2225	77.2357	85.0682	61.5737	61.1784	71.2557
TvY486_0802170	ubiquitin-activating enzyme E1, putative	60.5004	59.8815	51.2126	53.0531	56.1619	38.9423	35.609	42.8	47.5482	41.2249	43.943	44.0554	44.2456	43.6683	46.4041	44.4633
TvY486_0404510	hypothetical protein, conserved	53.6742	56.3793	48.8669	65.6223	56.1357	67.1121	83.1629	82.078	74.0935	76.6116	77.7548	68.7355	69.9508	52.5759	54.3093	64.6653
TvY486_1000610	hypothetical protein, conserved	62.594	59.4763	48.2027	54.152	56.1063	50.8375	48.8429	46.7206	60.74	51.7852	55.0682	49.3578	50.2517	50.4631	50.6565	51.1595
TvY486_0501860	hypothetical protein, conserved	61.9478	46.0375	62.8093	53.5806	56.0938	73.0495	77.6559	73.7408	78.8745	75.8302	91.9284	93.7299	90.8319	83.5132	76.126	87.2259
TvY486_0301150	hypothetical protein, conserved (fragment)	50.7077	43.2978	79.5703	50.7018	56.0694	198.217	199.575	200.03	172.341	192.541	143.904	145.44	137.59	171.976	189.179	157.618
TvY486_1011530	hypothetical protein, conserved	46.0335	50.0302	56.2355	71.9634	56.0656	68.3832	58.2885	55.382	59.5829	60.4091	52.6149	69.7802	69.8037	61.1555	51.964	61.0637
TvY486_1110840	hypothetical protein, conserved	54.3426	47.5859	66.9715	55.3477	56.0619	88.8837	70.3462	67.7624	59.5893	71.6454	87.6	96.3834	91.3622	88.1127	72.4831	87.1883
TvY486_1114770	ubiquitin carrier protein 4, putative	51.6744	62.9843	58.365	51.1519	56.0439	58.2022	75.2192	56.4168	82.3558	68.0485	36.9716	27.8466	32.2145	33.2473	53.0453	36.6651
TvY486_1105140	dynein intermediate-chain-like, putative, (fragment)	62.699	61.29	49.3102	50.8753	56.0436	45.9383	45.2301	53.1536	51.8177	49.0349	44.8222	46.5474	43.41	46.7154	53.7817	47.0553
TvY486_1009700	chaperone protein DNAj, putative	50.9607	52.8182	61.8338	58.5464	56.0398	35.6345	20.9585	28.2316	24.9247	27.4373	44.5323	60.6285	50.2974	59.104	61.0368	55.1198
TvY486_0044340	protein kinase, putative, (fragment)	56.0917	57.3766	57.4294	53.2265	56.031	34.7875	36.4412	42.8997	45.0098	39.7845	31.4536	28.622	26.1638	30.8611	35.6913	30.5584
TvY486_0401960	hypothetical protein, conserved	67.8204	59.7609	42.6855	53.8134	56.02	80.2841	97.9632	69.3638	94.9268	85.6345	91.7836	99.0169	91.1152	67.9967	88.5671	87.6959
TvY486_0028710	hypothetical protein, conserved in T. vivax	49.1795	58.5321	57.0455	59.2252	55.9956	22.9385	20.9108	31.457	26.8801	25.5466	21.5073	21.329	21.5981	23.4402	21.6511	21.9051
TvY486_0902140	tryparedoxin peroxidase, putative, (fragment)	47.1483	77.5415	32.2871	66.8788	55.9639	60.3074	82.3644	58.8109	31.0353	58.1295	64.9146	83.8552	72.7377	40.9468	52.6069	63.0122
TvY486_0802290	hypothetical protein, unlikely	57.4955	57.848	48.2615	60.2268	55.958	16.7214	24.082	5.98407	10.9068	14.4236	12.0406	3.70684	3.84633	11.1653	9.12489	7.97679
TvY486_0903220	hypothetical protein	68.3356	72.1043	47.3839	35.9797	55.9509	62.8547	54.008	64.8319	58.7223	60.1042	80.591	58.3749	79.1218	54.4921	45.2716	63.5703
TvY486_0403610	ATP-dependent RNA helicase, putative	60.7419	58.3115	51.396	53.295	55.9361	64.3942	58.4178	62.5804	60.4956	61.472	68.9191	74.4116	71.2672	60.1381	65.9998	68.1472
TvY486_1000680	hypothetical protein, conserved	52.3318	48.8161	58.592	63.9927	55.9331	42.1157	34.8411	32.6302	48.3311	39.4795	41.9191	35.837	32.6376	31.3813	41.289	36.6128
TvY486_0022210	hypothetical protein, conserved in T. vivax	53.0381	58.6716	53.4001	58.5442	55.9135	39.7398	35.0963	51.4037	49.3213	43.8903	43.5728	44.0191	42.0672	53.5089	47.9646	46.2265
TvY486_0801450	hypothetical protein, conserved	58.7312	51.708	61.6306	51.5011	55.8927	125.922	102.172	110.495	111.934	112.631	78.713	87.0492	86.4427	79.4102	75.2081	81.3646
TvY486_0903360	hypothetical protein, conserved	60.8108	61.2675	49.47	52.007	55.8888	56.8805	66.2714	57.55	59.0526	59.9386	42.2464	37.8171	38.3899	40.0909	43.4588	40.4006
TvY486_0304020	hypothetical protein, conserved	60.8678	60.2484	54.9851	47.4304	55.8829	41.3183	44.0525	47.5151	45.0956	44.4954	37.8215	34.6539	32.8663	32.4678	34.7298	34.5079
TvY486_1015530	hypothetical protein, conserved	53.9499	60.1198	50.4782	58.7812	55.8323	40.9466	26.4206	33.7146	30.3146	32.8491	62.5408	76.7931	85.7847	42.7709	50.2929	63.6365
TvY486_1109030	hypothetical protein, conserved	56.583	49.8387	63.1713	53.5565	55.7874	63.5025	41.6857	61.3779	40.3211	51.7218	70.336	103.124	74.9921	88.2154	57.0173	78.737
TvY486_0803530	hypothetical protein	49.4964	36.061	70.0323	67.5396	55.7823	42.0215	28.3362	35.7028	33.2506	34.8278	72.3251	70.9501	70.2603	45.0322	35.5561	58.8248
TvY486_0705860	nuclear transport factor 2 protein, putative	66.9196	51.8252	46.266	58.0936	55.7761	62.1251	35.6107	41.9607	57.2128	49.2273	64.9089	64.7731	67.0895	62.6922	57.147	63.3221
TvY486_0804000	hypothetical protein, conserved	68.1006	50.9139	50.4052	53.6036	55.7558	100.365	85.5291	98.3364	90.5337	93.6911	103.122	110.491	93.1858	104.93	77.6583	97.8774
TvY486_1013050	protein kinase, putative	62.8644	65.1123	34.8206	59.9677	55.6913	16.5868	16.2836	23.2977	23.9692	20.0343	17.906	18.8641	17.8824	16.9992	15.983	17.5269
TvY486_0801660	hypothetical protein, conserved	72.1288	49.2018	52.3294	49.0382	55.6745	40.3748	40.9312	60.447	40.5522	45.5763	90.2228	92.2709	60.3558	44.6822	68.9133	71.289
TvY486_0800200	nucleolar RNA-binding protein, putative	47.957	51.6644	57.5381	65.492	55.6629	46.8944	32.066	51.2872	41.2768	42.8811	51.8173	62.9147	50.0558	58.3645	43.1244	53.2553
TvY486_0300050	hypothetical protein	64.5692	49.3788	42.8844	65.7803	55.6532	41.8524	55.8885	45.9822	43.7684	46.8729	55.3873	65.911	73.1676	109.952	43.7109	69.6258
TvY486_0604450	ribosomal P protein AGP2beta-1, putative	44.4463	44.4291	74.8581	58.7744	55.627	73.0584	52.0752	73.9526	60.8279	64.9785	83.5321	88.9604	92.3843	104.411	66.2487	87.1073
TvY486_0400270	hypothetical protein, conserved	47.5927	38.9957	77.438	58.4654	55.623	37.1753	63.6074	64.0788	52.734	54.3989	65.8929	98.7347	86.9484	92.1383	49.0063	78.5441
TvY486_1003520	hypothetical protein, conserved	57.261	42.8834	63.7054	58.6083	55.6145	39.9658	27.114	47.5154	46.2744	40.2174	52.8474	57.043	48.9124	60.0214	45.3915	52.8431
TvY486_1115440	hypothetical protein, conserved	45.3738	55.6463	61.5509	59.8773	55.6121	49.2106	42.5024	49.1415	46.363	46.8044	48.4398	64.0452	58.2528	61.1563	41.9213	54.7631
TvY486_0300960	hypothetical protein, conserved	59.3193	58.1372	59.0978	45.8937	55.612	26.022	33.8508	31.2666	32.1591	30.8246	23.2032	22.3686	19.7053	20.0097	26.9072	22.4388
TvY486_0404490	proteasome regulatory ATPase subunit	60.9089	52.3318	54.7677	54.4148	55.6058	40.6536	32.8824	36.364	36.0136	36.4784	42.2286	37.7005	39.8079	43.8053	38.5485	40.4182
TvY486_0042910	GTP-binding protein, putative	60.0819	60.3728	53.6386	48.3199	55.6033	83.6769	65.4181	73.6387	70.7041	73.3594	77.3307	91.8821	90.6313	74.8432	68.4724	80.6319
TvY486_0600580	hydroxyacylglutathione hydrolase, putative,glyoxalase II	50.9188	59.4081	61.3473	50.6514	55.5814	46.6359	47.0711	59.6328	42.1484	48.8721	44.1037	47.174	53.6627	43.6658	40.3514	45.7915
TvY486_0300550	hypothetical protein, conserved	47.4127	62.0563	59.4476	53.3047	55.5553	65.0579	74.6065	74.4956	62.9446	69.2762	56.1262	73.0123	73.964	59.6924	46.8213	61.9232
TvY486_1003330	hypothetical protein, conserved (fragment)	59.3559	49.4726	65.762	47.5436	55.5335	48.6268	37.9079	36.5929	40.1444	40.818	30.7419	27.6468	28.8543	39.0217	48.4613	34.9452
TvY486_0904870	hypothetical protein, conserved (fragment)	63.5844	67.7019	44.9127	45.6965	55.4739	62.2949	51.7505	50.4058	62.2752	56.6816	64.138	57.7005	51.733	47.5635	51.5871	54.5444
TvY486_1014160	hypothetical protein, conserved	46.083	48.874	60.7931	66.0994	55.4624	63.8805	59.4829	73.9646	62.7212	65.0123	71.1305	74.7585	75.3624	66.2628	55.5195	68.6067
TvY486_1104170	hypothetical protein, conserved	56.3499	52.0991	54.8489	58.5179	55.4539	43.7834	43.0536	52.9624	59.7341	49.8834	50.9165	50.981	45.1748	40.8924	48.4926	47.2915
TvY486_0704430	hypothetical protein, conserved	55.7286	55.9329	49.708	60.2958	55.4163	63.2944	62.3911	61.3008	68.4453	63.8579	50.9297	45.3094	45.1766	50.2131	53.4232	49.0104
TvY486_0302170	hypothetical protein, unlikely	49.1434	44.6075	69.4828	58.4124	55.4115	69.9976	68.6439	60.0811	62.8736	65.3991	66.022	53.4174	54.964	54.2375	42.2156	54.1713
TvY486_1115110	hypothetical protein, conserved	56.1987	56.8963	54.1116	54.2624	55.3672	67.063	67.0006	66.0042	82.1618	70.5574	88.3487	82.0056	81.9779	64.6077	70.2443	77.4368
TvY486_0021110	aspartyl aminopeptidase, putative	62.31	64.9656	48.778	45.3208	55.3436	106.948	104.732	102.687	110.136	106.126	113.725	117.059	117.408	100.99	85.4511	106.927
TvY486_0602100	hypothetical protein, conserved	50.9958	56.0281	55.8588	58.4904	55.3433	53.1971	58.3405	47.9415	49.0984	52.1444	66.9518	66.1491	63.9032	36.6959	59.8144	58.7029
TvY486_1100270	hypothetical protein, conserved	58.6629	43.3358	59.6451	59.7014	55.3363	41.8147	40.4144	47.9327	45.8245	43.9966	47.5314	50.2476	47.9024	43.5179	42.1429	46.2684
TvY486_0800500	chaperone protein DNAj, putative	56.796	51.7496	60.8625	51.9169	55.3312	48.1364	42.7923	47.4705	44.6232	45.7556	53.022	59.157	58.0236	55.1231	46.7194	54.409
TvY486_1108360	hypothetical protein, conserved	54.0886	55.265	58.6748	53.0802	55.2771	73.6948	67.9538	79.552	73.614	73.7037	67.7753	76.8181	68.8613	99.0092	98.7416	82.2411
TvY486_0011830	hypothetical protein, conserved in T. vivax	53.1658	51.9623	54.3171	61.5357	55.2452	17.4565	15.4822	16.6588	18.5591	17.0391	12.9394	12.3373	11.4134	11.6042	11.4175	11.9424
TvY486_1116520	hypothetical protein, conserved	45.8269	51.8844	73.2281	49.9399	55.2198	56.4008	73.4414	70.9514	76.8711	69.4162	69.5137	64.4484	60.4123	89.7102	78.694	72.5557
TvY486_1111530	hypothetical protein, conserved	61.0569	53.9777	51.4719	54.3105	55.2042	55.5646	52.7504	57.9151	53.115	54.8363	59.8126	72.1672	61.3306	60.4426	49.7826	60.7071
TvY486_0014930	hypothetical protein, conserved	54.8787	58.5088	53.8693	53.525	55.1955	30.3732	33.2651	31.3606	32.0881	31.7718	20.5624	20.6212	21.926	18.6162	18.4279	20.0307
TvY486_1011570	ABC transporter, putative	59.2572	57.1013	51.4034	52.8856	55.1619	36.3875	34.7501	38.0994	40.2463	37.3708	34.1673	34.4243	31.1278	30.9437	35.6775	33.2681
TvY486_1110410	hypothetical protein, conserved	64.8007	54.6733	51.1362	49.9562	55.1416	132.742	176.136	101.603	151.835	140.579	90.1937	78.9776	74.0579	54.4565	78.7189	75.2809
TvY486_0900600	hypothetical protein, conserved	51.6228	58.3495	55.5821	54.9367	55.1228	47.2561	45.2977	46.2102	43.6843	45.6121	57.8519	53.5343	57.6526	39.8846	43.6229	50.5093
TvY486_1014400	hypothetical protein, conserved	58.983	63.9977	48.1491	49.2259	55.0889	46.8462	47.5362	50.5122	49.4363	48.5827	38.3455	36.7586	33.5428	36.7176	43.7212	37.8171
TvY486_0603790	eukaryotic translation initiation factor 3 subunit 7-like protein, putative	59.2446	54.3377	45.593	60.7118	54.9718	53.4558	40.2204	50.132	54.1067	49.4787	59.1472	55.2445	62.4266	51.1349	55.0166	56.594
TvY486_1110570	hypothetical protein	75.2999	50.7511	28.4089	65.3891	54.9622	48.8181	56.2785	34.6058	27.2791	41.7454	41.2375	42.6137	42.1997	65.4105	26.269	43.5461
TvY486_0901980	Eukaryotic translation initiation factor 4 gamma type 2, putative (eif4g2)	59.6376	60.0942	51.6474	48.3948	54.9435	54.6942	39.8616	54.001	53.2122	50.4423	46.4462	47.2608	40.5217	44.3728	51.2777	45.9758
TvY486_1110040	ADP-ribosylation factor GTPase, putative	56.496	52.5069	60.0802	50.606	54.9223	52.8194	47.181	53.5151	53.68	51.7989	49.3535	53.1885	58.8038	55.6	46.6061	52.7104
TvY486_0003730	hypothetical protein, conserved in T. vivax	47.3206	52.2736	64.4629	55.6206	54.9194	32.8683	26.0503	36.8832	30.6136	31.6039	28.4907	30.9892	30.115	35.0103	28.3005	30.5811
TvY486_0906940	RNA-binding protein, putative,DRBD2	55.2718	51.0217	62.8478	50.4179	54.8898	57.2643	54.4141	52.9337	60.5355	56.2869	47.367	42.019	43.6838	52.0538	62.2663	49.478
TvY486_0902610	hypothetical protein	59.465	126.891	0	33.0109	54.8417	80.3763	107.185	78.6756	0	66.5592	157.287	100.956	130.218	0	0	77.6922
TvY486_1005250	hypothetical protein, conserved	61.5955	64.759	46.4766	46.3897	54.8052	22.3351	14.965	23.9311	26.5105	21.9354	31.4311	32.4653	31.6977	27.4851	27.7771	30.1713
TvY486_0601790	hypothetical protein, conserved	54.9931	52.9647	55.6985	55.3368	54.7483	31.1791	29.9374	34.4855	31.9751	31.8943	37.4842	42.044	42.4968	36.7025	30.0387	37.7532
TvY486_0704970	5'-3' exonuclease XRNA, putative,exoribonuclease 1, putative	63.9007	64.343	45.4167	45.3068	54.7418	67.5722	84.695	72.8212	82.4319	76.8801	56.9573	48.5866	46.4867	52.0185	77.6523	56.3403
TvY486_1108510	hypothetical protein	51.5612	73.3922	49.702	44.279	54.7336	42.3072	46.3568	46.6525	26.7879	40.5261	19.8586	17.8851	30.4946	25.9303	40.8276	26.9992
TvY486_1002320	DnaJ protein, putative	58.9615	58.6628	49.2014	52.0952	54.7302	52.3134	57.0527	58.3323	50.6186	54.5793	46.7779	40.4462	39.2678	42.8987	39.0328	41.6847
TvY486_1111810	hypothetical protein, conserved	55.5961	52.1827	61.3669	49.7462	54.723	104.335	75.8784	93.7961	82.7458	89.1888	103.441	111.374	124.714	112.943	105.58	111.61
TvY486_0025260	vacuolar ATP synthase subunit, putative	59.0791	62.1316	52.5768	45.0876	54.7188	81.8961	91.09	78.4188	85.1378	84.1357	74.8891	77.1255	76.6097	70.0947	63.0617	72.3561
[truncated: 8,118 more rows]

## Sheet: Non-coding transcripts
GeneID	BSF1	BBC2	BSF3	BSF4	mean	MET1	MET2	MET3	MET4	mean	EPI1	EPI2	EPI3	EPI4	EPI5	mean
TvY486_bin:rRNA:rfamscan:550781-550889	39175.2	4778.6	0	0	10988.4	3907.98	4898.94	8939.81	25593.3	10835	0	0	20343	11890.9	7284.08	7903.6
TvY486_bin:rRNA:rfamscan:4246523-4246631	235051	253266	122359	132926	185900	207123	127372	143037	243137	180167	196668	226877	264459	321055	349636	271739
TvY486_bin:rRNA:rfamscan:13849622-13849730	2475870	2394080	7518280	2504330	3723140	2680880	1503970	5122510	1983480	2822710	2226790	2508620	1998700	8490120	3489070	3742660
TvY486_bin:ncRNA:rfamscan:7811447-7811596	0	0	0	175.126	43.7815	164.508	0	167.176	0	82.921	228.457	223.347	185.973	0	0	127.555
TvY486_bin:ncRNA:rfamscan:7644421-7644688	211.42	135.957	414.964	141.351	225.923	110.279	122.98	234.702	115.347	145.827	134.804	90.4223	92.2492	120.336	136.802	114.923
TvY486_bin:ncRNA:rfamscan:6551255-6551439	0	55.6588	146.577	146.705	87.2352	0	35.6235	266.697	254.691	139.253	70.5704	0	57.0994	129.776	164.198	84.3288
TvY486_bin:ncRNA:rfamscan:5611187-5611539	51.6562	7.55432	20.5241	60.2718	35.0016	5.5106	6.62327	17.8895	12.1234	10.5367	41.3939	36.2286	31.9088	29.9872	6.01098	29.1059
TvY486_bin:ncRNA:rfamscan:19606479-19606588	0	3534.01	0	0	883.503	0	0	6646.4	0	1661.6	0	6061.7	0	0	0	1212.34
TvY486_bin:ncRNA:rfamscan:18500873-18501005	1350.65	0	0	0	337.663	0	0	371.592	533.074	226.166	1127.76	601.117	0	0	0	345.775
TvY486_bin:ncRNA:rfamscan:12778792-12779057	73.5743	102.079	79.2929	39.3246	73.5677	100.304	157.059	179.729	197.989	158.77	115.589	83.9223	61.3449	141.57	186.939	117.873
TvY486_03:rRNA:rfamscan:777459-778091	11296.5	13266.7	16101.9	15186.1	13962.8	23782.6	23022.8	21570.6	17679.7	21513.9	17370.6	18017	21928.6	29520.9	28099.3	22987.3
TvY486_03:rRNA:rfamscan:779695-779862	9246.86	11512.4	7395.09	15798.1	10988.1	21725.2	17414.5	10863.4	15733.1	16434	18258.1	22832.5	26845.3	9313.51	16798.2	18809.5
TvY486_05:ncRNA:rfamscan:452201-452533	58.4227	44.2151	67.8563	74.9351	61.3573	32.3573	46.9249	52.6932	73.1808	51.2891	74.708	61.7997	82.9193	80.2235	93.5477	78.6396
TvY486_05:ncRNA:rfamscan:452203-452533	35.4545	35.3204	21.7045	0	23.1198	30.9533	54.2951	21.9123	33.9043	35.2662	23.7061	47.6931	78.379	0	12.2591	32.4075
TvY486_06:ncRNA:rfamscan:284836-285012	0	68.1342	0	0	17.0336	0	0	127.751	0	31.9378	86.4116	161.088	0	137.968	91.7137	95.4363
TvY486_08:ncRNA:rfamscan:2116595-2116745	0	0	0	177.643	44.4108	0	0	0	423.66	105.915	199.755	0	151.534	387.067	0	147.671
TvY486_08:ncRNA:rfamscan:497246-497543	5.33913	9.2636	0	22.2742	9.21923	18.9202	23.719	17.8263	14.9167	18.8456	11.0608	19.3086	31.7587	0	18.2791	16.0814
TvY486_08:ncRNA:rfamscan:701270-701544	8.64674	41.1751	28.9165	20.2873	24.7564	94.6805	70.6315	31.1066	59.5001	63.9797	16.834	46.8689	139.314	62.5587	97.4199	72.5991
TvY486_10:ncRNA:rfamscan:3402164-3402429	19.645	30.2928	68.8328	18.1235	34.2235	30.5388	27.7034	65.4118	55.0793	44.6833	28.2261	36.7932	15.5221	107.051	32.8138	44.0812
TvY486_10:ncRNA:rfamscan:3429470-3429706	0	11.5224	28.2497	0	9.94303	0	20.1942	0	12.0669	8.06527	30.3966	0	0	25.6058	17.2775	14.656
TvY486_10:ncRNA:rfamscan:569532-569803	0	16.8853	0	0	4.22133	0	0	5.41302	0	1.35326	7.00778	20.3769	0	0	0	5.47694
TvY486_10:ncRNA:rfamscan:955438-955626	58.8366	77.7429	0	0	34.1449	38.0616	75.9388	0	0	28.5001	157.825	0	0	0	0	31.565
TvY486_11:ncRNA:rfamscan:2269128-2269373	52.6212	28.3047	112.065	60.2296	63.3051	18.6274	36.782	54.2912	71.0676	45.1921	62.3469	0	48.5178	189.013	56.2217	71.2199
TvY486_11:ncRNA:rfamscan:2943574-2943758	0	0	0	48.9016	12.2254	0	35.6235	53.3394	0	22.2407	70.5704	0	0	0	0	14.1141
TvY486_11:ncRNA:rfamscan:4721781-4721960	72.2051	0	0	0	18.0513	45.4616	30.3391	0	0	18.9502	62.8144	0	0	0	0	12.5629
TvY486_11:ncRNA:rfamscan:674538-674698	0	112.205	0	119.996	58.0502	0	0	0	129.361	32.3402	151.254	0	125.705	0	157.807	86.9532
TvY486_11:ncRNA:rfamscan:729812-730079	41.5511	19.5503	0	0	15.2753	26.0549	0	0	20.7591	11.7035	0	0	0	49.6097	0	9.92194
