# Supplementary material for: Global Gene Expression Profiling through the Complete Life Cycle of Trypanosoma vivax
Source: PLoS Negl Trop Dis. 2015 Aug 12;9(8):e0003975. doi: 10.1371/journal.pntd.0003975 (PMC4534299; doi:10.1371/journal.pntd.0003975)
Supplement: S2 Table — (XLSX) [file pntd.0003975.s006.xlsx]

## Sheet: Peptide abundance
Supplementary Table 2. Peptide abundance values as calculated by Progenesis for detected Trypanosoma vivax Y486 predicted proteins across the three developmental life stages (bloodstream-form (BSF), metacyclic (MET), epimastigote (EPI)).
ID	Description	Peptide count	Peptides used	Confidence	Anova (p)	Max fold change	Highest mean	Lowest mean	q	Normalized abundance									Raw abundance									Spectral counts
			for quantitation	score			condition	condition		BSF			EPI			MET			BSF			EPI			MET			BSF			EPI			MET
										BSF1	BSF2	BSF3	EPI1	EPI2	EPI3	MET1	MET2	MET3	BSF1	BSF2	BSF3	EPI1	EPI2	EPI3	MET1	MET2	MET3	BSF1	BSF2	BSF3	EPI1	EPI2	EPI3	MET1	MET2	MET3
TvY486_0000050	hypothetical protein, conserved in T. vivax | location=TvY486_bin:36498-37601(+) | length=367 TOPep_Count=22	2	2	162.61	0.0131489	10.2425	MET	BSF	0.0115167	3576.96	924.826	7971.08	5113.8	2022.21	5550.62	34576.5	22762.9	70413.8	1918.32	741.791	4851.84	12275.5	3802.39	8374.72	35139.5	6957.12	70413.8	0	0	1	0	0	0	2	1	2
TvY486_0000500;TvY486_0403570	NOL1/NOP2/sun family protein, putative, (fragment) | location=TvY486_bin:370969-371724(-) | length=251 TOPep_Count=14	1	1	48.08	0.0399675	1.71344	MET	BSF	0.0245479	24770.2	42076.1	37985	46244.1	47549.8	64137.2	50933.6	67103.6	61584.6	13284.2	33748.7	23120.7	111007	89408.7	96769.6	51762.9	20509.1	61584.6	1	1	1	1	1	1	1	1	1
TvY486_0000630;TvY486_0007880;TvY486_0015510;TvY486_0016840;TvY486_0024750;TvY486_0037840	retrotransposon hot spot (RHS) protein, putative | location=TvY486_bin:418907-421354(+) | length=815 TOPep_Count=56	20	7	916.79	0.000274204	2.60007	EPI	BSF	0.00105757	237310	242656	181166	650452	535977	532560	414482	500720	413522	127269	194631	110272	1.56138e+06	1.00781e+06	803521	421230	153037	413522	0	2	0	3	4	5	6	3	5
TvY486_0000670;TvY486_0001720;TvY486_0031900	retrotransposon hot spot protein (RHS), putative | location=TvY486_bin:445739-448516(+) | length=925 TOPep_Count=60	25	2	1986.76	0.0303544	3.18073	MET	EPI	0.0202318	474458	227742	209860	49595.6	140986	113160	266137	454105	245875	254451	182669	127738	119052	265099	170734	270470	138790	245875	2	3	3	0	0	0	3	3	3
TvY486_0000680	methionyl-tRNA synthetase, putative | location=TvY486_bin:453116-453853(+) | length=245 TOPep_Count=16	15	1	1056.29	0.734139	1.65413	BSF	EPI	0.206281	1.41586e+06	314757	821167	639957	323884	578832	500765	1.56066e+06	438111	759325	252463	499828	1.53619e+06	609005	873336	508917	476990	438111	1	0	0	0	0	1	1	2	0
TvY486_0001060	receptor-type adenylate cyclase GRESAG, putative | location=TvY486_bin:701403-704762(+) | length=1119 TOPep_Count=64	3	2	152.05	0.0855983	2.5977	MET	EPI	0.0415136	25007	16751.7	51200.6	12782.4	18042.8	58427.1	72719.5	73499.4	85631.9	13411.2	13436.3	31164.8	30683.6	33926.2	88154.3	73903.5	22463.9	85631.9	0	0	0	0	0	0	2	0	2
TvY486_0001140	hypothetical protein, conserved in T. vivax | location=TvY486_bin:732815-733732(+) | length=306 TOPep_Count=11	7	7	685.96	0.167669	6.90082	BSF	MET	0.0668455	1.44729e+07	7.42247e+06	983591	1.97895e+06	2.08716e+06	1.33054e+06	1.06428e+06	1.36362e+06	887501	7.76178e+06	5.95347e+06	598693	4.7504e+06	3.92453e+06	2.00751e+06	1.0816e+06	416768	887501	16	13	1	6	8	4	4	3	3
TvY486_0001770	retrotransposon hot spot (RHS) protein, putative | location=TvY486_bin:1039343-1042012(+) | length=889 TOPep_Count=54	14	1	902.85	0.0372201	2.30872	BSF	EPI	0.0235311	45559.1	33739.1	58017.1	18559.9	22605	18311.9	59303.5	24270.7	44428.1	24433.3	27061.7	35313.9	44552.3	42504.5	27628.8	60269	7417.96	44428.1	0	0	1	0	0	0	1	0	1
TvY486_0001840;TvY486_0000410;TvY486_0702690;TvY486_0702780	histone H2A, putative | location=TvY486_bin:1059352-1059756(+) | length=135 TOPep_Count=8	6	6	439.48	0.000294714	2.53635	EPI	MET	0.00108127	1.83001e+07	1.28883e+07	1.84144e+07	2.32138e+07	2.59935e+07	2.48085e+07	1.01393e+07	9.65423e+06	9.38844e+06	9.81433e+06	1.03375e+07	1.12085e+07	5.57238e+07	4.88761e+07	3.74308e+07	1.03044e+07	2.95066e+06	9.38844e+06	15	14	16	23	23	18	16	14	16
TvY486_0001860	variant surface glycoprotein-like protein, putative | location=TvY486_bin:1066060-1067169(-) | length=369 TOPep_Count=23	1	1	25.79	0.0135297	4.32211	EPI	MET	0.0117505	39385.6	33082.6	62353.9	140754	56473.9	143787	18674.6	32664.1	27561.5	21122.4	26535.2	37953.6	337875	106189	216945	18978.7	9983.25	27561.5	0	0	0	1	0	1	0	0	1
TvY486_0002110	hypothetical protein, conserved in T. vivax | location=TvY486_bin:1230348-1231652(+) | length=435 TOPep_Count=28	2	2	118.96	2.52063e-05	25.3294	EPI	BSF	0.000365144	7047.15	3470.51	3478.44	148342	115921	90248.9	43931.7	42493.9	58501.4	3779.37	2783.65	2117.26	356090	217968	136167	44646.9	12987.6	58501.4	0	0	0	2	2	2	1	0	0
TvY486_0002300	hypothetical protein, conserved in T. vivax | location=TvY486_bin:1361862-1362833(-) | length=323 TOPep_Count=18	13	1	1110.45	3.63875e-05	4.9239	EPI	BSF	0.00039251	18465.2	17208.1	14443.4	96838.3	86125.5	63805.4	23577.8	26134.2	27657.8	9902.88	13802.4	8791.4	232457	161943	96269	23961.6	7987.52	27657.8	1	0	0	1	1	1	0	0	1
TvY486_0002640	mitotubule-associated protein Gb4, putative | location=TvY486_bin:1551830-1553149(+) | length=439 TOPep_Count=25	8	8	709.77	0.00930839	3.20517	EPI	MET	0.00906051	6.22016e+06	3.16157e+06	2.3702e+06	5.89256e+06	7.50621e+06	7.20413e+06	2.20864e+06	2.29662e+06	1.92276e+06	3.33586e+06	2.53586e+06	1.4427e+06	1.41449e+07	1.41141e+07	1.08695e+07	2.2446e+06	701925	1.92276e+06	13	13	9	24	34	28	11	6	11
TvY486_0002690	dihydrolipoamide dehydrogenase, putative | location=TvY486_bin:1582997-1584532(+) | length=511 TOPep_Count=26	1	1	140.05	0.277536	2.65443	EPI	MET	0.097135	233355	231514	25811.5	311985	404785	214601	164959	93219.3	92696.2	125148	185694	15710.9	748908	761124	323788	167645	28491	92696.2	0	2	0	0	1	0	1	0	0
TvY486_0002810	hypothetical protein, conserved in T. vivax | location=TvY486_bin:1653193-1654071(-) | length=292 TOPep_Count=9	1	1	81.13	0.201247	29.8967	MET	EPI	0.0767338	849.857	2425.65	552.294	1066.73	1764.66	0	48202.3	1337.09	35109.9	455.777	1945.58	336.171	2560.65	3318.11	0	48987.1	408.66	35109.9	0	0	0	0	0	0	1	0	1
TvY486_0002840	hypothetical protein, conserved in T. vivax | location=TvY486_bin:1696984-1698456(+) | length=490 TOPep_Count=29	3	3	83.49	0.0198412	112.361	BSF	MET	0.0150527	78262.5	28588	2263.64	2993.76	644.382	3390.65	202.516	664.242	104.346	41972	22930.1	1377.83	7186.41	1211.64	5115.79	205.813	203.015	104.346	2	2	0	0	0	0	0	0	0
TvY486_0002850	hypothetical protein, conserved | location=TvY486_bin:1702817-1714999(+) | length=4061 TOPep_Count=221	5	4	362.67	0.393091	4.43191	BSF	EPI	0.127541	251643	220406	17932.6	47904.6	25436.9	37216.3	89001.8	74202.4	66619.6	134956	176785	10915.2	114993	47829.3	56151.5	90450.8	22678.8	66619.6	1	3	0	1	0	0	1	0	0
TvY486_0003100	hypothetical protein, conserved in T. vivax, (fragment) | location=TvY486_bin:1851413-1852303(-) | length=297 TOPep_Count=16	12	1	1053.21	1.93486e-05	54.3738	MET	EPI	0.000365144	1603.79	1284.25	2475.78	175.858	274.168	213.67	15267.2	7200.34	13620.2	860.108	1030.08	1506.96	422.141	515.522	322.383	15515.7	2200.67	13620.2	0	0	0	0	0	0	1	0	1
TvY486_0003530;TvY486_0016980;TvY486_0027810	retrotransposon hot spot (RHS) protein, putative | location=TvY486_bin:2139061-2141514(+) | length=817 TOPep_Count=48	29	9	2364.71	0.00292356	5.46085	MET	BSF	0.00429582	273147	109605	98047.4	558835	612940	1.00195e+06	861139	1.10383e+06	660604	146488	87912.9	59679.5	1.34146e+06	1.15252e+06	1.51173e+06	875159	337369	660604	0	0	0	2	6	7	6	4	7
TvY486_0003560	hypothetical protein, conserved | location=TvY486_bin:2150079-2151878(-) | length=599 TOPep_Count=26	11	9	675.3	0.0456631	1.85793	BSF	EPI	0.0270011	724985	518983	542299	470544	204506	286377	330532	356804	339022	388808	416270	330087	1.12952e+06	384535	432083	335913	109051	339022	6	6	7	4	1	3	4	5	1
TvY486_0003760	hypothetical protein, conserved in T. vivax | location=TvY486_bin:2248500-2249474(-) | length=324 TOPep_Count=26	3	3	211.85	0.00258892	28.3517	BSF	EPI	0.00404036	142780	75852.6	507731	12991.7	5422.48	7205.58	23154.2	31775.5	23962.2	76572.7	60840.4	309046	31186	10196	10871.7	23531.1	9711.67	23962.2	4	2	4	0	0	0	1	1	1
TvY486_0003920	hypothetical protein, conserved in T.vivax | location=TvY486_bin:2344663-2345562(+) | length=299 TOPep_Count=19	3	1	185.94	0.000346847	97.0242	MET	BSF	0.00119862	1232.82	3144.58	5457.36	11052.4	8956.1	11909.3	231459	600480	122270	661.158	2522.23	3321.79	26530.9	16840.3	17968.7	235227	183527	122270	0	0	0	0	0	0	0	1	0
TvY486_0003930	hypothetical protein, conserved in T.vivax | location=TvY486_bin:2361887-2362879(-) | length=330 TOPep_Count=23	2	2	137.32	0.481123	2.84694	EPI	MET	0.148448	12942	15181.6	83642.1	100675	19378.1	31831.1	22191.4	11948.1	19210.5	6940.75	12177	50911.3	241666	36436.9	48026.5	22552.7	3651.74	19210.5	0	0	2	0	0	0	0	0	0
TvY486_0004050	hypothetical protein | location=TvY486_bin:2473949-2474725(+) | length=258 TOPep_Count=17	7	2	672.89	0.0118572	2.21708	BSF	MET	0.0107693	940144	929218	923446	496385	472052	369017	453442	253519	552720	504198	745314	562084	1.19155e+06	887606	556770	460824	77484.2	552720	4	4	4	2	2	3	2	2	3
TvY486_0004160	hypothetical protein, conserved in T.vivax | location=TvY486_bin:2517013-2518134(-) | length=373 TOPep_Count=22	1	1	40.76	0.0187976	5.67226	BSF	MET	0.0144846	38497.9	36296.4	13000.6	14199.4	6760.67	8849.43	2529.47	6477.77	6470.7	20646.4	29112.9	7913.2	34085.1	12712.2	13351.9	2570.65	1979.83	6470.7	2	1	0	0	0	0	0	0	0
TvY486_0004430;TvY486_0008090;TvY486_1109950;TvY486_1109990	ATP synthase (E/31 kDa) subunit, putative | location=TvY486_bin:2614741-2615157(+) | length=138 TOPep_Count=13	5	1	187.86	0.00675862	6.13601	BSF	EPI	0.00731243	12233.7	18840.3	24381.4	4195.6	2868.57	1973.53	20420.7	6145.55	10741.3	6560.9	15111.6	14840.5	10071.4	5393.83	2977.64	20753.1	1878.29	10741.3	0	0	0	0	0	0	1	0	0
TvY486_0004500	retrotransposon hot spot protein (RHS), putative | location=TvY486_bin:2641014-2642795(+) | length=593 TOPep_Count=41	23	17	1179.26	4.2356e-06	7.29767	EPI	BSF	0.000188366	446337	314113	417471	3.06664e+06	2.60344e+06	2.926e+06	2.236e+06	1.76618e+06	2.0079e+06	239370	251946	254106	7.36135e+06	4.8953e+06	4.41472e+06	2.27241e+06	539806	2.0079e+06	1	0	0	18	19	16	14	13	16
TvY486_0004580	retrotransposon hot spot protein (RHS), putative | location=TvY486_bin:2679423-2680808(+) | length=461 TOPep_Count=26	7	1	480.19	0.0811797	4.46636	EPI	MET	0.0401914	8616.33	73352.6	25604.3	50955.3	46502.2	57792.6	14160.8	6022.62	14576.4	4620.92	58835.2	15584.8	122316	87438.8	87197	14391.3	1840.72	14576.4	0	1	1	1	0	0	0	0	0
TvY486_0004610	kinesin K39, putative | location=TvY486_bin:2699308-2702058(+) | length=917 TOPep_Count=66	2	1	66.53	0.00118334	8.42171	EPI	BSF	0.002394	41464	36182.5	35798.8	178546	447552	329305	204983	366495	145739	22237	29021.5	21790	428594	841540	496853	208320	112013	145739	0	0	0	1	2	2	2	2	1
TvY486_0004790;TvY486_0039910	hypothetical protein, conserved in T. vivax | location=TvY486_bin:2788047-2789368(+) | length=441 TOPep_Count=30	19	17	1516.92	0.00173251	3.84384	EPI	BSF	0.0031251	2.83831e+06	2.73317e+06	1.30907e+06	1.05376e+07	7.69572e+06	8.21444e+06	2.88692e+06	3.06447e+06	2.66781e+06	1.52218e+06	2.19224e+06	796806	2.52951e+07	1.44704e+07	1.23939e+07	2.93392e+06	936607	2.66781e+06	12	19	0	31	33	30	21	17	20
TvY486_0004880	hypothetical protein, conserved in T. vivax | location=TvY486_bin:2818585-2819511(-) | length=308 TOPep_Count=19	1	1	121.87	0.0173528	13.135	MET	BSF	0.0137823	208.655	3703.78	1735.79	5543.86	9411.89	15972.8	26961.9	16553.5	30673.9	111.902	2970.76	1056.54	13307.8	17697.3	24099.7	27400.8	5059.31	30673.9	0	0	0	0	0	0	1	1	1
TvY486_0004960	protein kinase, putative | location=TvY486_bin:2857426-2858307(+) | length=293 TOPep_Count=10	4	4	219.94	0.105213	5.89491	BSF	EPI	0.0474711	67046.6	102688	653021	43935.4	41861.1	53774	215232	198130	134324	35957	82364.6	397481	105465	78712.1	81133.7	218736	60555.4	134324	1	1	3	1	1	1	3	1	3
TvY486_0004990	kinesin, putative | location=TvY486_bin:2868100-2869638(-) | length=513 TOPep_Count=33	2	1	105.15	0.114999	24.1426	MET	EPI	0.0505336	995.433	129.894	2084.34	0	566.38	270.812	3300.76	11302.6	5608.63	533.849	104.186	1268.7	0	1064.97	408.598	3354.5	3454.46	5608.63	0	0	0	0	0	0	1	0	1
TvY486_0005590;TvY486_0017180;TvY486_0027720	retrotransposon hot spot (RHS) protein, putative | location=TvY486_bin:3167156-3169705(+) | length=849 TOPep_Count=53	30	5	1851.34	0.141544	1.95224	EPI	BSF	0.0586511	80728.7	142293	177338	387421	224197	169980	200778	208344	160326	43294.6	114131	107942	929990	421562	256464	204047	63677.1	160326	2	4	0	4	4	4	5	0	2
TvY486_0005790;TvY486_0036220;TvY486_1000010	ATP synthase, putative | location=TvY486_bin:3251809-3252459(+) | length=216 TOPep_Count=17	6	2	354.09	0.621141	1.20319	BSF	EPI	0.180422	152666	155940	167137	167215	105045	123140	110563	227205	136277	81874.6	125078	101733	401394	197518	185793	112363	69441.8	136277	2	2	1	1	1	2	1	0	1
TvY486_0005840	hypothetical protein, conserved in T. vivax | location=TvY486_bin:3297723-3300191(-) | length=822 TOPep_Count=50	24	5	1810.75	9.23877e-05	5.70348	EPI	BSF	0.000614266	173006	172936	218314	1.3626e+06	1.08711e+06	768514	664585	654048	810169	92783	138710	132883	3.27087e+06	2.04412e+06	1.15953e+06	675405	199900	810169	0	0	0	4	6	4	6	3	4
TvY486_0005860	hypothetical protein, conserved in T. vivax | location=TvY486_bin:3311109-3312359(-) | length=416 TOPep_Count=28	3	1	114.22	0.00576334	4.5407	EPI	BSF	0.00663667	17452.6	15820.4	7502.16	97945.1	47172	40030.8	44426.1	61560.1	68689.8	9359.79	12689.4	4566.42	235113	88698.4	60398.1	45149.4	18814.9	68689.8	0	0	0	1	0	0	0	1	1
TvY486_0006070	hypothetical protein, conserved in T. vivax | location=TvY486_bin:3406694-3408436(-) | length=580 TOPep_Count=33	1	1	13.88	0.567236	Infinity	BSF	EPI	0.168371	0	2437.56	0	0	0	0	0.00504838	23.4579	0	0	1955.14	0	0	0	0	0.00513057	7.16953	0	0	1	0	0	0	0	0	0	0
TvY486_0006090	peptidylprolyl isomerase-like, putative | location=TvY486_bin:3415211-3415957(+) | length=249 TOPep_Count=14	8	8	561.57	0.0065035	2.81961	BSF	EPI	0.00712329	903370	897124	1.46968e+06	481078	235046	443674	418056	363155	409157	484476	719572	894567	1.15481e+06	441961	669411	424862	110993	409157	5	7	9	3	1	4	6	3	6
TvY486_0006100	hypothetical protein, conserved in T. vivax | location=TvY486_bin:3430734-3433088(+) | length=784 TOPep_Count=54	1	1	21.56	0.0944798	17.5439	MET	EPI	0.0441244	775.019	1020.39	858.645	0	123.168	103.74	576.415	3208.5	195.94	415.641	818.444	522.641	0	231.595	156.523	585.799	980.626	195.94	0	0	0	0	0	0	0	1	0
TvY486_0006180	serine/threonine-protein kinase NrkA, putative | location=TvY486_bin:3466296-3467657(-) | length=454 TOPep_Count=17	1	1	61.57	0.00780991	33.1004	BSF	EPI	0.00804197	280850	352263	79111.1	10509.6	1296.96	9710.52	38844	11516.7	10358.4	150619	282545	48153.4	25227.8	2438.69	14651.1	39476.5	3519.89	10358.4	0	1	0	0	0	0	0	0	0
TvY486_0006230	hypothetical protein, conserved in T. vivax | location=TvY486_bin:3475848-3476609(-) | length=253 TOPep_Count=10	1	1	52.07	0.133644	122.68	BSF	EPI	0.0564215	6.57471	4071.6	2475.54	53.4213	0	0	0	57.1518	0	3.526	3265.78	1506.81	128.236	0	0	0	17.4676	0	0	1	0	0	0	0	0	0	0
TvY486_0006360	hypothetical protein, conserved | location=TvY486_bin:3561610-3563901(+) | length=764 TOPep_Count=41	1	1	49.88	0.148229	6.30367	EPI	MET	0.0606417	97.3738	224.701	1674.54	6352.59	1687.95	968.648	186.383	410.89	831.925	52.2214	180.23	1019.26	15249.1	3173.88	1461.49	189.418	125.582	831.925	0	0	0	1	0	0	0	0	0
TvY486_0006610	hypothetical protein, conserved in T. vivax | location=TvY486_bin:3698445-3701276(-) | length=943 TOPep_Count=77	1	1	22.5	0.00590813	31.0064	BSF	MET	0.00671217	2406.94	2231.06	15431.7	797.572	467.121	764.902	178.763	110.382	358.133	1290.84	1789.51	9393	1914.54	878.335	1154.08	181.673	33.7366	358.133	0	0	1	0	0	0	0	0	0
TvY486_0007180;TvY486_0029810	hypothetical protein, conserved in T. vivax | location=TvY486_bin:4024111-4025094(+) | length=327 TOPep_Count=20	6	6	199.75	0.0150738	5.59494	BSF	MET	0.0125831	221630	199531	631871	119223	44952.9	106581	66076.7	57121.6	65013.1	118860	160041	384608	286189	84525.6	160808	67152.5	17458.3	65013.1	2	4	8	0	0	0	0	0	0
TvY486_0007290;TvY486_0007000	hypothetical protein, conserved in T. vivax | location=TvY486_bin:4096106-4097995(-) | length=629 TOPep_Count=36	2	1	50.7	0.0373069	282.042	BSF	MET	0.0235571	1621.12	2149.53	50338.2	4029.52	405.674	541.92	0	38.9133	152.933	869.405	1724.11	30639.9	9672.71	762.796	817.643	0	11.8932	152.933	0	0	1	0	0	0	0	0	0
TvY486_0007450	retrotransposon hot spot (RHS) protein, putative | location=TvY486_bin:4176368-4178227(-) | length=619 TOPep_Count=42	22	2	1428.72	0.18845	1.73792	MET	BSF	0.072987	41157.3	53857.4	18316.6	64960.9	45438.8	38180.1	65975	75508.6	55476.6	22072.6	43198.3	11148.9	155936	85439.3	57605.7	67049.1	23078	55476.6	0	2	0	0	1	0	2	1	1
TvY486_0007740	hypothetical protein, conserved in T. vivax | location=TvY486_bin:4358085-4358867(+) | length=260 TOPep_Count=16	1	1	74.06	0.00135662	91.5208	BSF	EPI	0.00263106	20097	10482.6	40915.2	50.2224	453.315	277.65	461.522	155.572	711.974	10778	8407.97	24904.3	120.557	852.376	418.916	469.036	47.548	711.974	1	1	1	0	0	0	0	0	0
TvY486_0007850;TvY486_0006210;TvY486_0024450;TvY486_0036280	hypothetical protein, conserved | location=TvY486_bin:4402304-4403305(-) | length=333 TOPep_Count=21	2	1	120.81	0.198691	1.99605	MET	BSF	0.0759837	12785.4	12343	20307.7	37930.8	31041.1	11181.1	23935.8	33951.6	32805.2	6856.81	9900.16	12360.9	91051.5	58367	16869.9	24325.5	10376.8	32805.2	0	0	0	1	1	0	0	1	0
TvY486_0007950	chaperone protein DNAj, putative | location=TvY486_bin:4449941-4451140(+) | length=399 TOPep_Count=21	9	9	875.03	0.00164843	2.16875	BSF	MET	0.00300496	3.0681e+06	2.54892e+06	3.64064e+06	2.0266e+06	1.44152e+06	1.59058e+06	1.51111e+06	1.37895e+06	1.37861e+06	1.64542e+06	2.04446e+06	2.21598e+06	4.86478e+06	2.71051e+06	2.39986e+06	1.53571e+06	421453	1.37861e+06	9	11	10	9	8	7	12	10	9
TvY486_0008140;TvY486_0017490;TvY486_0029460	major surface protease gp63, homolog, putative | location=TvY486_bin:4511980-4514100(-) | length=706 TOPep_Count=28	3	3	237.72	0.00959982	3.86045	EPI	MET	0.00925685	157928	145952	77208.7	208103	166428	163177	32214.1	77328.5	29743.7	84696.7	117066	46995.4	499544	312938	246200	32738.6	23634.2	29743.7	0	4	0	3	4	4	0	0	0
TvY486_0008250;TvY486_0005460	retrotransposon hot spot protein, putative | location=TvY486_bin:4620634-4622430(-) | length=598 TOPep_Count=40	25	9	1386.17	0.000493083	2.51856	EPI	BSF	0.00149522	471616	405346	385281	1.30375e+06	864093	1.01119e+06	795867	921023	878509	252927	325123	234513	3.12961e+06	1.62477e+06	1.52567e+06	808825	281496	878509	3	1	0	10	10	4	7	4	7
TvY486_0008730	hypothetical protein, conserved in T. vivax | location=TvY486_bin:4851766-4852914(+) | length=383 TOPep_Count=19	6	3	647.72	0.00562842	15.8924	BSF	EPI	0.00651037	434968	163718	1.18476e+06	36262	40075	35882.9	38585.1	83783.8	41624.9	233273	131316	721138	87045.5	75353.7	54139.8	39213.3	25607.2	41624.9	0	0	5	0	0	0	0	0	0
TvY486_0008790;TvY486_0007560	hypothetical protein, conserved in T. vivax, (fragment) | location=TvY486_bin:4874128-4875849(+) | length=573 TOPep_Count=35	12	3	608.18	0.00107203	6.54397	EPI	BSF	0.00226624	121276	94547.1	59165.5	686857	757806	354852	496034	360828	579843	65039.9	75835	36012.9	1.64877e+06	1.42491e+06	535397	504110	110281	579843	0	0	0	2	3	3	2	2	1
TvY486_0008920	aminotransferase, putative | location=TvY486_bin:4914370-4914936(+) | length=188 TOPep_Count=11	4	4	243.72	0.0961303	1.43864	MET	BSF	0.0446502	261396	403037	224827	377052	332819	380786	403216	433730	442376	140186	323271	136848	905099	625805	574527	409781	132563	442376	0	5	0	1	3	3	4	1	3
TvY486_0009080	2-oxoisovalerate dehydrogenase beta subunit, mitochondrial precursor, putative | location=TvY486_bin:4965837-4966511(-) | length=224 TOPep_Count=15	6	5	367.13	3.39094e-05	8.83425	EPI	BSF	0.00039251	174336	184053	123229	1.50849e+06	1.26649e+06	1.47975e+06	328291	223545	372341	93495.9	147626	75007.1	3.62106e+06	2.3814e+06	2.23264e+06	333636	68322.9	372341	2	3	1	6	6	8	5	3	3
TvY486_0009400;TvY486_0704810	hypothetical protein, conserved | location=TvY486_bin:5077792-5079915(+) | length=707 TOPep_Count=42	10	10	882.13	1.99162e-05	4.7306	MET	EPI	0.000365144	429427	439395	456272	202681	131563	146045	755457	787466	729132	230301	352433	277724	486528	247379	220352	767756	240677	729132	4	6	6	3	3	2	9	6	12
TvY486_0009410	hypothetical protein, conserved in T. vivax | location=TvY486_bin:5081574-5082692(+) | length=372 TOPep_Count=26	6	6	358.71	1.67113e-05	8.55416	MET	EPI	0.000349225	151238	203660	183908	27718.6	21815.7	26445.2	225029	158156	266756	81108.9	163353	111941	66537.4	41020.4	39900.3	228693	48338	266756	4	6	5	0	0	0	6	3	6
TvY486_0009580	variant surface glycoprotein-like protein, conserved in T. vivax | location=TvY486_bin:5119932-5121410(+) | length=492 TOPep_Count=27	22	14	3113.95	4.20744e-08	119.297	BSF	MET	1.09e-05	2.03451e+08	1.73694e+08	2.76001e+08	2.41975e+06	2.18084e+06	2.28486e+06	1.63042e+06	2.10394e+06	1.74061e+06	1.0911e+08	1.39318e+08	1.67996e+08	5.80852e+06	4.10066e+06	3.44737e+06	1.65697e+06	643036	1.74061e+06	108	143	139	0	0	0	0	0	0
TvY486_0009910	hypothetical protein, conserved in T. vivax | location=TvY486_bin:5360567-5361745(-) | length=392 TOPep_Count=20	7	5	378.56	0.245828	4.15637	BSF	MET	0.0896885	292064	101172	1.07472e+06	96630.3	111876	177935	125426	151380	76375.3	156634	81148.6	654159	231957	210363	268467	127468	46266.9	76375.3	3	2	6	0	0	0	0	0	0
TvY486_0010110	hypothetical protein, conserved | location=TvY486_bin:5468178-5468783(+) | length=201 TOPep_Count=7	1	1	18.86	0.0974207	406.866	BSF	EPI	0.0449535	51.7542	72280.9	74765.9	0	0.0754633	361.465	327.407	14773.1	314.45	27.7557	57975.6	45508.6	0	0.141895	545.375	332.738	4515.16	314.45	0	3	2	0	0	0	0	0	0
TvY486_0010430	hypothetical protein, conserved in T. vivax | location=TvY486_bin:5645517-5646569(+) | length=350 TOPep_Count=23	8	1	418.19	0.0215528	17.8254	MET	EPI	0.0160444	6688.08	47695.6	46962.1	1387.64	1061.04	3732.06	21349	78187.5	10637.4	3586.8	38256	28584.9	3330.99	1995.09	5630.9	21696.6	23896.8	10637.4	0	0	0	0	0	0	0	1	0
TvY486_0010560;TvY486_0016780	hypothetical protein, conserved in T. vivax | location=TvY486_bin:5699443-5700345(-) | length=300 TOPep_Count=16	4	1	467.83	0.000603133	41.1238	MET	BSF	0.00165	1229.88	1159.4	2737	984.044	5208.16	1479.46	38178.3	93851.6	78782.1	659.58	929.939	1665.96	2362.16	9792.98	2232.19	38799.9	28684.3	78782.1	0	0	0	0	0	0	1	1	1
TvY486_0010660;TvY486_0016850	hypothetical protein, conserved in T. vivax | location=TvY486_bin:5773752-5776202(-) | length=816 TOPep_Count=53	24	10	1363.2	0.145124	1.91558	BSF	MET	0.0597369	1.83773e+06	1.21715e+06	2.62736e+06	1.73138e+06	1.00862e+06	701497	972983	1.00731e+06	986040	985574	976257	1.59922e+06	4.15611e+06	1.89653e+06	1.05841e+06	988824	307868	986040	0	1	1	7	8	6	8	6	7
TvY486_0010850	hypothetical protein, conserved | location=TvY486_bin:5873848-5875293(-) | length=481 TOPep_Count=18	1	1	18.66	0.0147139	9.44325	BSF	EPI	0.0123426	11226.7	10985.9	11467.5	468.441	2906.84	191.291	6765.18	10944.1	3528.73	6020.84	8811.62	6980.05	1124.48	5465.78	288.618	6875.32	3344.9	3528.73	0	1	0	0	0	0	0	1	0
TvY486_0011050	60S ribosomal protein L7, putative | location=TvY486_bin:5975516-5976412(+) | length=298 TOPep_Count=18	13	12	796.88	0.218623	1.42989	BSF	EPI	0.0817281	2.25371e+06	2.06171e+06	3.37977e+06	1.31942e+06	2.10874e+06	1.9535e+06	1.99592e+06	2.36003e+06	1.99132e+06	1.20866e+06	1.65367e+06	2.0572e+06	3.16723e+06	3.96511e+06	2.94743e+06	2.02841e+06	721307	1.99132e+06	10	12	16	3	9	9	14	13	11
TvY486_0011210;TvY486_0015990;TvY486_0026100	hypothetical protein, conserved in T. vivax | location=TvY486_bin:6085950-6088421(+) | length=823 TOPep_Count=52	16	1	948.04	0.0050845	2.25087	BSF	EPI	0.00615967	76725	77239.6	51284.9	24504	36976.3	29706.3	47985.7	47457	55001.1	41147.5	61952.9	31216.1	58820.8	69527.1	44820.7	48766.9	14504.5	55001.1	0	0	0	0	1	1	0	1	1
TvY486_0011310	ribonuclease, putative, (fragment) | location=TvY486_bin:6150209-6150835(+) | length=208 TOPep_Count=10	1	1	91.82	0.00108066	2.83519	EPI	BSF	0.00226624	25326.7	39952.4	27126.2	82295.3	104014	75677	33075.7	40167.9	28908.7	13582.7	32045.3	16511.2	197547	195580	114181	33614.2	12276.7	28908.7	0	0	0	0	1	0	0	0	0
TvY486_0011480	hypothetical protein, conserved in T. vivax | location=TvY486_bin:6223244-6224146(-) | length=301 TOPep_Count=15	1	1	154.45	0.000105721	62.8885	MET	BSF	0.000632585	912.301	517.096	1034.5	4897.98	2037.71	1358.29	38916.5	42550.9	73483.3	489.265	414.756	629.679	11757.4	3831.55	2049.37	39550.1	13005	73483.3	0	0	0	0	0	0	1	2	1
TvY486_0011590	hypothetical protein, conserved in T. vivax | location=TvY486_bin:6282458-6283351(+) | length=298 TOPep_Count=18	8	2	681.31	0.0224057	3.39299	MET	BSF	0.0164337	91951.2	157102	50391.6	472634	310915	169769	348427	279584	388004	49313.3	126010	30672.4	1.13454e+06	584620	256147	354100	85450.6	388004	0	1	0	1	1	0	1	1	1
TvY486_0012520;TvY486_0042450	hypothetical protein, conserved in T. vivax | location=TvY486_bin:6694191-6695606(+) | length=472 TOPep_Count=28	3	2	58.26	0.000121624	14.2838	BSF	MET	0.000674671	46226	40718.5	112155	59156.8	63557.4	60631.7	4146.73	4019.19	5772.84	24790.9	32659.8	68266.4	142004	119508	91480.5	4214.24	1228.4	5772.84	0	0	0	2	2	1	0	0	0
TvY486_0012620	BarP protein, putative | location=TvY486_bin:6758943-6759923(-) | length=326 TOPep_Count=16	14	2	1466.6	0.246488	2.15787	MET	BSF	0.0898656	3.76197e+06	2.55155e+06	190861	2.80215e+06	4.95043e+06	4.97165e+06	4.30768e+06	5.24772e+06	4.48019e+06	2.01754e+06	2.04657e+06	116174	6.72646e+06	9.30837e+06	7.50118e+06	4.37782e+06	1.60388e+06	4.48019e+06	2	5	0	3	7	5	5	3	5
TvY486_0013090	hypothetical protein, conserved | location=TvY486_bin:7026492-7027202(-) | length=237 TOPep_Count=17	9	8	416.18	0.646415	1.22218	MET	BSF	0.186196	671348	762884	132216	424549	592031	739653	589022	676173	649285	360043	611899	80477.5	1.01911e+06	1.11321e+06	1.11598e+06	598612	206662	649285	0	0	0	3	6	6	6	5	7
TvY486_0013250	hypothetical protein, conserved | location=TvY486_bin:7124436-7125419(-) | length=328 TOPep_Count=23	8	8	489.16	0.0904298	1.90695	MET	BSF	0.0429968	417986	212554	140771	648892	393292	356708	479461	469026	522366	224165	170486	85684.7	1.55764e+06	739513	538197	487267	143350	522366	3	1	1	6	5	4	6	2	7
TvY486_0013260	cytochrome-b5 reductase, putative | location=TvY486_bin:7126609-7127487(-) | length=293 TOPep_Count=17	6	6	227.24	0.0101831	2.50851	EPI	BSF	0.00965686	83894.3	92962.4	43541.8	198936	213876	140059	192023	162289	153200	44992.4	74563.9	26503.1	477538	402154	211320	195149	49601	153200	1	3	1	2	4	3	2	2	3
TvY486_0013340	hypothetical protein, conserved in T. vivax | location=TvY486_bin:7175598-7176893(+) | length=431 TOPep_Count=24	3	1	219.26	0.186178	5.46368	EPI	BSF	0.0724333	2390.48	46.4183	5333.87	18441.5	11637.8	12377.7	14844.2	1297.49	8638.53	1282.01	37.2315	3246.63	44268.2	21882.7	18675.4	15085.9	396.558	8638.53	0	0	0	1	1	1	0	0	0
TvY486_0013710	dynein heavy chain, cytosolic, putative | location=TvY486_bin:7349610-7352243(-) | length=877 TOPep_Count=66	12	12	892.39	0.000510436	6.5232	BSF	MET	0.00150965	774212	915475	1.00356e+06	768191	878413	476781	102904	207318	102650	415208	734291	610850	1.84401e+06	1.6517e+06	719363	104579	63363.5	102650	0	0	0	11	11	7	1	0	0
TvY486_0014180	eukaryotic peptide chain release factor subunit 1, putative, (fragment) | location=TvY486_bin:7522315-7523004(+) | length=230 TOPep_Count=14	2	2	61.25	0.0045961	2.82236	BSF	EPI	0.00575502	37985.6	31488	47223.6	17623.2	14058.9	9665.25	24533.7	27973.4	19509	20371.6	25256.1	28744.1	42303.8	26435.1	14582.8	24933.2	8549.63	19509	1	1	0	1	1	0	1	1	2
TvY486_0014240	expression site-associated gene (ESAG) protein, putative | location=TvY486_bin:7548658-7550160(+) | length=500 TOPep_Count=23	1	1	78.68	0.00546748	2.70812	MET	EPI	0.00638144	13170.6	9145.49	16661	9120.04	6419.36	9563.21	18804	24393.7	24783.2	7063.35	7335.48	10141.2	21892.3	12070.4	14428.9	19110.1	7455.55	24783.2	0	0	0	0	0	0	0	0	1
TvY486_0014280	hypothetical protein, conserved in T. vivax | location=TvY486_bin:7566580-7567593(-) | length=337 TOPep_Count=20	11	1	558.77	0.0388099	5.25647	EPI	BSF	0.024034	4567.9	7286.38	2644.41	46959.7	12603.9	16648.4	16063.2	8390.97	25290.9	2449.75	5844.31	1609.6	112725	23699.3	25118.9	16324.7	2564.57	25290.9	1	0	0	0	0	0	0	0	1
TvY486_0014580;TvY486_0008200	hypothetical protein, conserved | location=TvY486_bin:7716236-7717792(+) | length=518 TOPep_Count=27	2	2	55.09	0.779667	1.2805	MET	EPI	0.216048	25603.5	9588.52	12832.5	10706.9	5979.59	22675.1	12567.6	27109.6	10725.5	13731.1	7690.83	7810.91	25701.6	11243.5	34212	12772.3	8285.63	10725.5	1	1	0	0	0	0	1	0	0
TvY486_0014680	hypothetical protein, conserved in T. vivax | location=TvY486_bin:7773391-7774482(-) | length=363 TOPep_Count=25	4	1	238.6	0.00351582	4.19477	MET	BSF	0.0048287	33541.8	36511.9	18423.2	62398.8	69286.9	46986.1	87972.4	165797	117370	17988.4	29285.7	11213.8	149786	130281	70892.2	89404.6	50673.4	117370	0	1	0	1	2	0	0	1	1
TvY486_0014920	hypothetical protein | location=TvY486_bin:8009969-8010775(+) | length=268 TOPep_Count=11	4	4	398.51	0.000168845	17.1301	MET	BSF	0.000805684	64438.5	152500	134066	205157	103630	82462.4	1.6046e+06	2.15974e+06	2.24838e+06	34558.3	122318	81603.2	492471	194857	124419	1.63072e+06	660091	2.24838e+06	0	0	1	0	0	0	11	7	10
TvY486_0015150	hypothetical protein, conserved in T. vivax | location=TvY486_bin:8220832-8221752(+) | length=306 TOPep_Count=15	1	1	47.55	0.0671455	4.96842	BSF	EPI	0.0352744	24980.3	18721.3	71672.2	8053.74	5299.75	9867.92	11807.7	8591.98	32983.4	13396.9	15016.1	43625.5	19332.7	9965.2	14888.6	11999.9	2626	32983.4	0	0	1	0	0	0	0	0	0
TvY486_0015330	heat shock protein DNAJ, putative | location=TvY486_bin:8322141-8323292(-) | length=383 TOPep_Count=21	1	1	36.53	0.338947	1.60635	EPI	MET	0.114063	14423.6	13864	20616.5	26851.1	16098.1	13929.3	15068.3	5073.2	15267	7735.35	11120.1	12548.9	64455.1	30269.5	21016.4	15313.7	1550.54	15267	1	1	1	0	1	1	0	0	0
TvY486_0015380	hypothetical protein, conserved | location=TvY486_bin:8345610-8346935(+) | length=441 TOPep_Count=30	1	1	14.45	0.0135703	28.0269	MET	EPI	0.011766	870.151	9848.37	9064.41	1236.36	76.8161	127.513	12679.6	11402.2	16296.4	466.661	7899.25	5517.33	2967.84	144.439	192.39	12886	3484.89	16296.4	0	1	1	0	0	0	1	0	1
TvY486_0015910	hypothetical protein, conserved in T. vivax | location=TvY486_bin:8660182-8661219(+) | length=345 TOPep_Count=20	5	2	239.14	0.00607875	5.2471	EPI	BSF	0.00679576	11860.1	15055.2	8173.55	95479.4	41479.2	47156.2	27483.7	19329.2	41219.3	6360.57	12075.6	4975.08	229195	77994.1	71148.9	27931.1	5907.67	41219.3	0	0	0	2	0	2	0	0	2
TvY486_0016120	hypothetical protein, conserved in T. vivax | location=TvY486_bin:8782922-8783725(+) | length=267 TOPep_Count=18	1	1	14.17	0.29326	1.92685	EPI	BSF	0.101332	18223.5	35433.7	82569.7	131038	84275.7	47175.7	68245.1	48331.1	64498.9	9773.23	28421	50258.6	314551	158465	71178.3	69356.2	14771.6	64498.9	0	1	1	1	2	2	2	0	2
TvY486_0016240	hypothetical protein | location=TvY486_bin:8825765-8826625(+) | length=286 TOPep_Count=16	5	5	260.62	0.00034744	9.72349	MET	BSF	0.00119862	77923.9	87127	120617	160783	59629.1	106186	811651	1.23399e+06	732054	41790.5	69883.4	73417.3	385952	112122	160212	824865	377148	732054	0	0	0	0	0	0	9	5	8
TvY486_0016290	hypothetical protein, conserved in T.vivax | location=TvY486_bin:8853626-8854669(-) | length=347 TOPep_Count=21	4	4	285.88	0.128048	7.00164	BSF	EPI	0.0547292	83318.1	19503.5	244861	19408.1	14289.2	15959.9	7079.01	38770.7	13701.2	44683.3	15643.5	149042	46588.4	26868.3	24080.2	7194.26	11849.7	13701.2	1	1	4	0	0	0	0	0	0
TvY486_0016400	hypothetical protein, conserved | location=TvY486_bin:8905604-8906407(+) | length=267 TOPep_Count=15	11	9	988.5	0.146419	2.22038	EPI	BSF	0.0601875	1.39435e+06	1.53549e+06	292921	2.55174e+06	2.32948e+06	2.27454e+06	1.3258e+06	1.51184e+06	1.57613e+06	747790	1.2316e+06	178295	6.12536e+06	4.38017e+06	3.43181e+06	1.34739e+06	462069	1.57613e+06	7	8	2	7	10	8	10	9	8
TvY486_0016530;TvY486_1001150;TvY486_1001160	hypothetical protein, conserved in T.vivax | location=TvY486_bin:8970427-8971407(+) | length=326 TOPep_Count=16	14	2	1713.56	0.0525232	4.17617	EPI	MET	0.029678	4.88533e+06	3.05747e+06	681824	6.49302e+06	9.36959e+06	1.21825e+07	2.59027e+06	1.7e+06	2.42524e+06	2.61999e+06	2.45236e+06	415013	1.55863e+07	1.76178e+07	1.83808e+07	2.63244e+06	519578	2.42524e+06	6	9	0	5	17	23	10	2	9
TvY486_0016540;TvY486_0002210;TvY486_1000710	hypothetical protein,hypothetical protein, conserved in T. vivax | location=TvY486_bin:8972107-8972889(+) | length=260 TOPep_Count=14	10	1	1920.13	0.0126203	6.52452	EPI	MET	0.0112836	9.18088e+06	2.90906e+06	1.32689e+06	1.8385e+07	2.49949e+07	1.94944e+07	2.28619e+06	3.21376e+06	4.13666e+06	4.92369e+06	2.33332e+06	807653	4.41325e+07	4.69983e+07	2.94129e+07	2.32341e+06	982234	4.13666e+06	4	3	3	4	6	6	2	2	2
TvY486_0016750;TvY486_0004710	hypothetical protein, conserved in T. vivax | location=TvY486_bin:9118189-9120663(-) | length=824 TOPep_Count=54	29	10	1781.95	0.000690343	2.32083	EPI	BSF	0.00174578	837356	601453	576071	1.5265e+06	1.53588e+06	1.61381e+06	1.08203e+06	1.04649e+06	893238	449072	482418	350643	3.66432e+06	2.88793e+06	2.4349e+06	1.09965e+06	319842	893238	8	4	0	11	14	11	12	7	7
TvY486_0016770	retrotransposon hot spot protein (RHS), fragment | location=TvY486_bin:9134295-9136441(+) | length=716 TOPep_Count=44	25	1	1418.59	0.305909	18.6075	EPI	BSF	0.105068	2748.58	3157.38	0	56550.1	24377.3	28967.5	10325.9	0	3030.35	1474.06	2532.49	0	135746	45837	43705.9	10494	0	3030.35	0	0	0	1	0	1	1	0	0
TvY486_0016810	vacuolar ATP synthase, putative | location=TvY486_bin:9166768-9167364(-) | length=198 TOPep_Count=4	1	1	69.8	0.34315	2.82103	BSF	MET	0.115161	18473.5	59537.5	67851.9	43240.6	14846.5	2791.39	22880.7	4697.48	24127.4	9907.3	47754.3	41300.1	103797	27916.1	4211.62	23253.3	1435.71	24127.4	0	1	0	1	1	0	0	0	0
TvY486_0016990	retrotransposon hot spot (RHS) protein, putative | location=TvY486_bin:9319711-9322257(+) | length=849 TOPep_Count=53	23	1	1490.77	0.000557098	9.40197	MET	BSF	0.00157049	5515.79	13339	5862.28	83722.7	49255	42082	69512.9	98167.7	64708.9	2958.11	10699.1	3568.25	200973	92614.9	63492.9	70644.6	30003.4	64708.9	1	1	2	2	2	2	2	2	2
TvY486_0017320	tyrosine aminotransferase | location=TvY486_bin:9494402-9494902(+) | length=166 TOPep_Count=9	5	5	410.05	0.0273159	3.013	MET	BSF	0.018816	414212	397492	254932	687593	406691	202397	866592	1.29736e+06	1.04982e+06	222141	318823	155172	1.65054e+06	764708	305374	880701	396518	1.04982e+06	0	1	1	3	2	1	6	6	5
TvY486_0017690	hypothetical protein, conserved | location=TvY486_bin:9728764-9729270(+) | length=168 TOPep_Count=9	1	1	246.78	0.00964568	2.65405	EPI	MET	0.00926103	171076	136785	85853.3	199686	290224	310835	108902	82931.8	109872	91747.6	109713	52257.2	479337	545714	468985	110675	25346.8	109872	2	0	0	2	2	1	0	2	0
TvY486_0017700	hypothetical protein, conserved in T. vivax, (fragment) | location=TvY486_bin:9729523-9731385(-) | length=621 TOPep_Count=35	1	1	16.28	0.157752	3.19638	MET	BSF	0.0637293	413.92	810.011	3082.71	262.131	628.667	3695.42	5888.15	3351.1	4526.4	221.985	649.7	1876.38	629.235	1182.09	5575.61	5984.01	1024.21	4526.4	0	0	1	0	0	0	1	0	1
TvY486_0017750	hypothetical protein, conserved (fragment) | location=TvY486_bin:9752180-9753106(-) | length=309 TOPep_Count=12	1	1	60.62	0.0680796	3.67017	BSF	EPI	0.0356562	26285.1	17567.4	21838.7	1065.67	7511.87	9321.16	12106.4	15490.4	14470.3	14096.7	14090.6	13292.8	2558.1	14124.7	14063.7	12303.5	4734.4	14470.3	0	1	1	0	0	1	0	0	0
TvY486_0017890	hypothetical protein, conserved in T. vivax | location=TvY486_bin:9893321-9894397(+) | length=358 TOPep_Count=16	5	3	395.67	3.85267e-06	30.9196	MET	BSF	0.000188366	27933.3	26921.4	27296	53325.9	26537.5	47459.7	946064	694745	899257	14980.6	21593.3	16614.5	128007	49898.9	71606.8	961466	212338	899257	0	0	0	0	0	0	5	3	5
TvY486_0018010;TvY486_0001380;TvY486_0002910;TvY486_0020290;TvY486_0036480;TvY486_0042650	variant surface glycoprotein-like protein, conserved in T. vivax | location=TvY486_bin:9977953-9979257(+) | length=434 TOPep_Count=25	1	1	27.58	0.291046	2.54207	MET	BSF	0.100702	25297	17425.7	18661	31583.6	20292.3	18333.8	64543	15114.9	76383.6	13566.7	13976.9	11358.6	75815.1	38155.9	27661.9	65593.9	4619.62	76383.6	0	1	0	0	2	1	2	0	0
TvY486_0018190;TvY486_0001030;TvY486_0004830;TvY486_0014230;TvY486_0014610;TvY486_0017030;TvY486_0027430;TvY486_0042180;TvY486_0403490;TvY486_0403970;TvY486_1101460	receptor-type adenylate cyclase GRESAG, putative | location=TvY486_bin:10048057-10051797(-) | length=1246 TOPep_Count=66	15	10	780.08	0.119213	7.59563	BSF	MET	0.0518989	1.43206e+06	1.60901e+06	127377	159951	179457	186308	116249	174691	126200	768012	1.29056e+06	77532	383957	337435	281099	118141	53391.6	126200	6	14	0	1	1	1	0	0	0
TvY486_0018280	hypothetical protein, conserved in T.vivax, (fragment) | location=TvY486_bin:10103753-10104586(+) | length=277 TOPep_Count=12	1	1	18.28	0.0348296	19.5625	MET	EPI	0.0224211	10567.4	13300.3	29770	332.026	3385.17	952.99	6306.09	77649.4	7404.88	5667.28	10668	18120.4	797.016	6365.2	1437.86	6408.76	23732.3	7404.88	1	0	0	0	0	0	1	0	0
TvY486_0018370;TvY486_0030370;TvY486_0039940;TvY486_0044020	hypothetical protein, conserved in T. vivax | location=TvY486_bin:10149456-10151192(+) | length=578 TOPep_Count=38	2	1	36.66	0.907682	55.9091	BSF	EPI	0.243759	0	4135.49	0	0	73.968	0	0	0	157.261	0	3317.02	0	0	139.083	0	0	0	157.261	0	1	0	0	0	0	0	0	0
TvY486_0018460;TvY486_0023880	hypothetical protein, conserved | location=TvY486_bin:10221790-10223217(+) | length=476 TOPep_Count=26	7	6	191.55	0.000104256	2.64473	EPI	BSF	0.000632585	101127	105507	126813	323068	273858	284952	130640	122519	97995.4	54234.1	84625.7	77188.6	775512	514939	429932	132767	37446.1	97995.4	0	1	0	4	3	4	1	0	0
TvY486_0018810;TvY486_0014110	hypothetical protein, conserved in T. vivax | location=TvY486_bin:10512900-10514318(+) | length=472 TOPep_Count=32	5	2	153.05	0.402019	1.58673	MET	EPI	0.130029	27520.9	21907.9	20396.8	753.581	20023.9	25217.4	20157.6	29498.7	23325.1	14759.4	17572.1	12415.2	1808.94	37651.3	38047.8	20485.8	9015.8	23325.1	1	0	0	0	1	1	0	2	1
TvY486_0018880	variant surface glycoprotein-like protein, conserved in T.vivax | location=TvY486_bin:10586434-10587150(+) | length=238 TOPep_Count=15	15	7	1674.41	6.44991e-05	48.9834	BSF	MET	0.000511911	3.48045e+07	1.23838e+07	1.96609e+07	1.32496e+06	616873	511103	402492	509365	452874	1.86656e+07	9.93285e+06	1.19672e+07	3.18051e+06	1.15992e+06	771147	409045	155679	452874	41	31	38	0	0	0	0	0	0
TvY486_0018930;TvY486_0029330;TvY486_0031310;TvY486_0035745	retrotransposon hot spot protein (RHS) | location=TvY486_bin:10608763-10611045(-) | length=760 TOPep_Count=43	27	5	1595.42	5.75978e-05	3.63506	BSF	MET	0.000487113	422788	386125	326253	358744	319564	345488	107741	81970	122572	226741	309706	198584	861151	600882	521268	109495	25052.8	122572	1	1	0	3	4	4	3	0	0
TvY486_0019090	hypothetical protein, conserved in T. vivax | location=TvY486_bin:10738391-10739419(-) | length=343 TOPep_Count=25	3	1	223.07	0.000643102	7.36422	MET	BSF	0.001719	7381.77	2958.72	3738.49	9474.52	5491.49	5900.69	34653.7	29362.1	39664.9	3958.83	2373.15	2275.55	22743.2	10325.7	8902.9	35217.9	8974.07	39664.9	0	0	0	0	0	0	0	0	1
TvY486_0019190	metacaspase MCA3, putative | location=TvY486_bin:10811809-10812882(-) | length=357 TOPep_Count=20	4	4	340.46	0.1248	1.69051	EPI	BSF	0.0536523	138792	171157	76576.2	278241	157944	217237	145553	121990	135240	74433.7	137283	46610.4	667907	296986	327766	147923	37284.3	135240	0	1	1	2	2	1	3	1	1
TvY486_0019240	hypothetical protein, conserved in T. vivax | location=TvY486_bin:10832824-10835283(-) | length=819 TOPep_Count=54	6	1	346.03	0.68494	2.83633	EPI	BSF	0.19524	3712.95	4894.08	38032.3	15603.9	6946.39	109734	33256.9	3862.61	28201.5	1991.25	3925.48	23149.5	37456.6	13061.4	165566	33798.4	1180.55	28201.5	0	0	0	0	0	1	1	0	0
TvY486_0019410	hypothetical protein, conserved | location=TvY486_bin:10983955-10984911(+) | length=318 TOPep_Count=18	1	1	26.35	0.0228203	11.9397	EPI	BSF	0.0166516	79.9642	2451.98	528.289	12545.5	11642.2	12350.5	2138.24	938.662	2350.81	42.8846	1966.7	321.559	30115	21891.1	18634.3	2173.06	286.887	2350.81	0	0	0	1	1	1	0	0	0
TvY486_0019580	mitotubule-associated protein Gb4, putative | location=TvY486_bin:11151952-11153190(+) | length=413 TOPep_Count=26	1	1	53.25	0.202362	1.46662	MET	BSF	0.0769879	46680.9	26867.3	37184.1	36173.5	40448.1	53262.3	43494	67194.3	51714.1	25034.9	21549.9	22633.3	86833	76055.3	80361.7	44202.1	20536.9	51714.1	0	0	0	0	0	0	1	0	0
TvY486_0019690	hypothetical protein, conserved in T. vivax | location=TvY486_bin:11201071-11202273(+) | length=400 TOPep_Count=23	4	2	277.45	0.273686	12.3656	BSF	MET	0.0963761	5529.72	1436.28	45592.8	513.623	1080.61	6141.17	1655.92	1422.73	1171.75	2965.58	1152.02	27751.5	1232.93	2031.88	9265.74	1682.88	434.836	1171.75	0	0	2	0	0	0	0	0	0
TvY486_0020190;TvY486_0015890;TvY486_0022420	retrotransposon hot spot protein (RHS) | location=TvY486_bin:11418692-11421244(-) | length=850 TOPep_Count=53	35	3	1964.37	0.0174251	2.88246	EPI	MET	0.0137823	583240	623433	210352	1.45777e+06	1.30775e+06	1.06814e+06	486446	436642	406905	312791	500048	128037	3.49931e+06	2.45898e+06	1.61159e+06	494366	133453	406905	1	1	0	4	4	1	2	1	1
TvY486_0020470	flagellar attachment zone protein | location=TvY486_bin:11552180-11555197(+) | length=1006 TOPep_Count=63	5	5	198.3	0.0044993	3.01356	MET	EPI	0.00573117	131054	111589	134132	73344.5	67990.9	61736.5	155490	302084	154394	70283.9	89504	81643.6	176061	127844	93147.5	158021	92327.3	154394	0	2	1	2	3	1	3	0	2
TvY486_0020520;TvY486_0009420	hypothetical protein, conserved in T. vivax | location=TvY486_bin:11596097-11597278(-) | length=393 TOPep_Count=21	3	2	301.94	0.0909598	23.2417	BSF	MET	0.0431376	4009.04	8466.52	87133.7	2128	914.212	6685.39	1673.89	1712.57	899.354	2150.04	6790.89	53036.6	5108.19	1719.01	10086.9	1701.14	523.419	899.354	0	0	2	0	0	0	0	0	0
TvY486_0020670	hypothetical protein, conserved in T. vivax | location=TvY486_bin:11694872-11695738(-) | length=288 TOPep_Count=19	8	7	609.95	0.000294582	15.1453	MET	BSF	0.00108127	25784.3	12205.4	44045.2	19809.2	26507.7	40025.1	394252	386655	461536	13828.1	9789.82	26809.4	47551.1	49842.9	60389.5	400671	118175	461536	0	0	0	0	0	0	8	6	8
TvY486_0021110	aspartyl aminopeptidase, putative | location=TvY486_bin:11963756-11965168(-) | length=471 TOPep_Count=26	2	2	165.82	0.0740851	2.91124	BSF	EPI	0.0376689	171531	227167	314825	26426.9	149086	69579.1	211303	119169	247883	91991.9	182208	191628	63436.8	280329	104980	214744	36422	247883	2	3	3	0	0	0	2	0	3
TvY486_0021450	variant surface glycoprotein-like protein, conserved in T. vivax | location=TvY486_bin:12097609-12099420(+) | length=603 TOPep_Count=42	1	1	15.78	0.697657	2.29822	EPI	MET	0.197754	47.3787	2191.5	3083.47	4433.25	951.079	1546.25	1163.46	312.013	1540.15	25.4091	1757.77	1876.85	10641.8	1788.33	2332.97	1182.41	95.3617	1540.15	0	1	0	1	0	0	1	0	1
TvY486_0021580	hypothetical protein | location=TvY486_bin:12154109-12155584(-) | length=491 TOPep_Count=27	1	1	76.79	0.408682	8.83151	EPI	BSF	0.131569	227.224	1452.51	1001.99	21419.9	1140.05	1123.74	3171.79	1906.6	536.352	121.86	1165.04	609.895	51417.6	2143.65	1695.49	3223.43	582.723	536.352	0	0	0	1	0	0	0	0	0
TvY486_0022110	hypothetical protein | location=TvY486_bin:12448821-12450299(+) | length=492 TOPep_Count=29	12	12	976.11	0.0146611	2.43393	BSF	EPI	0.0123183	1.95837e+06	2.31885e+06	1.13217e+06	713834	840541	668114	996562	722080	1.02174e+06	1.05027e+06	1.85992e+06	689127	1.71353e+06	1.58048e+06	1.00804e+06	1.01279e+06	220692	1.02174e+06	13	17	5	9	11	7	12	10	14
TvY486_0022140;TvY486_0001120;TvY486_0013520;TvY486_0019920;TvY486_0025150	hypothetical protein, conserved in T. vivax | location=TvY486_bin:12473968-12475698(+) | length=576 TOPep_Count=30	5	4	169.41	3.41052e-05	10.8841	MET	EPI	0.00039251	123912	102463	97510.7	43537.3	45642	80725.1	515293	682438	651525	66453.8	82183.9	59352.9	104510	85821.3	121797	523682	208576	651525	0	0	0	0	0	0	6	4	6
TvY486_0023120;TvY486_0045580;TvY486_0303600;TvY486_0804480;TvY486_0804490;TvY486_0804500;TvY486_0804510;TvY486_0804520;TvY486_0804540	paraflagellar rod protein, putative | location=TvY486_bin:13045587-13047386(+) | length=599 TOPep_Count=35	41	38	3353.54	0.000297218	2.33392	BSF	EPI	0.00108127	2.18205e+07	1.6337e+07	1.84063e+07	7.82444e+06	9.51298e+06	6.89816e+06	1.82724e+07	1.71421e+07	1.77114e+07	1.17023e+07	1.31037e+07	1.12036e+07	1.87823e+07	1.78874e+07	1.04079e+07	1.85699e+07	5.2392e+06	1.77114e+07	61	59	57	30	64	36	69	50	72
TvY486_0023180	hypothetical protein, conserved in T. vivax | location=TvY486_bin:13085852-13086994(-) | length=380 TOPep_Count=24	1	1	37.24	1.2999e-05	Infinity	MET	BSF	0.000325131	0	0	0	398.646	282.717	583.263	1141.48	6995.98	11481.2	0	0	0	956.935	531.597	880.022	1160.07	2138.21	11481.2	0	0	0	0	0	0	0	0	1
TvY486_0023540	hypothetical protein, conserved | location=TvY486_bin:13235352-13238156(-) | length=934 TOPep_Count=54	2	1	40.32	0.326629	3.64554	EPI	MET	0.111056	1413.71	25123.1	45274.3	111090	32952.2	61501.8	30385.9	1875.66	24120.6	758.172	20150.9	27557.6	266667	61960.5	92793.3	30880.6	573.266	24120.6	0	1	1	2	1	0	1	0	1
TvY486_0023710	oxidoreducate, putative | location=TvY486_bin:13329704-13331341(-) | length=545 TOPep_Count=32	1	1	19.74	0.248541	2.30315	EPI	MET	0.0902951	33288.8	35692.9	23276.7	11213.7	41735	43696.8	19571.3	3596.82	18794.2	17852.7	28628.8	14168.1	26918.1	78475.1	65929.4	19889.9	1099.31	18794.2	1	0	0	0	0	0	0	0	0
TvY486_0024150	hypothetical protein, conserved in T. vivax | location=TvY486_bin:13535010-13536464(-) | length=484 TOPep_Count=31	5	5	215.62	0.00718954	5.3037	BSF	MET	0.00760038	114959	142017	337233	64215.5	41176.5	83229.3	35256.8	38837	37943.1	61652.3	113910	205267	154147	77424.8	125576	35830.8	11869.9	37943.1	0	4	4	0	0	0	1	1	0
TvY486_0024220;TvY486_0019040	hypothetical protein, conserved | location=TvY486_bin:13560087-13561058(+) | length=323 TOPep_Count=18	13	1	1141.27	0.027945	11.4999	EPI	MET	0.0190428	14543.3	7921.38	1635.58	21280.9	88231.1	109746	3703.11	10694.8	4668.06	7799.57	6353.64	995.544	51084	165902	165583	3763.4	3268.71	4668.06	0	1	0	1	1	1	0	1	0
TvY486_0024340	hypothetical protein, conserved in T. vivax | location=TvY486_bin:13600727-13602436(-) | length=569 TOPep_Count=35	1	1	26.31	0.930306	1.86029	EPI	MET	0.247899	13208.4	1024.59	5228.68	15901.5	3135	533.99	1452.4	6749.65	2318.05	7083.63	821.811	3182.6	38170.8	5894.78	805.68	1476.04	2062.92	2318.05	0	0	1	0	0	0	0	0	0
TvY486_0024360	hypothetical protein, conserved in T. vivax | location=TvY486_bin:13610451-13611317(-) | length=288 TOPep_Count=18	1	1	16.67	0.436813	10.1618	EPI	BSF	0.137952	500.415	606.183	1008.68	1404.04	12749.4	7341.52	3766.87	0	2817.96	268.372	486.212	613.966	3370.35	23972.9	11076.8	3828.19	0	2817.96	0	0	0	0	1	1	0	0	0
TvY486_0024730;TvY486_1003470;TvY486_1114560	small GTPase, putative | location=TvY486_bin:13807793-13808392(-) | length=200 TOPep_Count=12	5	3	161.37	0.0139606	2.09788	BSF	EPI	0.0118846	38668.6	49876.8	42673.3	14277.9	25837.9	22432.3	19224.3	29322.4	22127.8	20737.9	40005.6	25974.4	34273.5	48583.5	33845.7	19537.3	8961.93	22127.8	1	2	0	0	2	3	1	0	1
TvY486_0024740	hypothetical protein, conserved in T. vivax | location=TvY486_bin:13812362-13813861(+) | length=499 TOPep_Count=37	10	1	526.33	0.595979	1.35941	MET	BSF	0.174791	42146.4	33315.9	36978.6	77869.3	26669.5	31938.9	59254.6	40509.4	53089.6	22603	26722.2	22508.2	186922	50147	48189.2	60219.3	12381	53089.6	1	1	1	1	1	1	2	0	0
TvY486_0025260	vacuolar ATP synthase subunit, putative | location=TvY486_bin:14083366-14084448(-) | length=361 TOPep_Count=22	9	9	482.25	0.00465581	5.32003	BSF	MET	0.00578763	3.82322e+06	4.66345e+06	5.8302e+06	1.72613e+06	1.53136e+06	4.44387e+06	1.09629e+06	762660	832179	2.05039e+06	3.7405e+06	3.54873e+06	4.14351e+06	2.87944e+06	6.70488e+06	1.11414e+06	233095	832179	5	5	0	5	8	4	6	3	6
TvY486_0025450	mevalonate diphosphate decarboxylase | location=TvY486_bin:14181445-14182698(-) | length=417 TOPep_Count=24	3	3	81.43	0.00445938	2.19477	MET	EPI	0.00571603	123053	163039	161170	101202	147676	184721	325004	334054	292591	65993.2	130772	98100.9	242931	277677	278705	330295	102098	292591	0	1	0	1	1	1	3	1	1
TvY486_0025780	heat shock protein 70, putative | location=TvY486_bin:14327689-14328471(+) | length=261 TOPep_Count=16	19	1	1713.1	0.0305376	2.33817	MET	BSF	0.0202913	24657.2	44585.2	58070.4	58715.9	51072.8	28519.2	96266.9	101102	100310	13223.6	35761.3	35346.3	140945	96033.1	43029.5	97834.2	30900.2	100310	0	1	1	1	1	1	0	2	1
TvY486_0025790	hypothetical protein, conserved in T. vivax | location=TvY486_bin:14342223-14343563(+) | length=446 TOPep_Count=27	1	1	23.14	0.00579011	86.2474	BSF	MET	0.00665265	7640.73	2773.26	20407.5	2126.03	731.684	326.76	21.2763	40.9408	295.145	4097.71	2224.4	12421.7	5103.45	1375.8	493.012	21.6227	12.5129	295.145	0	0	1	0	0	0	0	0	0
TvY486_0026270;TvY486_0000030;TvY486_0500390	casein kinase, putative | location=TvY486_bin:14561158-14562147(+) | length=329 TOPep_Count=20	7	7	353.06	0.365107	1.42206	BSF	MET	0.120817	220368	289724	368986	331249	153644	191323	227369	164745	226059	118183	232384	224595	795150	288900	288666	231070	50351.6	226059	2	4	4	6	3	2	4	2	3
TvY486_0026450	transmembrane amino acid transporter protein | location=TvY486_bin:14675671-14677107(-) | length=479 TOPep_Count=13	5	5	254.62	0.176193	2.55127	EPI	MET	0.0694991	126832	140798	23429.7	232179	169740	172131	54296.7	98213.9	72495.1	68019.8	112933	14261.2	557338	319165	259710	55180.7	30017.5	72495.1	2	4	0	4	3	5	1	2	2
TvY486_0026620;TvY486_0011260	variant surface glycoprotein-like protein, conserved in T. vivax | location=TvY486_bin:14768263-14769282(-) | length=339 TOPep_Count=23	1	1	16.13	0.972	4.30504	MET	BSF	0.256177	0	2140.17	1157.15	0	1389.77	9478.87	7727.63	0	6467.49	0	1716.61	704.334	0	2613.2	14301.6	7853.44	0	6467.49	0	1	1	0	0	1	1	0	1
TvY486_0027160	inosine-5'-monophosphate dehydrogenase, putative,IMP dehydrogenase, putative | location=TvY486_bin:15072899-15074434(+) | length=511 TOPep_Count=26	13	13	1048.37	0.000217413	2.29387	EPI	MET	0.000942522	848347	890706	1.01767e+06	2.2315e+06	2.20587e+06	1.68827e+06	939148	799993	931299	454967	714424	619433	5.35663e+06	4.14773e+06	2.54725e+06	954438	244505	931299	5	9	9	13	21	10	11	7	9
TvY486_0027180	ATP-dependent zinc metallopeptidase, putative,metallo-peptidase, Clan MA(E) Family M41 | location=TvY486_bin:15077709-15079439(+) | length=576 TOPep_Count	1	1	84.89	0.0153058	2.38856	EPI	MET	0.0126742	50505.9	32025.4	48731.8	65752.7	116133	114676	31171.8	50066.4	42920.9	27086.2	25687.2	29662.1	157837	218366	173023	31679.3	15302	42920.9	0	0	0	0	0	1	0	0	0
TvY486_0027420;TvY486_0013200;TvY486_0037360	hypothetical protein, conserved in T. vivax, (fragment) | location=TvY486_bin:15207657-15208832(+) | length=392 TOPep_Count=28	1	1	75.69	0.0139599	4.7652	BSF	MET	0.0118846	30587	24916.6	21823.3	5460.4	10051.6	2190.03	7623.78	2985	5618.64	16403.8	19985.3	13283.4	13107.5	18900.3	3304.29	7747.9	912.32	5618.64	1	0	0	0	0	0	0	0	0
TvY486_0027480	hypothetical protein, conserved in T. vivax | location=TvY486_bin:15243307-15244233(-) | length=308 TOPep_Count=20	11	11	1101.56	1.36556e-05	19.8799	MET	EPI	0.000325131	357102	213079	424188	208662	194308	313124	4.76194e+06	5.12387e+06	4.3501e+06	191513	170908	258195	500885	365360	472439	4.83946e+06	1.56603e+06	4.3501e+06	0	0	0	0	0	0	19	15	19
TvY486_0027560;TvY486_0009200;TvY486_0015630;TvY486_0016270;TvY486_0031530;TvY486_0031920;TvY486_0031980;TvY486_0042360	variant surface glycoprotein-like protein, conserved in T.vivax | location=TvY486_bin:15317345-15318511(-) | length=388 TOPep_Count=27	1	1	13.3	0.0446335	2.7872	MET	BSF	0.0266195	39376.8	53220.5	41674.8	51230.1	32264.5	79391	100720	194290	79232.2	21117.7	42687.5	25366.7	122976	60667.5	119784	102360	59381.8	79232.2	0	1	0	0	0	1	0	0	0
TvY486_0027620	hypothetical protein, conserved in T. vivax | location=TvY486_bin:15343878-15345065(-) | length=396 TOPep_Count=21	3	2	179.27	0.0506683	24.7879	BSF	MET	0.0289469	20100	4172.56	80564.7	7011.44	1110.08	1435.61	979.127	616.827	2633.42	10779.6	3346.76	49038.1	16830.7	2087.29	2166.03	995.068	188.523	2633.42	1	0	2	0	0	0	0	0	0
TvY486_0027710	retrotransposon hot spot protein (RHS), putative | location=TvY486_bin:15383895-15385688(-) | length=597 TOPep_Count=42	10	1	434.61	0.0404798	7.77429	MET	EPI	0.0247136	29349.1	4397.97	2766.09	3265.82	2901.29	4004.66	26348.3	33249	19481.1	15739.9	3527.56	1683.66	7839.48	5455.35	6042.2	26777.2	10162	19481.1	0	0	0	0	0	0	1	0	1
TvY486_0028110	hypothetical protein (fragment) | location=TvY486_bin:15605577-15607184(-) | length=536 TOPep_Count=51	5	5	243.34	0.788811	1.14501	EPI	MET	0.217858	115066	177550	191418	198075	128561	181466	154816	138148	150787	61709.9	142410	116512	475471	241735	273794	157337	42222.8	150787	2	5	2	5	5	4	6	4	4
TvY486_0028220;TvY486_0040980;TvY486_0500465	oligosaccharyl transferase subunit, putative | location=TvY486_bin:15655424-15657715(-) | length=764 TOPep_Count=37	16	2	1377.9	0.0472224	2.15303	BSF	EPI	0.0275581	276546	228495	321985	75807.9	124541	183773	141723	97012.7	184735	148311	183273	195986	181974	234177	277274	144031	29650.4	184735	2	4	2	2	1	1	2	1	2
TvY486_0028420;TvY486_0005370;TvY486_0014990;TvY486_0020270;TvY486_0031070	hypothetical protein, conserved in T. vivax | location=TvY486_bin:15740403-15742919(-) | length=838 TOPep_Count=59	18	3	1002.84	0.0526688	3.28675	EPI	BSF	0.0297277	45844	26335.9	11992.7	116886	111436	48331.8	45884.4	63228.6	53238.6	24586.1	21123.7	7299.74	280581	209536	72922.6	46631.5	19324.8	53238.6	0	0	0	3	4	1	1	1	3
TvY486_0028425;TvY486_0020830;TvY486_0035100	hypothetical protein, conserved | location=TvY486_bin:15743177-15744205(+) | length=342 TOPep_Count=21	1	1	13.34	0.180978	1.94854	BSF	EPI	0.0707838	14386.6	10778.7	8927.91	4772.56	6725.32	5998.97	8862.05	3723.28	11482.8	7715.54	8645.46	5434.25	11456.3	12645.7	9051.2	9006.33	1137.96	11482.8	0	0	1	0	0	0	1	0	0
TvY486_0028580	cysteine peptidase precursor | location=TvY486_bin:15886555-15887919(+) | length=454 TOPep_Count=21	14	1	1574.91	0.0157797	2.48079	EPI	BSF	0.0129626	65262.7	65813	80802.4	121683	140597	263345	75848.4	76788.5	98973.4	35000.3	52787.8	49182.9	292096	264368	397333	77083.3	23469.2	98973.4	0	0	0	1	1	0	0	0	0
TvY486_0028795;TvY486_0038790	hypothetical protein, conserved in T. vivax | location=TvY486_bin:15999457-16000440(-) | length=328 TOPep_Count=21	13	12	636.6	7.38238e-05	2.06982	EPI	MET	0.000551952	2.02403e+06	2.04662e+06	1.66225e+06	2.40582e+06	2.33668e+06	2.10798e+06	1.09538e+06	1.09134e+06	1.12298e+06	1.08548e+06	1.64156e+06	1.01178e+06	5.77509e+06	4.3937e+06	3.1805e+06	1.11322e+06	333551	1.12298e+06	11	12	11	7	11	12	10	8	12
TvY486_0028900;TvY486_0000330;TvY486_0000810;TvY486_0002800;TvY486_0003200;TvY486_0005340;TvY486_0005830;TvY486_0008280;TvY486_0031250;TvY486_0031440;TvY486_0039630;TvY486_0042400	variant surface glycoprotein-like protein, conserved in T. vivax | location=TvY486_bin:16063012-16064247(-) | length=411 TOPep_Count=24	2	2	44.22	0.000161906	5.72998	BSF	MET	0.000787971	44688.8	42174.8	68567.1	18860	22212.1	23331.2	8673.76	7254.2	11197.9	23966.5	33827.9	41735.5	45272.7	41765.9	35201.8	8814.98	2217.13	11197.9	2	1	2	1	1	1	0	0	0
TvY486_0028960	hypothetical protein, conserved | location=TvY486_bin:16091362-16092630(+) | length=422 TOPep_Count=24	21	2	1344.99	4.51552e-05	35.6257	BSF	EPI	0.000408683	4.12666e+06	2.38414e+06	3.92418e+06	94214.9	83993.8	114698	597331	1.54432e+06	779075	2.21312e+06	1.91229e+06	2.38857e+06	226159	157935	173055	607056	471996	779075	3	3	3	0	0	0	3	3	3
TvY486_0028980	hypothetical protein, conserved | location=TvY486_bin:16094618-16095808(+) | length=396 TOPep_Count=19	20	1	1111.06	0.00155197	57.6484	EPI	BSF	0.00288447	23734.7	17868.2	11342.4	1.64126e+06	1.22038e+06	190572	299182	327708	260340	12728.9	14331.9	6903.88	3.93979e+06	2.2947e+06	287534	304053	100159	260340	0	0	0	2	1	0	0	0	0
TvY486_0029450	hypothetical protein, conserved (fragment) | location=TvY486_bin:16333626-16335236(+) | length=537 TOPep_Count=36	1	1	47.28	0.306108	4.9227	EPI	BSF	0.105068	15791.6	4708.25	4025.79	98120.1	11012	11600.6	20306.2	6791.94	10646.9	8469.03	3776.42	2450.42	235534	20706	17502.9	20636.8	2075.85	10646.9	0	0	0	1	0	0	0	0	0
TvY486_0029510;TvY486_0016800	hypothetical protein, conserved in T. vivax | location=TvY486_bin:16371759-16372787(+) | length=343 TOPep_Count=24	3	2	130.96	0.154304	3.24623	BSF	EPI	0.0627292	87802.2	56429.8	302784	32494.1	49848.1	55361	93615.6	82493.4	116348	47088.2	45261.6	184299	78000.9	93730.1	83528.2	95139.7	25212.8	116348	1	0	2	0	0	0	2	1	2
TvY486_0029580	hypothetical protein | location=TvY486_bin:16445161-16447485(+) | length=774 TOPep_Count=52	6	6	216.74	0.0861734	1.85652	EPI	MET	0.0416642	325480	234270	137794	299469	235402	179286	130013	120956	133706	174555	187905	83872.7	718865	442630	270505	132129	36968.4	133706	1	4	2	6	3	3	3	1	1
TvY486_0029610	expression site-associated gene 4 (ESAG4) protein, putative,receptor-type adenylate cyclase, putative | location=TvY486_bin:16457260-16460955(+) | length=1231 | sequence_SO=random_sequence | SO=protein_cod	4	3	74.91	0.0697829	6.66228	BSF	EPI	0.0362174	39987.4	29043.3	247368	10941.4	17562.4	18987.3	72705	50967.4	74682.6	21445.2	23295.3	150568	26264.5	33022.9	28647.9	73888.7	15577.4	74682.6	0	0	1	0	0	0	1	1	3
TvY486_0029620	chaperonin containing t-complex protein, putative | location=TvY486_bin:16463379-16465001(+) | length=540 TOPep_Count=34	12	12	680.91	0.793899	1.28079	EPI	BSF	0.218698	1.68733e+06	598327	2.34011e+06	2.82121e+06	1.11407e+06	1.98935e+06	2.23997e+06	2.08004e+06	884563	904912	479910	1.42438e+06	6.77222e+06	2.0948e+06	3.00151e+06	2.27644e+06	635732	884563	8	7	13	14	10	12	11	12	11
TvY486_0029710;TvY486_0015040	hypothetical protein, conserved in T. vivax | location=TvY486_bin:16535087-16536814(-) | length=575 TOPep_Count=38	2	1	159	0.00591999	8.58791	MET	EPI	0.00671217	4839.26	15419.7	16944.8	9966.5	5960.75	6130.56	34517.4	93237.4	61675.9	2595.29	12368	10314	23924.2	11208.1	9249.74	35079.4	28496.5	61675.9	0	0	0	0	0	0	2	0	2
TvY486_0029720	hypothetical protein, conserved in T. vivax | location=TvY486_bin:16541663-16543225(-) | length=520 TOPep_Count=32	17	15	1021.75	0.000146868	8.83651	MET	EPI	0.000735604	478976	358364	616965	472969	234913	275874	2.5403e+06	2.73179e+06	3.42088e+06	256874	287439	375534	1.13534e+06	441711	416236	2.58166e+06	834928	3.42088e+06	0	0	0	0	0	0	17	12	20
TvY486_0030340;TvY486_0030570	hypothetical protein, conserved in T.vivax | location=TvY486_bin:16933533-16934477(-) | length=314 TOPep_Count=15	1	1	75.67	0.0167879	9.03953	MET	BSF	0.0134066	5005.41	11038.2	4170.37	6720.39	8197.96	44962.8	49078.7	65661	67985.5	2684.39	8853.62	2538.42	16132	15414.8	67839.4	49877.8	20068.2	67985.5	0	0	0	0	0	0	1	1	1
TvY486_0030530	hypothetical protein, conserved in T. vivax | location=TvY486_bin:16987600-16988499(+) | length=299 TOPep_Count=13	4	3	173.9	3.2471e-05	28.3963	MET	EPI	0.00039251	30076.5	25799.7	28110.6	18210.4	19764.7	21296.1	478130	902814	302135	16130	20693.6	17110.4	43713.4	37163.8	32131.4	485915	275931	302135	0	0	0	0	0	0	1	3	2
TvY486_0030700	glucose-regulated protein 78, putative | location=TvY486_bin:17049805-17051763(-) | length=652 TOPep_Count=41	37	37	2613.48	0.0572965	1.45624	MET	EPI	0.0315459	1.43923e+07	1.00595e+07	1.37861e+07	9.74441e+06	8.24135e+06	9.11794e+06	1.29283e+07	1.56319e+07	1.09093e+07	7.71854e+06	8.06858e+06	8.39135e+06	2.33911e+07	1.54963e+07	1.37571e+07	1.31388e+07	4.77765e+06	1.09093e+07	30	32	35	33	43	35	48	46	43
TvY486_0031090	leucine-rich repeat protein (LRRP) | location=TvY486_bin:17220099-17221922(-) | length=607 TOPep_Count=33	2	2	88.73	0.00010668	26.3879	MET	EPI	0.000632585	20667.4	21007.1	33894	4933.03	2010.35	3003.63	65226.8	126893	70360.7	11083.9	16849.6	20630.6	11841.5	3780.09	4531.84	66288.7	38782.8	70360.7	0	1	1	0	0	0	1	2	2
TvY486_0031410;TvY486_0010330	retrotransposon hot spot protein (RHS), fragment | location=TvY486_bin:17399302-17401203(-) | length=634 TOPep_Count=43	5	1	157.17	0.0351353	30.7423	MET	EPI	0.0225166	1580.43	8072.04	518.165	10.3387	249.896	513.911	12654.5	3719.14	7425.38	847.582	6474.48	315.397	24.8177	469.884	775.383	12860.5	1136.7	7425.38	0	0	0	0	0	0	1	0	0
TvY486_0031430	retrotransposon hot spot protein (RHS), putative | location=TvY486_bin:17405087-17405932(+) | length=281 TOPep_Count=16	6	2	566.33	0.187858	8.44515	BSF	EPI	0.0728125	27964	39736.4	11447.3	4907.98	2832.77	1631.23	3022.45	65601.2	1790.58	14997.1	31872.1	6967.77	11781.4	5326.5	2461.18	3071.66	20050	1790.58	0	1	0	0	0	0	0	1	0
TvY486_0031460	hypothetical protein, conserved in T. vivax | location=TvY486_bin:17426891-17427877(-) | length=328 TOPep_Count=22	1	1	14.6	0.333766	4.68574	MET	BSF	0.112834	2586.3	13125.4	17744.2	59107.4	66996.1	19498.1	88279.8	3460.91	65024.7	1387.03	10527.7	10800.6	141885	125974	29418.5	89717.1	1057.77	65024.7	0	1	1	1	1	1	1	0	1
TvY486_0031770;TvY486_0035200	hypothetical protein, conserved in T. vivax | location=TvY486_bin:17559111-17560070(-) | length=320 TOPep_Count=23	2	1	165.11	0.12271	6.70367	BSF	MET	0.0528417	19811	3627.39	40570.3	18682.8	9997.51	6632.29	798.013	6517.37	2232.93	10624.6	2909.49	24694.4	44847.4	18798.5	10006.7	811.006	1991.93	2232.93	0	0	1	0	0	0	0	0	0
TvY486_0032430	hypothetical protein | location=TvY486_bin:17852425-17853351(-) | length=309 TOPep_Count=24	2	2	70.12	0.407385	2.31488	MET	EPI	0.131517	163022	33341.7	71513	56307.2	35131.3	93295.1	84424.2	260579	82631.5	87428.6	26743	43528.6	135163	66057.9	140763	85798.7	79642	82631.5	1	0	1	1	1	2	2	1	1
TvY486_0032480	hypothetical protein, conserved | location=TvY486_bin:17890255-17897230(-) | length=2326 TOPep_Count=119	6	5	218.9	0.0586931	3.37715	BSF	EPI	0.0322117	215442	72649.2	93061.1	25766.4	55466.2	31629.7	47740.8	89477.8	41689.7	115541	58271	56644.5	61851.3	104294	47722.6	48518.1	27347.5	41689.7	0	1	0	1	3	0	1	0	0
TvY486_0032520	hypothetical protein | location=TvY486_bin:17917362-17918387(+) | length=341 TOPep_Count=24	11	10	1121.09	0.00386064	19.7885	BSF	MET	0.00520014	1.5207e+06	1.04822e+06	7.6101e+06	189277	174855	223653	138848	232329	143213	815549	840763	4.63212e+06	454351	328783	337445	141109	71007.7	143213	6	9	24	0	0	0	0	0	0
TvY486_0032560	hypothetical protein, conserved in T.vivax | location=TvY486_bin:17946637-17947530(-) | length=297 TOPep_Count=17	14	3	1208.69	6.92839e-05	42.9189	MET	EPI	0.000531005	11266.6	8966.38	22083.2	23103.6	6439.95	10811.7	583200	563476	585329	6042.24	7191.82	13441.6	55459.4	12109.1	16312.6	592694	172218	585329	0	0	0	0	0	0	4	3	2
TvY486_0032740	RNA-binding protein, putative | location=TvY486_bin:18064379-18065888(+) | length=503 TOPep_Count=27	10	9	534.08	0.052314	1.49407	BSF	MET	0.0296572	1.03639e+06	1.19074e+06	1.26129e+06	1.46655e+06	934670	1.0376e+06	820368	642202	872281	555814	955081	767722	3.5204e+06	1.75748e+06	1.56553e+06	833724	196279	872281	9	11	10	6	5	10	6	4	8
TvY486_0032770	hypothetical protein, conserved in T. vivax | location=TvY486_bin:18082439-18084214(-) | length=591 TOPep_Count=38	4	4	159.8	9.28746e-05	8.85847	MET	EPI	0.000614266	97083	52682.2	81741.4	32275.7	27669.6	33280.1	210420	272792	342622	52065.4	42255.8	49754.4	77476.6	52027.7	50212.7	213846	83374.7	342622	0	0	0	0	0	0	3	0	2
TvY486_0033000	hypothetical protein, conserved | location=TvY486_bin:18173982-18175883(-) | length=633 TOPep_Count=32	7	7	454.6	0.054381	2.64635	BSF	EPI	0.0303063	3.11078e+06	2.01662e+06	3.43905e+06	1.18895e+06	993046	1.05509e+06	1.31658e+06	3.8957e+06	1.57683e+06	1.6683e+06	1.6175e+06	2.09329e+06	2.85403e+06	1.86724e+06	1.59191e+06	1.33801e+06	1.19066e+06	1.57683e+06	1	5	1	1	5	1	3	4	3
TvY486_0033020	hypothetical protein | location=TvY486_bin:18184040-18185203(-) | length=387 TOPep_Count=25	3	3	190.79	0.00810739	9.27736	BSF	MET	0.00821708	131817	83867.4	76759.7	24565.4	11952.5	7446.6	3902.27	22401.3	5218.76	70693	67269	46722.1	58968.2	22474.6	11235.4	3965.8	6846.59	5218.76	1	2	2	1	0	0	0	0	0
TvY486_0033030	hypothetical protein, conserved | location=TvY486_bin:18187571-18188416(-) | length=281 TOPep_Count=16	6	6	257.19	0.000357641	9.69547	BSF	MET	0.00120653	488805	530904	873795	53850.2	70601.6	119896	50004	89838.2	55455.6	262145	425832	531862	129265	132753	180898	50818.1	27457.6	55455.6	3	5	7	0	0	0	0	0	0
TvY486_0033110	hypothetical protein, conserved in T. vivax | location=TvY486_bin:18230676-18233087(+) | length=803 TOPep_Count=51	10	1	652.45	0.156068	2.87616	BSF	EPI	0.0633464	66667.3	26414.9	21029.6	24604.8	10864.5	4205.78	26904.3	16865.3	21564.7	35753.5	21187	12800.3	59062.9	20428.7	6345.65	27342.4	5154.6	21564.7	0	0	0	1	0	0	2	1	2
TvY486_0033340	hypothetical protein, conserved (fragment) | location=TvY486_bin:18401012-18405070(-) | length=1353 TOPep_Count=80	2	2	45.02	0.000530251	12.1857	BSF	MET	0.00153716	70851.9	39715.4	92544.4	4673.23	7001.28	11834.5	5441.61	7114.35	4112.11	37997.7	31855.3	56330	11217.9	13164.6	17855.8	5530.21	2174.39	4112.11	0	0	2	0	0	0	0	0	0
TvY486_0033430	hypothetical protein, conserved in T. vivax | location=TvY486_bin:18431591-18432775(-) | length=394 TOPep_Count=24	1	1	20.99	0.461235	3.89597	MET	EPI	0.143947	0	267.366	6392.24	0	858.217	1715.54	2963.04	3167.47	3896.79	0	214.451	3890.83	0	1613.72	2588.4	3011.29	968.086	3896.79	0	0	1	0	0	1	0	1	1
TvY486_0033615	hypothetical protein, conserved in T. vivax | location=TvY486_bin:18525296-18526135(+) | length=279 TOPep_Count=16	6	1	435.62	0.51452	1.48549	BSF	EPI	0.15568	9660.88	15872.7	20754.3	8574.17	10605	11980.9	16951	6848.44	13415.1	5181.12	12731.3	12632.8	20582	19940.8	18076.7	17227	2093.12	13415.1	0	1	0	0	0	0	0	0	0
TvY486_0033680	hypothetical protein, conserved in T. vivax | location=TvY486_bin:18550686-18551849(-) | length=387 TOPep_Count=21	1	1	13.55	0.0426878	9.53978	BSF	MET	0.0257568	15623.6	5355.86	12189	415.942	3604.52	1323.14	204.362	2937	335.491	8378.9	4295.87	7419.18	998.452	6777.63	1996.34	207.689	897.648	335.491	0	0	1	0	0	0	0	0	0
TvY486_0033690	hypothetical protein, conserved in T. vivax | location=TvY486_bin:18561013-18562455(+) | length=480 TOPep_Count=30	4	3	239.65	0.000434701	6.65896	EPI	MET	0.00139937	113470	50138.4	111951	568485	666949	415270	75326.7	86859.8	85705.6	60853.7	40215.4	68142.6	1.36463e+06	1.25408e+06	626555	76553.1	26547.3	85705.6	0	0	0	6	4	3	1	0	0
TvY486_0033800	protein phosphatase 2C, putative | location=TvY486_bin:18615819-18616775(+) | length=319 TOPep_Count=18	5	5	229.23	0.201434	1.45316	BSF	MET	0.0767483	75239.6	105870	83621.9	91886.8	64674.1	50652.2	68942.8	47997	65237.2	40350.9	84917.1	50899	220571	121608	76423.5	70065.2	14669.5	65237.2	0	1	1	3	0	1	2	2	1
TvY486_0034050	dynein light chain, putative | location=TvY486_bin:18748473-18748742(+) | length=89 TOPep_Count=6	1	1	13.78	0.0697485	37.3168	BSF	MET	0.0362174	115.443	2164.02	4977.22	226.393	751.823	391.709	73.0285	63.8335	57.5995	61.912	1735.74	3029.54	543.449	1413.66	591.008	74.2174	19.5097	57.5995	0	0	1	0	0	0	0	0	0
TvY486_0034080	hypothetical protein, conserved in T. vivax | location=TvY486_bin:18765534-18766835(-) | length=434 TOPep_Count=33	10	1	373.5	0.0335259	1.90371	MET	BSF	0.0219049	36916.3	35122.6	23066.6	61071.7	46184.4	48954	64968.5	72856.2	43228.8	19798.2	28171.4	14040.2	146600	86841.3	73861.3	66026.2	22267.4	43228.8	0	0	0	1	0	1	0	0	0
TvY486_0034200	hypothetical protein, conserved | location=TvY486_bin:18822663-18825890(+) | length=1075 TOPep_Count=63	2	2	38.92	0.344152	1.70929	BSF	MET	0.115288	5.90043e+06	2.71463e+06	3.29535e+06	2.59054e+06	2.67578e+06	2.8626e+06	867012	2.51517e+06	3.58588e+06	3.16439e+06	2.17737e+06	2.00582e+06	6.21848e+06	5.03132e+06	4.31907e+06	881127	768721	3.58588e+06	2	0	1	0	1	0	0	0	0
TvY486_0034300;TvY486_0004310	hypothetical protein, conserved in T. vivax | location=TvY486_bin:18872826-18874532(+) | length=568 TOPep_Count=40	3	3	108.21	0.260378	2.19969	MET	BSF	0.0932259	15965.3	26178.5	21989.4	18564.8	17164.6	65092	45122.4	29880	66070.9	8562.17	20997.5	13384.5	44564.1	32274.9	98210.2	45857.1	9132.34	66070.9	0	0	0	0	0	0	2	1	2
TvY486_0034400	hypothetical protein, conserved in T. vivax | location=TvY486_bin:18931125-18932861(+) | length=579 TOPep_Count=42	7	1	577.64	0.0634475	8.23505	EPI	BSF	0.034131	367.51	1446.56	3151.48	8963.94	17684.7	14242.9	3831.86	315.53	3774.75	197.095	1160.27	1918.25	21517.6	33252.9	21489.5	3894.25	96.4367	3774.75	0	0	0	0	1	1	0	0	0
TvY486_0034900	hypothetical protein, conserved in T. vivax | location=TvY486_bin:19132048-19133424(-) | length=458 TOPep_Count=30	10	1	578.24	0.0728967	2.51207	MET	BSF	0.0372341	129318	48821.3	33128.9	72028.5	143474	115846	153823	202150	174747	69352.8	39158.9	20164.9	172902	269776	174787	156328	61783.9	174747	1	1	0	0	1	1	1	1	1
TvY486_0034990	hypothetical protein, conserved in T. vivax | location=TvY486_bin:19192945-19194096(+) | length=383 TOPep_Count=23	4	1	130.45	0.183305	12.7791	BSF	MET	0.0714772	4325.18	4528.24	82115.1	2997.04	4983.93	1783.59	253.079	6076.18	789.261	2319.59	3632.04	49981.9	7194.27	9371.37	2691.06	257.199	1857.09	789.261	0	0	1	0	0	0	0	0	0
TvY486_0035050;TvY486_0006470	iron/ascorbate oxidoreductase family protein | location=TvY486_bin:19230463-19231422(+) | length=320 TOPep_Count=18	7	7	345.08	0.00649697	5.37821	BSF	EPI	0.00712329	1.67523e+06	771820	2.17276e+06	388904	295246	174837	302995	487893	414761	898424	619067	1.32251e+06	933549	555156	263792	307928	149117	414761	2	5	8	0	0	0	2	3	2
TvY486_0035600;TvY486_0001420;TvY486_0018070	hypothetical protein, conserved in T. vivax, (fragment) | location=TvY486_bin:19490168-19491604(-) | length=479 TOPep_Count=31	1	1	13.54	0.0653412	3.61212	BSF	EPI	0.0348951	7478.12	12247.9	11388.4	4385.39	2784.42	1444.08	7768.52	2511.47	10435.3	4010.5	9823.89	6931.87	10527	5235.6	2178.81	7894.99	767.592	10435.3	2	1	2	1	1	0	1	0	2
TvY486_0036070;TvY486_0042540	hypothetical protein, conserved in T. vivax | location=TvY486_bin:19754011-19755213(+) | length=400 TOPep_Count=28	3	2	121.56	0.193614	2.42629	EPI	BSF	0.0746283	4687.19	8398.69	6332.92	23345.9	17651.9	6117.91	8212.31	11815.3	9772.6	2513.73	6736.48	3854.72	56040.9	33191.2	9230.64	8346.01	3611.16	9772.6	0	2	0	2	1	1	1	0	1
TvY486_0036380	hypothetical protein, conserved | location=TvY486_bin:19906942-19907514(-) | length=190 TOPep_Count=9	2	2	48.03	0.770647	1.50574	EPI	MET	0.214224	15085.7	14693.7	21777.8	9410.87	40936.6	18754.8	12822	23915.7	9155.02	8090.46	11785.6	13255.7	22590.4	76973.8	28297.1	13030.8	7309.44	9155.02	1	0	0	0	1	0	0	1	0
TvY486_0037380;TvY486_0019170	hypothetical protein, conserved in T. vivax | location=TvY486_bin:20331131-20333137(+) | length=668 TOPep_Count=43	20	1	1178.77	0.0268492	2.67712	EPI	BSF	0.0185921	6384.37	8346.33	5376.44	12478.1	20820.2	20531	6753.63	14916.6	12267.4	3423.93	6694.48	3272.53	29953.1	39148.6	30976.9	6863.59	4559.03	12267.4	0	0	0	0	0	1	0	0	0
TvY486_0037750	hypothetical protein, conserved in T. vivax | location=TvY486_bin:20566544-20567359(-) | length=271 TOPep_Count=17	6	3	466.09	0.0230459	4.22189	MET	EPI	0.0167806	59911.4	42877.2	72961.6	14664.4	6334.46	35347.9	72247.1	108084	57558.8	32130.4	34391.2	44410.3	35201.4	11910.8	53332.5	73423.3	33034.1	57558.8	1	1	1	0	0	0	1	3	1
TvY486_0037920	heat shock 70 kDa protein, mitochondrial precursor, putative | location=TvY486_bin:20639557-20640564(+) | length=335 TOPep_Count=17	24	1	1826.61	0.0376275	188.098	BSF	MET	0.0236786	83680.2	160146	267116	9524.21	5684.44	10997.7	1856.37	0	859.991	44877.5	128451	162588	22862.5	10688.5	16593.2	1886.59	0	859.991	0	0	0	0	1	0	0	0	0
TvY486_0037990	hypothetical protein, conserved in T.vivax | location=TvY486_bin:20668955-20670109(-) | length=384 TOPep_Count=21	5	4	491.9	0.826269	1.35721	BSF	EPI	0.226133	202333	138464	749340	434686	269099	99435.9	259460	407984	313583	108511	111060	456109	1.04345e+06	505991	150028	263684	124694	313583	4	1	5	0	0	0	0	0	0
TvY486_0038020;TvY486_0029950	hypothetical protein, conserved in T. vivax | location=TvY486_bin:20687577-20691680(+) | length=1367 TOPep_Count=103	2	1	70.05	0.247186	8.16215	MET	BSF	0.0900536	0	1284.25	857.843	816.585	972.619	3718.81	7852.94	1308.2	8322.98	0	1030.08	522.152	1960.18	1828.83	5610.9	7980.8	399.831	8322.98	0	0	0	0	0	0	1	0	0
TvY486_0038700	ubiquitin hydrolase, putative | location=TvY486_bin:21042367-21043434(-) | length=355 TOPep_Count=18	3	1	171.76	7.57058e-05	23.2713	MET	EPI	0.000557937	157845	59632	58437.2	7993.49	6979.06	8001.88	146739	198536	189370	84651.8	47830.1	35569.6	19188.1	13122.8	12073.2	149128	60679.3	189370	1	1	1	0	0	0	3	2	3
TvY486_0039220	glycosomal phosphoenolpyruvate carboxykinase, putative,glycosomal protein P60, putative | location=TvY486_bin:21282286-21283863(+) | length=525 TOPep_Coun	20	20	1314.07	0.000841499	2.5059	BSF	MET	0.00192812	8.00782e+06	5.19817e+06	8.5842e+06	3.06201e+06	2.92915e+06	2.77842e+06	2.78941e+06	3.17901e+06	2.72712e+06	4.29458e+06	4.16938e+06	5.22503e+06	7.35024e+06	5.50773e+06	4.19205e+06	2.83482e+06	971615	2.72712e+06	23	26	24	8	15	12	19	11	17
TvY486_0039360;TvY486_0026820	hypothetical protein, conserved in T. vivax | location=TvY486_bin:21354926-21357511(+) | length=861 TOPep_Count=54	1	1	23.29	0.301251	1.97633	MET	EPI	0.103746	5454.82	19069.3	17785.1	6155.69	9542.6	6158.39	12205.9	21469.2	9520.83	2925.41	15295.3	10825.4	14776.5	17943.1	9291.72	12404.7	6561.71	9520.83	0	1	1	0	0	0	1	0	1
TvY486_0039420	cyclic nucleotide phosphodiesterase | location=TvY486_bin:21400530-21402647(-) | length=706 TOPep_Count=40	20	7	1441.74	0.0137805	2.53521	BSF	EPI	0.0118306	4.52618e+06	4.42555e+06	2.96022e+06	1.61322e+06	1.50384e+06	1.58154e+06	2.2836e+06	4.76424e+06	2.62111e+06	2.42738e+06	3.54968e+06	1.80183e+06	3.87248e+06	2.8277e+06	2.38621e+06	2.32077e+06	1.45612e+06	2.62111e+06	5	10	5	1	1	1	2	0	1
TvY486_0039470	hypothetical protein, conserved in T. vivax | location=TvY486_bin:21423191-21425326(-) | length=711 TOPep_Count=46	9	2	463.37	0.00324999	2.39749	EPI	BSF	0.00464406	55845.1	57617.8	44422.6	137059	93541.1	147929	94531.3	73243.1	81093.7	29949.6	46214.5	27039.2	329004	175887	223194	96070.3	22385.6	81093.7	0	0	0	2	2	2	2	2	3
TvY486_0039760;TvY486_0042840	hypothetical protein, conserved (fragment) | location=TvY486_bin:21568621-21575955(+) | length=2445 TOPep_Count=86	2	2	122.44	0.44738	1.7294	BSF	MET	0.14073	121637	125119	51093.5	149377	15631.2	17108.8	71958.1	79308.8	20960.6	65233.8	100356	31099.6	358574	29391.7	25813.6	73129.6	24239.5	20960.6	0	1	0	1	1	0	0	0	0
TvY486_0039920	hypothetical protein, conserved in T.vivax | location=TvY486_bin:21646794-21647720(-) | length=308 TOPep_Count=15	4	2	551.94	0.00277603	22.1904	MET	BSF	0.00416313	7079.39	3619.11	1690.82	24511	6088.23	4661.59	73140.3	84075.5	117709	3796.67	2902.85	1029.17	58837.6	11447.8	7033.37	74331.1	25696.3	117709	0	0	0	0	0	0	3	1	2
TvY486_0040130	hypothetical protein, conserved in T. vivax | location=TvY486_bin:21739966-21741027(+) | length=353 TOPep_Count=16	7	5	613.01	0.000173042	4.85674	MET	EPI	0.000811544	325602	271433	400989	298282	243704	314036	1.47044e+06	995058	1.69197e+06	174620	217713	244074	716015	458241	473814	1.49438e+06	304124	1.69197e+06	0	0	0	0	0	0	10	3	11
TvY486_0040150	hypothetical protein, conserved in T.vivax | location=TvY486_bin:21761849-21762655(-) | length=268 TOPep_Count=14	1	1	37.24	0.134564	42.8982	BSF	EPI	0.0566869	141.226	7192.24	14829.3	144.038	245.755	126.843	236.572	364.222	274.706	75.7393	5768.81	9026.31	345.759	462.098	191.379	240.424	111.319	274.706	0	1	1	0	0	0	0	0	0
TvY486_0040680	cyclophilin-type peptidyl-prolyl cis-trans isomerase, putative | location=TvY486_bin:22051239-22052060(+) | length=273 TOPep_Count=13	1	1	19.65	0.492721	1.30584	EPI	MET	0.150864	1016.15	889.395	1296.48	1016.64	1746.94	1198.29	1233.9	1.16558	1798.89	544.962	713.372	789.141	2440.41	3284.8	1807.97	1253.99	0.356241	1798.89	0	0	0	0	0	0	0	0	1
TvY486_0040810	hypothetical protein, conserved | location=TvY486_bin:22100871-22102091(+) | length=407 TOPep_Count=29	1	1	168.5	0.00732032	13.6404	MET	BSF	0.00767571	40271	9850.55	4597.92	44628.1	14387.1	9913.86	298919	267573	179902	21597.3	7901	2798.66	107128	27052.4	14957.9	303785	81779.5	179902	0	0	0	0	0	0	1	1	2
TvY486_0041090;TvY486_0027080;TvY486_0038760;TvY486_0600420;TvY486_0600450	metacaspase, putative, (fragment) | location=TvY486_bin:22263757-22265025(+) | length=423 TOPep_Count=20	7	7	823.45	6.40205e-05	5.89636	BSF	EPI	0.000511911	4.77927e+06	2.9724e+06	5.21155e+06	781696	642747	774067	1.00482e+06	937368	830533	2.56311e+06	2.38412e+06	3.17217e+06	1.87643e+06	1.20857e+06	1.1679e+06	1.02118e+06	286492	830533	9	10	13	2	3	2	6	4	4
TvY486_0041140	variant surface glycoprotein-like protein, conserved in T. vivax | location=TvY486_bin:22300820-22302073(+) | length=417 TOPep_Count=21	1	1	13.68	0.166714	2.39322	EPI	BSF	0.066551	35983	80745.2	30502.7	92581.4	70994.2	188781	78941.5	33117.3	71857.3	19297.6	64764.7	18566.4	222238	133492	284830	80226.8	10121.8	71857.3	1	0	0	0	1	2	0	0	0
TvY486_0041300;TvY486_0014750	hypothetical protein, conserved in T.vivax | location=TvY486_bin:22422570-22423400(+) | length=276 TOPep_Count=13	6	3	478.19	0.000466666	6.55147	MET	EPI	0.00145907	85977.2	43793.4	102007	49411.4	57300.7	54783.9	270102	391332	396601	46109.4	35126.1	62089.8	118610	107744	82657.4	274499	119604	396601	0	0	0	0	0	0	3	4	4
TvY486_0041625;TvY486_1001990	hexokinase, putative | location=TvY486_bin:22637385-22638263(-) | length=293 TOPep_Count=18	18	17	1552.87	0.0339232	2.59283	MET	EPI	0.0221245	7.37529e+06	4.02946e+06	8.69215e+06	2.44422e+06	3.12767e+06	2.73945e+06	4.42459e+06	1.03969e+07	6.72847e+06	3.95535e+06	3.23198e+06	5.29075e+06	5.86727e+06	5.881e+06	4.13326e+06	4.49663e+06	3.17764e+06	6.72847e+06	16	14	16	13	21	10	19	24	21
TvY486_0041850	hypothetical protein, conserved | location=TvY486_bin:22794306-22795925(+) | length=539 TOPep_Count=35	4	4	152.99	0.0014622	4.46026	BSF	EPI	0.0027835	161580	147726	185977	50971.7	20204	39867.9	97279.1	104163	110234	86655.3	118489	113201	122356	37990	60152.3	98862.9	31835.7	110234	2	2	3	0	0	0	1	0	1
TvY486_0042160	hypothetical protein, conserved in T. vivax | location=TvY486_bin:22928215-22929504(+) | length=429 TOPep_Count=23	6	5	423.94	0.00124223	5.11059	EPI	BSF	0.00247432	103787	52292.1	75703.7	239856	467686	477003	100320	99907.5	96514.1	55660.7	41942.8	46079.4	575766	879398	719698	101954	30535.2	96514.1	0	0	0	3	7	6	1	2	2
TvY486_0042170	phospholipase, putative | location=TvY486_bin:22931170-22932042(+) | length=290 TOPep_Count=18	2	2	54.88	0.0128281	9.33097	MET	BSF	0.0113961	4694.96	2621.75	2290.76	10197.1	22348.8	3724.6	21529.9	45671.6	22445.6	2517.9	2102.88	1394.34	24477.7	42022.8	5619.64	21880.4	13958.8	22445.6	0	0	0	0	1	0	1	1	1
TvY486_0042460	hypothetical protein, conserved in T. vivax | location=TvY486_bin:23108246-23109190(-) | length=315 TOPep_Count=17	1	1	13.79	0.0394632	12.0856	MET	EPI	0.0243232	4236.43	3005.5	11022.9	4780.83	5677.94	3519.94	82074.3	8542.88	78324.3	2271.99	2410.67	6709.42	11476.2	10676.3	5310.85	83410.5	2611	78324.3	0	0	0	0	0	0	1	0	1
TvY486_0042580	retrotransposon hot spot protein (RHS) | location=TvY486_bin:23223886-23225766(+) | length=626 TOPep_Count=42	11	2	541.85	0.00926444	3.53701	MET	BSF	0.00903478	118567	116161	44667.8	260420	241377	193434	250811	379131	358283	63587.3	93171	27188.4	625128	453864	291852	254894	115875	358283	2	1	1	3	2	3	2	2	2
TvY486_0042600	hypothetical protein, conserved in T. vivax, (fragment) | location=TvY486_bin:23238159-23239367(-) | length=403 TOPep_Count=20	1	1	88.43	0.20957	2.53851	BSF	MET	0.0789681	28225	16045.7	45169.1	33783.8	21851.7	29226.4	22874.8	825.303	11533.1	15137	12870.1	27493.5	81096.8	41088.1	44096.5	23247.2	252.241	11533.1	1	0	1	0	0	0	1	0	0
TvY486_0042780;TvY486_0010880;TvY486_0012280;TvY486_0044440	hypothetical protein, conserved in T. vivax | location=TvY486_bin:23388997-23389791(+) | length=264 TOPep_Count=14	2	1	119.04	0.00102115	63.7112	BSF	EPI	0.00219499	47001.5	36744.9	67804.5	105.813	1664.68	608.226	20448.4	28310.2	20481.4	25206.8	29472.6	41271.3	253.999	3130.12	917.686	20781.3	8652.56	20481.4	1	1	1	0	1	0	2	1	2
TvY486_0042850	lysosomal/endosomal membrane protein, putative | location=TvY486_bin:23464866-23466809(-) | length=647 TOPep_Count=38	33	33	2717.91	0.0840852	1.84426	EPI	BSF	0.0412342	1.33952e+07	1.55758e+07	5.77387e+06	1.96567e+07	2.59141e+07	1.85078e+07	1.15437e+07	1.18352e+07	1.21207e+07	7.18382e+06	1.24931e+07	3.51444e+06	4.71851e+07	4.87268e+07	2.79244e+07	1.17317e+07	3.61723e+06	1.21207e+07	39	48	21	46	64	48	44	34	41
TvY486_0042870;TvY486_0007170	hypothetical protein, conserved in T. vivax | location=TvY486_bin:23477541-23478719(+) | length=392 TOPep_Count=21	6	4	278.88	0.141832	4.5375	BSF	MET	0.0587234	95172.1	92075	609357	47876.3	75297.9	67281.1	53329.9	55672.8	66557.5	51040.6	73852.2	370904	114925	141584	101513	54198.2	17015.5	66557.5	2	3	5	0	0	0	0	0	0
TvY486_0042890	hypothetical protein, conserved in T. vivax | location=TvY486_bin:23491197-23492336(+) | length=380 TOPep_Count=24	1	1	76.76	0.913369	11.8744	BSF	MET	0.244649	0	1376.33	43097.2	420.387	375.973	3992	517.78	2650.97	576.587	0	1103.93	26232.4	1009.12	706.949	6023.09	526.21	810.228	576.587	0	0	1	0	0	0	0	0	0
TvY486_0042920	hypothetical protein, conserved | location=TvY486_bin:23499579-23500154(-) | length=191 TOPep_Count=14	5	4	187.54	0.0290819	1.80408	MET	BSF	0.0196631	21824.7	35338.8	31769.3	29032.3	46080	34877.7	51629.4	59114.3	49698.4	11704.6	28344.8	19337.4	69691	86645	52623.2	52469.9	18067.4	49698.4	1	1	2	0	1	0	2	2	2
TvY486_0043210	hypothetical protein, conserved | location=TvY486_bin:23616679-23617032(-) | length=117 TOPep_Count=6	1	1	33.37	0.0277734	96.8268	BSF	MET	0.0189774	2297.97	13199.1	11400.4	708.341	1559.69	1231.26	181.472	96.3175	0	1232.4	10586.8	6939.19	1700.34	2932.72	1857.71	184.427	29.4379	0	0	1	1	0	0	0	0	0	0
TvY486_0043450;TvY486_0043400	ABC transporter, putative | location=TvY486_bin:23674678-23675637(+) | length=320 TOPep_Count=18	1	1	36.92	0.61899	1.66889	EPI	BSF	0.180005	75016.3	43890.6	44348.1	152263	64291.4	55900.4	61828.8	150800	38228.9	40231.1	35204.1	26993.8	365502	120888	84342	62835.4	46089.6	38228.9	0	0	1	0	0	0	0	0	0
TvY486_0043540	hypothetical protein, conserved in T. vivax | location=TvY486_bin:23717642-23718778(+) | length=379 TOPep_Count=28	11	1	532.04	0.200958	2.44595	BSF	EPI	0.0766799	67061.9	47292.8	20341.6	14680.2	10816.7	29572.1	46560.7	19128.7	30487.5	35965.2	37933	12381.5	35239.3	20338.8	44618.2	47318.7	5846.39	30487.5	0	0	0	0	0	0	1	0	0
TvY486_0043610	hypothetical protein, conserved | location=TvY486_bin:23761915-23762580(+) | length=221 TOPep_Count=9	1	1	16.14	0.200735	1.50872	MET	EPI	0.0766516	7.02088e+06	4.30015e+06	8.19387e+06	3.8521e+06	3.4054e+06	6.47645e+06	6.29904e+06	6.85587e+06	7.56575e+06	3.76528e+06	3.44909e+06	4.98745e+06	9.24682e+06	6.40322e+06	9.77161e+06	6.40159e+06	2.09539e+06	7.56575e+06	1	1	1	1	1	0	1	1	1
TvY486_0043640	hypothetical protein, conserved | location=TvY486_bin:23766290-23767117(+) | length=276 TOPep_Count=18	1	1	35.28	0.995884	1.58875	BSF	EPI	0.261191	5694.33	21858.2	1570.54	3954.37	7006.55	7369.84	6017.81	3495.66	11148.4	3053.86	17532.2	955.954	9492.3	13174.5	11119.5	6115.78	1068.39	11148.4	0	1	0	0	0	0	0	0	1
TvY486_0043710	hypothetical protein, conserved in T. vivax | location=TvY486_bin:23796644-23797624(-) | length=327 TOPep_Count=23	9	4	577.77	0.0840685	1.82765	MET	BSF	0.0412342	256489	294673	142048	339932	301525	212877	390039	514164	362740	137555	236353	86462	815994	566962	321188	396389	157146	362740	2	3	1	2	1	1	3	3	2
TvY486_0043840	hypothetical protein | location=TvY486_bin:23847804-23848727(+) | length=308 TOPep_Count=15	2	2	154.56	0.074719	1.57926	BSF	MET	0.0378682	231786	253335	187691	250407	141067	195358	130694	156680	138656	124306	203197	114244	601093	265250	294755	132821	47886.7	138656	1	1	1	2	2	2	2	1	2
TvY486_0043900	hypothetical protein, conserved in T.vivax | location=TvY486_bin:23873282-23874181(-) | length=299 TOPep_Count=12	8	5	468.14	2.26092e-05	48.2251	MET	EPI	0.000365144	270642	220383	301579	126627	73943.3	130779	4.57899e+06	8.18641e+06	3.21398e+06	145145	176766	183565	303963	139037	197318	4.65353e+06	2.50205e+06	3.21398e+06	0	0	0	0	0	0	7	7	6
TvY486_0044010	hypothetical protein, conserved in T. vivax | location=TvY486_bin:23924679-23925581(-) | length=301 TOPep_Count=16	3	1	382.46	0.00049562	53.6773	MET	BSF	0.00149522	5726.57	1250.55	1808.42	9917.23	4329.32	4040.78	80987.8	252279	138317	3071.15	1003.05	1100.75	23805.9	8140.5	6096.7	82306.3	77105.1	138317	0	0	0	0	0	0	2	1	2
TvY486_0044270	hypothetical protein, conserved | location=TvY486_bin:24061060-24061434(+) | length=124 TOPep_Count=7	1	1	113.32	0.369029	2.5181	EPI	BSF	0.121802	29076.7	18126.8	4650.78	54726.3	64267.8	11580	30565.5	26280.6	25274.5	15593.8	14539.3	2830.84	131368	120844	17471.8	31063.1	8032.24	25274.5	0	0	0	0	2	0	0	0	0
TvY486_0044510;TvY486_0017330;TvY486_0036040	hypothetical protein, conserved in T. vivax | location=TvY486_bin:24168318-24170195(+) | length=625 TOPep_Count=36	5	3	265.17	0.0249026	10.5123	MET	BSF	0.0175621	825.449	1015.9	8084.94	7005.22	3443.66	683.874	33665.7	24907.7	45774.3	442.687	814.84	4921.14	16815.8	6475.18	1031.82	34213.8	7612.64	45774.3	0	0	0	0	0	0	2	1	3
TvY486_0044580	hypothetical protein, conserved in T. vivax | location=TvY486_bin:24221557-24222282(-) | length=241 TOPep_Count=15	8	8	729.15	4.19053e-05	21.3867	BSF	MET	0.000393062	6.85132e+06	3.79703e+06	1.01157e+07	536146	372353	361089	308806	348941	313140	3.67435e+06	3.04555e+06	6.15725e+06	1.287e+06	700142	544808	313833	106648	313140	14	14	14	0	0	0	1	1	1
TvY486_0044590	hypothetical protein, conserved in T. vivax | location=TvY486_bin:24226647-24227375(+) | length=242 TOPep_Count=12	8	8	624.28	1.69235e-05	28.8502	MET	BSF	0.000349225	401432	509604	600297	1.095e+06	485321	520176	1.27408e+07	1.76451e+07	1.32164e+07	215287	408747	365389	2.62851e+06	912557	784837	1.29482e+07	5.39295e+06	1.32164e+07	1	0	0	1	1	0	22	17	21
TvY486_0044615	hypothetical protein, conserved in T. vivax | location=TvY486_bin:24229986-24230915(+) | length=309 TOPep_Count=21	4	2	127.43	0.0688449	2.538	EPI	BSF	0.0358749	28686.1	51349	45274.2	156459	105771	55806	57512.9	60526.7	81925.9	15384.3	41186.4	27557.5	375574	198882	84199.6	58449.2	18499	81925.9	0	0	0	2	2	2	1	1	1
TvY486_0044770;TvY486_0029050	hypothetical protein, conserved | location=TvY486_bin:24333155-24334249(+) | length=364 TOPep_Count=16	2	1	42.25	0.175393	4.86954	MET	BSF	0.0693886	895.564	441.13	9296.64	20266.3	1965.77	1334.86	28254.8	8221.02	15303.7	480.289	353.825	5658.69	48648.6	3696.28	2014.02	28714.8	2512.63	15303.7	0	0	0	0	0	0	1	0	0
TvY486_0044820	hypothetical protein, conserved in T. vivax | location=TvY486_bin:24366093-24367022(-) | length=309 TOPep_Count=18	1	1	16.76	0.0890649	3.03494	BSF	EPI	0.0425439	283668	233173	344381	59527.3	86377.7	137864	89054.2	413397	154085	152131	187025	209618	142893	162417	208007	90504	126348	154085	1	2	1	0	1	0	0	3	1
TvY486_0044890	retrotransposon hot spot (RHS) protein, putative | location=TvY486_bin:24393860-24395587(+) | length=576 TOPep_Count=40	31	7	2081.17	0.0995677	1.76216	MET	BSF	0.0457396	1.74318e+06	1.82454e+06	735433	2.48912e+06	2.08061e+06	1.83271e+06	2.55736e+06	2.44117e+06	2.58433e+06	934862	1.46344e+06	447644	5.97504e+06	3.9122e+06	2.76518e+06	2.599e+06	746104	2.58433e+06	5	7	1	9	5	5	7	6	6
TvY486_0045330	hypothetical protein, conserved in T. vivax | location=TvY486_bin:24549401-24550243(-) | length=281 TOPep_Count=20	1	1	43.81	0.26477	17.7226	BSF	MET	0.0942007	332.62	4621.91	30079.6	581.893	1208.79	274.391	246.562	414.94	1315.3	178.384	3707.18	18308.9	1396.81	2272.91	413.999	250.576	126.82	1315.3	0	0	1	0	0	0	0	0	0
TvY486_0045390	calpain-like cysteine peptidase, putative, (fragment) | location=TvY486_bin:24572413-24579093(+) | length=2226 TOPep_Count=124	47	44	2855.08	0.0855314	2.40222	EPI	MET	0.0415136	7.09098e+06	7.29907e+06	2.32163e+06	8.93504e+06	7.31457e+06	7.06525e+06	3.19218e+06	3.55294e+06	2.96045e+06	3.80288e+06	5.85449e+06	1.41313e+06	2.14482e+07	1.37537e+07	1.066e+07	3.24415e+06	1.0859e+06	2.96045e+06	25	37	0	38	31	27	20	9	12
TvY486_0045500	hypothetical protein, conserved in T. vivax | location=TvY486_bin:24612067-24613269(-) | length=400 TOPep_Count=23	4	2	292.08	0.305528	3.58014	BSF	MET	0.105008	15280.4	6471.4	50575.2	19215.1	9911.55	6780.5	6744.34	6527.31	6930.62	8194.87	5190.63	30784.1	46125.2	18636.9	10230.4	6854.15	1994.97	6930.62	0	0	3	0	0	0	0	0	0
TvY486_0045710	proteasome regulatory non-ATP-ase subunit, putative | location=TvY486_bin:24675586-24676401(+) | length=271 TOPep_Count=20	6	6	221.25	0.256949	1.20072	BSF	EPI	0.0923739	320164	304225	289319	315549	237672	207743	256401	286422	276241	171703	244015	176103	757464	446899	313441	260576	87540.4	276241	0	1	1	1	2	2	3	2	4
TvY486_0045910	hypothetical protein, conserved in T. vivax | location=TvY486_bin:24721364-24724108(+) | length=914 TOPep_Count=55	1	1	13.56	0.000297624	37.7007	BSF	MET	0.00108127	901928	2.80452e+06	2.94869e+06	163269	135018	66830.5	62950.4	41653.1	71922.4	483702	2.24947e+06	1.79481e+06	391920	253876	100833	63975.3	12730.6	71922.4	3	3	3	1	1	1	1	0	1
TvY486_0045940	cysteine peptidase (CP), putative | location=TvY486_bin:24761479-24762582(-) | length=367 TOPep_Count=16	10	1	982.21	0.0533409	4.09149	EPI	BSF	0.0299107	2570.97	3568.22	7765.52	26960.6	23110	6820.38	11195.2	25789.8	12975	1378.8	2862.03	4726.72	64718	43454	10290.5	11377.5	7882.26	12975	0	0	0	1	1	0	1	1	1
TvY486_0100010	DNA-directed RNA polymerase I, (fragment) | location=TvY486_01:1-3336(-) | length=1112 ; TOPep_Count=65	2	1	29.42	0.143131	2.01329	EPI	MET	0.0591189	141002	145335	178717	82103.7	154871	239694	83256.8	41207.8	112296	75619.4	116571	108782	197087	291207	361648	84612.3	12594.5	112296	1	0	1	0	1	0	1	0	1
TvY486_0100070;TvY486_0024200;TvY486_0100050	phosphate-repressible phosphate permease, putative, (fragment) | location=TvY486_01:16618-18129(-) | length=503 ; TOPep_Count=13	1	1	24.54	1.56418e-05	36.7374	EPI	BSF	0.000349225	4769.44	1823.45	2779.26	133149	108280	102879	4241.1	2396.99	3478.2	2557.84	1462.57	1691.68	319620	203601	155223	4310.15	732.601	3478.2	0	0	0	1	1	1	0	0	0
TvY486_0100140;TvY486_0100150	phosphoglycerate kinase, putative | location=TvY486_01:33628-34890(-) | length=420 ; TOPep_Count=25	16	16	1013.66	0.0662341	2.01416	BSF	EPI	0.0350814	2.94601e+06	1.67295e+06	3.75684e+06	1.59165e+06	1.14715e+06	1.41966e+06	2.2386e+06	2.35156e+06	1.74949e+06	1.57994e+06	1.34185e+06	2.28671e+06	3.82069e+06	2.15701e+06	2.14197e+06	2.27504e+06	718716	1.74949e+06	11	8	15	7	8	6	13	13	13
TvY486_0100180	hypothetical protein, conserved | location=TvY486_01:41010-44308(-) | length=1099 ; TOPep_Count=56	1	1	59.19	0.802841	1.45962	BSF	MET	0.220658	42828.3	16545.4	13564.6	37079.5	17430.1	12357.1	15802.7	13058.2	21110	22968.7	13270.8	8256.51	89007.8	32774	18644.2	16059.9	3991.04	21110	0	0	0	0	0	0	1	0	1
TvY486_0100250	hypothetical protein, conserved | location=TvY486_01:59220-60059(-) | length=279 ; TOPep_Count=17	1	1	55.08	0.26226	2.83114	BSF	EPI	0.0935659	78464.7	37404.6	52533.4	872.043	35663.6	22946.6	31089.6	19173.5	24812.5	42080.5	30001.7	31976.1	2093.31	67058.8	34621.6	31595.8	5860.07	24812.5	1	0	0	0	1	0	0	0	1
TvY486_0100320	hypothetical protein, conserved | location=TvY486_01:87493-88809(+) | length=438 ; TOPep_Count=21	1	1	13.34	0.620838	8.04317	MET	EPI	0.180422	3059.35	274.318	750.352	385.881	0	730.42	69.5688	8909.02	0	1640.72	220.027	456.725	926.292	0	1102.05	70.7014	2722.9	0	0	0	0	0	0	0	0	1	0
TvY486_0100510	cytidine triphosphate synthase, putative, (fragment) | location=TvY486_01:126715-127995(+) | length=427 ; TOPep_Count=24	2	2	125.08	0.0186665	2.82047	EPI	MET	0.0144592	61541	81704.6	101444	127095	272338	283948	87129.7	55987.1	99176.7	33004.4	65534.2	61747.2	305086	512081	428419	88548.2	17111.6	99176.7	0	1	0	1	3	2	0	0	0
TvY486_0100590	serine/threonine protein phosphatase, (fragment) | location=TvY486_01:149769-151766(+) | length=471 ; TOPep_Count=30	1	1	29.04	0.338905	2.70254	MET	BSF	0.114063	1553.88	3457.59	7383.32	2143.11	13162	5193.23	19058.3	4973.02	9466.08	833.343	2773.29	4494.08	5144.46	24748.8	7835.5	19368.6	1519.93	9466.08	0	0	0	0	1	0	0	0	1
TvY486_0100630	hypothetical protein, conserved | location=TvY486_01:164660-166552(+) | length=630 ; TOPep_Count=30	1	1	38.62	0.0549477	2.08593	BSF	MET	0.030579	24368	27867.2	42154.1	20350.8	15715.8	29957.1	17444.7	16456.1	11349.6	13068.5	22351.9	25658.4	48851.2	29550.7	45199	17728.7	5029.56	11349.6	0	1	0	1	0	1	0	0	0
TvY486_0100700	vesicular-fusion protein nsf, putative | location=TvY486_01:191775-193967(+) | length=730 ; TOPep_Count=50	5	3	269.37	0.00172831	3.39494	MET	EPI	0.0031251	45915.6	37088.8	49109.8	32955.1	53175.1	34848	113558	188808	108348	24624.4	29748.4	29892.2	79107.5	99986	52578.4	115407	57706.2	108348	1	0	1	0	0	1	1	1	2
TvY486_0100830	glutaredoxin, putative | location=TvY486_01:231328-231651(+) | length=107 ; TOPep_Count=9	2	2	49.64	0.847812	1.17258	BSF	EPI	0.230926	43236.2	33828.7	19364.9	18720.4	31336.2	32180.6	27298.9	28513.6	26769	23187.5	27133.6	11787	44937.7	58922	48553.7	27743.3	8714.74	26769	0	1	0	0	1	1	1	1	1
TvY486_0100890	hypothetical protein, conserved | location=TvY486_01:265011-266492(+) | length=493 ; TOPep_Count=25	5	3	230.52	0.000757527	15.1612	EPI	BSF	0.00184338	15224.4	30884.6	10968.4	442870	269464	153028	40906.8	27992.9	37226.4	8164.83	24772.2	6676.28	1.06309e+06	506678	230887	41572.8	8555.6	37226.4	0	0	0	5	5	4	0	1	0
TvY486_0100940	calpain-like cysteine peptidase, putative,cysteine peptidase, Clan CA, family C2, putative | location=TvY486_01:298802-301654(+) | length=950 ; TOPep_Count=47	28	28	2224.31	0.0052828	2.48021	BSF	EPI	0.00626318	4.89109e+06	3.4078e+06	6.8976e+06	2.00958e+06	1.9105e+06	2.20702e+06	5.7269e+06	4.03923e+06	5.21116e+06	2.62309e+06	2.73335e+06	4.19843e+06	4.82393e+06	3.59234e+06	3.32993e+06	5.82014e+06	1.23453e+06	5.21116e+06	20	20	31	10	13	14	38	24	31
TvY486_0100970	calpain-like cysteine peptidase, putative,cysteine peptidase, Clan CA, family C2, putative | location=TvY486_01:304047-306068(+) | length=673 ; TOPep_Count=29	6	6	296.77	0.0109167	2.51579	EPI	BSF	0.0102025	456175	439897	327450	1.22372e+06	1.13814e+06	716269	541519	846057	826943	244646	352836	199313	2.9375e+06	2.14007e+06	1.0807e+06	550335	258584	826943	1	2	0	5	9	3	4	4	3
TvY486_0101000	calpain-like protein fragment, putative,calpain-like cysteine peptidase, Clan CA, family C2 | location=TvY486_01:315571-315993(+) | length=140 ; TOPep_Count=8	4	4	181.83	0.021371	1.38997	EPI	BSF	0.0159321	1.30915e+06	1.15266e+06	1.03229e+06	1.41976e+06	1.72644e+06	1.71049e+06	1.59637e+06	1.55604e+06	1.34933e+06	702094	924533	628333	3.40808e+06	3.24625e+06	2.58078e+06	1.62236e+06	475578	1.34933e+06	1	1	0	3	2	3	4	3	3
TvY486_0101020	calpain-like protein fragment, putative | location=TvY486_01:317762-318154(+) | length=130 ; TOPep_Count=7	3	3	245.35	0.0308986	3.63188	EPI	BSF	0.0204361	106203	175196	52923.2	506553	492666	214998	210462	242692	190437	56956.4	140522	32213.3	1.21596e+06	926368	324387	213888	74175	190437	2	4	1	5	5	3	1	2	3
TvY486_0101060	hypothetical protein, conserved | location=TvY486_01:326776-327666(+) | length=296 ; TOPep_Count=18	5	5	394.58	0.0418805	2.59951	MET	EPI	0.025329	721232	371250	276639	473236	286566	205384	919124	765840	824050	386795	297775	168385	1.13599e+06	538834	309882	934088	234067	824050	2	4	0	2	1	0	7	2	7
TvY486_0101080;TvY486_0101070	calpain-like protein fragment, putative | location=TvY486_01:331039-331431(+) | length=130 ; TOPep_Count=9	7	7	558.14	0.0136674	2.08718	EPI	MET	0.0117907	1.88877e+06	2.12578e+06	1.18019e+06	2.46096e+06	3.29066e+06	2.46955e+06	1.21565e+06	1.37044e+06	1.3528e+06	1.01295e+06	1.70506e+06	718357	5.90743e+06	6.18748e+06	3.72604e+06	1.23544e+06	418855	1.3528e+06	6	7	0	12	16	10	7	5	6
TvY486_0101130;TvY486_0101120	alpha tubulin, putative | location=TvY486_01:338799-340154(+) | length=451 ; TOPep_Count=22	42	42	4517.12	0.169873	1.42724	BSF	MET	0.0675155	3.16261e+08	1.85415e+08	2.70964e+08	2.21799e+08	2.08182e+08	1.94071e+08	1.58395e+08	2.17228e+08	1.6573e+08	1.6961e+08	1.48719e+08	1.6493e+08	5.32421e+08	3.91447e+08	2.92813e+08	1.60974e+08	6.63923e+07	1.6573e+08	213	198	188	278	253	232	175	153	173
TvY486_0101140;TvY486_0101100	beta tubulin, putative | location=TvY486_01:341695-343023(+) | length=442 ; TOPep_Count=21	49	47	4810.25	0.0239531	1.42243	BSF	MET	0.0172104	2.91055e+08	2.26049e+08	2.7131e+08	2.45647e+08	2.23379e+08	1.92943e+08	1.85683e+08	1.71245e+08	1.97344e+08	1.56092e+08	1.81311e+08	1.65141e+08	5.89667e+08	4.20024e+08	2.91111e+08	1.88706e+08	5.23382e+07	1.97344e+08	182	173	156	264	205	204	152	135	168
TvY486_0101160	histone H3, putative | location=TvY486_01:353425-353826(+) | length=133 ; TOPep_Count=8	5	5	604.48	0.143778	1.57975	EPI	MET	0.0593384	2.36057e+07	1.09204e+07	1.22642e+07	1.82187e+07	2.61003e+07	2.36306e+07	1.47362e+07	1.44488e+07	1.3828e+07	1.26597e+07	8.75913e+06	7.465e+06	4.37332e+07	4.90768e+07	3.56536e+07	1.49761e+07	4.41604e+06	1.3828e+07	23	23	24	60	53	47	25	16	25
TvY486_0101210	coatomer beta subunit, putative | location=TvY486_01:364375-367275(+) | length=966 ; TOPep_Count=48	13	13	700.95	0.000604492	2.57363	MET	BSF	0.00165	309074	414026	296642	437904	324754	321722	771565	983676	869195	165756	332085	180560	1.05117e+06	610640	485412	784126	300645	869195	2	6	3	5	5	4	11	10	10
TvY486_0101240;TvY486_1100800	axoneme central apparatus protein | location=TvY486_01:376683-378224(+) | length=513 ; TOPep_Count=27	6	6	315.86	0.195961	1.51863	BSF	EPI	0.075183	113808	95052.5	151355	81910.3	69964.3	85323.7	84801.9	139835	76957	61035	76240.4	92127.2	196623	131555	128736	86182.5	42738.5	76957	2	1	3	1	1	3	4	3	5
TvY486_0101280	hypothetical protein, conserved | location=TvY486_01:414557-415264(+) | length=235 ; TOPep_Count=14	3	3	69.75	0.0416991	2.1953	MET	EPI	0.0252488	150138	155475	102269	125963	65316.6	64983.7	157753	247953	156868	80519	124705	62249	302369	122816	98046.8	160322	75783	156868	0	0	1	0	0	0	1	1	3
TvY486_0101320;TvY486_0101330	aminoacylase, putative | location=TvY486_01:424925-426109(+) | length=394 ; TOPep_Count=21	16	16	1219.78	6.19283e-05	13.377	BSF	EPI	0.000511911	3.63085e+06	3.55408e+06	4.24861e+06	352058	161549	341110	1.3098e+06	1.73151e+06	1.55034e+06	1.94722e+06	2.85068e+06	2.58605e+06	845101	303764	514663	1.33113e+06	529209	1.55034e+06	13	21	19	0	0	0	10	5	10
TvY486_0101380	hypothetical protein, conserved | location=TvY486_01:434696-435781(+) | length=361 ; TOPep_Count=17	1	1	56.67	0.668882	3.83853	BSF	MET	0.191491	574.543	2311.07	13820.6	2483.89	2500.55	467.876	2795.77	341.284	1215.2	308.126	1853.68	8412.34	5962.47	4701.82	705.927	2841.28	104.308	1215.2	0	0	1	0	0	0	0	0	0
TvY486_0101390	soluble N-ethylmaleimide sensitive factor (NSF) attachment protein, putative, (fragment) | location=TvY486_01:437155-438000(+) | length=281 ; TOPep_Count=21	2	2	41.03	0.285039	1.77859	EPI	MET	0.0991556	19343.6	13099.6	14912.1	30123.6	16457.7	10918.7	9752.17	6777.7	15799.1	10374	10507	9076.7	72310.5	30945.7	16474.1	9910.94	2071.5	15799.1	0	0	0	0	2	0	1	0	1
TvY486_0101450	phosphatase-like protein, putative | location=TvY486_01:449931-450809(+) | length=292 ; TOPep_Count=21	3	3	87.85	0.865729	1.40521	BSF	EPI	0.234691	34039.1	33978.6	182479	77411.5	50999.7	49851.3	61964	86148.7	74815.1	18255.1	27253.8	111071	185823	95895.5	75215.1	62972.8	26330	74815.1	1	1	1	0	1	0	2	0	2
TvY486_0101490	hypothetical protein, conserved | location=TvY486_01:462703-468333(+) | length=1876 ; TOPep_Count=90	5	5	242.49	0.105818	1.81251	MET	EPI	0.0476444	275161	241795	124611	164108	133323	184489	339926	238317	295242	147569	193941	75848.6	393934	250689	278356	345460	72837.9	295242	2	3	2	2	3	3	4	1	6
TvY486_0101510	septum formation protein MAF homologue, putative | location=TvY486_01:469958-470641(+) | length=227 ; TOPep_Count=9	1	1	27.93	0.36077	2.5365	BSF	EPI	0.119843	20903.1	11946.9	22823.1	12861.2	1675.8	7411.74	16767.8	2256.21	18763.5	11210.3	9582.43	13892	30872.9	3151.03	11182.8	17040.8	689.575	18763.5	1	1	1	0	0	0	1	0	1
TvY486_0101550	zinc-binding phosphatase, putative | location=TvY486_01:477795-480668(+) | length=957 ; TOPep_Count=54	2	2	68.76	0.0618344	12.8996	BSF	EPI	0.0334727	12861.7	16924.9	1616.72	1040.02	405.003	989.423	3189.44	1726.44	641.021	6897.71	13575.2	984.065	2496.53	761.534	1492.83	3241.37	527.661	641.021	0	2	0	0	0	0	0	0	0
TvY486_0101570	hypothetical protein, conserved | location=TvY486_01:493441-493923(-) | length=160 ; TOPep_Count=9	1	1	41.32	0.90587	1.02838	BSF	MET	0.243653	28650.8	24812.8	28242.3	12142.3	25767.5	42337.8	20459	27134	31857.6	15365.4	19902	17190.5	29147.1	48451	63878.8	20792.1	8293.09	31857.6	0	1	0	0	0	0	0	1	2
TvY486_0101660	glucose-6-phosphate isomerase, glycosomal, putative | location=TvY486_01:578201-580024(+) | length=607 ; TOPep_Count=30	10	9	737.64	0.000512106	2.72517	BSF	EPI	0.00150965	806306	573539	688220	244909	233882	280085	443897	619601	479458	432421	460028	418906	587896	439772	422589	451124	189371	479458	4	9	7	3	5	3	7	6	8
TvY486_0101720	alanine aminotransferase, putative | location=TvY486_01:605050-606546(+) | length=498 ; TOPep_Count=28	20	20	1622.43	0.145184	1.87663	BSF	EPI	0.0597369	1.32187e+07	1.68402e+07	5.9494e+06	6.36706e+06	6.68486e+06	6.13581e+06	6.41308e+06	7.03167e+06	6.59807e+06	7.08918e+06	1.35073e+07	3.62128e+06	1.52839e+07	1.25696e+07	9.25765e+06	6.51749e+06	2.14912e+06	6.59807e+06	20	28	10	13	20	16	17	14	15
TvY486_0101810	cytochrome c oxidase subunit IV, putative | location=TvY486_01:625375-626382(+) | length=335 ; TOPep_Count=29	4	4	201.6	0.00722957	3.05566	EPI	MET	0.0076115	69448.9	57893.3	149970	334214	211695	299671	91622.5	88000.7	97102.4	37245.3	46435.4	91283.8	802268	398053	452141	93114.2	26896	97102.4	0	0	0	1	4	2	2	0	1
TvY486_0101860	hypothetical protein, conserved | location=TvY486_01:637181-638515(+) | length=444 ; TOPep_Count=26	4	4	219.26	0.0349422	1.89492	BSF	MET	0.0224486	123724	198255	195005	104996	92155.2	151925	94403.4	84687.8	93735.2	66352.9	159018	118695	252040	173281	229224	95940.4	25883.5	93735.2	0	2	0	1	3	4	1	0	0
TvY486_0101905	hypothetical protein, conserved (fragment) | location=TvY486_01:653607-658313(+) | length=942 ; TOPep_Count=66	10	10	498.97	0.541447	1.16595	BSF	EPI	0.162116	407636	327669	329610	312692	377946	222711	352159	291868	354174	218615	262819	200627	750604	710658	336025	357892	89204.8	354174	0	2	2	1	2	2	6	3	4
TvY486_0102130	hypothetical protein, conserved | location=TvY486_01:740236-743481(+) | length=1081 ; TOPep_Count=47	1	1	62.21	0.0111059	3.05813	MET	BSF	0.0103418	17294.9	10382.4	6181.46	28415	22062	20580.8	38383.1	28227.3	36934.3	9275.21	8327.61	3762.53	68209.1	41483.5	31052.1	39008	8627.22	36934.3	0	0	0	0	0	0	0	0	1
TvY486_0102170	phospholipase A1 | location=TvY486_01:750902-751789(+) | length=295 ; TOPep_Count=18	4	4	204.42	0.0466416	8.12529	BSF	MET	0.027374	123397	70933.6	627682	26643.7	25332.1	50883.2	24055.9	53178.1	23933.1	66177.5	56894.9	382058	63957.2	47632.3	76772.1	24447.6	16253	23933.1	0	0	5	0	0	0	0	0	0
TvY486_0200010	retrotransposon hot spot (RHS) protein, putative, (fragment) | location=TvY486_02:1-1338(-) | length=446 ; TOPep_Count=28	17	2	984.64	0.0279798	4.16317	EPI	MET	0.0190428	358253	451994	122568	843743	883504	636824	227695	98226.6	241932	192131	362538	74604.9	2.02537e+06	1.66127e+06	960834	231402	30021.4	241932	1	2	1	2	2	1	1	0	1
TvY486_0200030;TvY486_0200020	retrotransposon hot spot (RHS) protein, putative, (fragment) | location=TvY486_02:6891-9293(-) | length=801 ; TOPep_Count=49	8	1	367.48	0.0799294	69.2805	EPI	MET	0.0396879	0	399.004	779.78	9963.49	2551.02	9221.91	0	313.745	0	0	320.036	474.637	23917	4796.73	13913.9	0	95.8912	0	0	0	0	1	0	1	0	0	0
TvY486_0200110	retrotransposon hot spot (RHS) protein, putative, (fragment) | location=TvY486_02:51159-52820(-) | length=554 ; TOPep_Count=29	6	1	259.66	0.663844	1.67505	MET	EPI	0.190375	3335.43	4213.46	4822.32	1913.3	2384.96	4978.44	2540.26	10361.8	2636.9	1788.78	3379.56	2935.25	4592.79	4484.49	7511.42	2581.61	3166.92	2636.9	0	1	0	0	0	0	1	0	1
TvY486_0200140	retrotransposon hot spot (RHS) protein, putative, (fragment) | location=TvY486_02:73028-75419(-) | length=798 ; TOPep_Count=52	21	1	1372.54	0.0443578	2.3009	MET	EPI	0.0264856	390227	372875	378687	276269	170563	191582	316545	763029	389351	209278	299079	230500	663174	320712	289057	321698	233208	389351	1	1	0	2	1	1	1	1	1
TvY486_0200172	cyclophilin-type peptidyl-prolyl cis-trans isomerase, putative,cyclophilin, putative | location=TvY486_02:309362-309952(+) | length=196 ; TOPep_Count=10	8	7	276.38	0.0524011	1.72518	EPI	MET	0.0296641	447697	660057	312937	632523	833499	801579	415211	454035	445172	240099	529423	190478	1.51835e+06	1.56724e+06	1.20941e+06	421971	138769	445172	4	9	4	3	5	8	6	4	6
TvY486_0200174	hypothetical protein, conserved | location=TvY486_02:310141-310515(+) | length=124 ; TOPep_Count=10	1	1	14.46	0.0603349	4.15146	BSF	MET	0.0329724	125497	165041	114533	12439	73819.7	71731.2	34988	23992.2	38592.9	67303.6	132377	69713.9	29859.4	138804	108227	35557.6	7332.83	38592.9	1	1	1	0	1	1	1	1	1
TvY486_0200179	hypothetical protein, conserved (fragment) | location=TvY486_02:314090-316303(+) | length=738 ; TOPep_Count=39	4	4	126.29	0.0970146	2.33276	BSF	EPI	0.0449132	62626.8	60949.6	79209.9	32066.7	35680.3	19182.7	30851.6	105203	46046.5	33586.6	48886.9	48213.5	76975	67090.3	28942.7	31353.9	32153.7	46046.5	2	1	1	1	1	1	0	2	1
TvY486_0200190	DNA polymerase delta catalytic subunit, putative | location=TvY486_02:317763-320843(+) | length=1026 ; TOPep_Count=56	1	1	25.45	0.12115	2.35265	MET	BSF	0.052565	28835.1	10457.7	12845	36482	10008.2	16002.6	51203.5	34609	36849.1	15464.2	8387.98	7818.49	87573.6	18818.6	24144.5	52037.1	10577.7	36849.1	0	0	0	1	0	0	1	0	0
TvY486_0200260	protein kinase, putative,NIMA/Nek Serine/threonine-protein kinase family, putative | location=TvY486_02:407633-408979(-) | length=448 ; TOPep_Count=26	1	1	17.53	0.0080247	6.58106	EPI	MET	0.00814928	2373.48	1635.19	5387.72	13096.2	20958.9	7034.93	2493.74	1937.13	1812.82	1272.89	1311.56	3279.4	31437	39409.5	10614.2	2534.34	592.054	1812.82	1	0	0	0	1	0	0	0	0
TvY486_0200266	hypothetical protein, conserved | location=TvY486_02:412846-413547(-) | length=234 ; TOPep_Count=13	3	3	307.86	0.251245	2.0432	MET	EPI	0.090957	826284	425729	535029	230381	450885	373657	351660	1.16615e+06	637614	443135	341472	325662	553022	847807	563770	357385	356415	637614	1	2	2	0	1	2	2	5	4
TvY486_0200310	hypothetical protein, conserved | location=TvY486_02:425883-426989(-) | length=368 ; TOPep_Count=21	4	4	166.36	0.227579	1.3849	MET	BSF	0.0841612	45770.5	87130.6	79033.5	86125.2	71655.5	72763.3	85237.1	114717	93553.4	24546.6	69886.3	48106.2	206740	134735	109785	86624.8	35061.5	93553.4	0	2	2	2	1	0	3	1	2
TvY486_0200460	proteasome regulatory non-ATPase subunit 6 | location=TvY486_02:481275-483043(-) | length=379 ; TOPep_Count=20	11	10	858.07	0.180481	1.31774	MET	BSF	0.0707478	1.13872e+06	855095	1.19753e+06	1.27783e+06	1.13845e+06	875569	1.46808e+06	1.17953e+06	1.55777e+06	610692	685861	728914	3.06739e+06	2.14064e+06	1.32105e+06	1.49198e+06	360505	1.55777e+06	0	1	0	10	9	7	11	7	9
TvY486_0200476;TvY486_0007550	hypothetical protein, conserved | location=TvY486_02:496466-497275(-) | length=269 ; TOPep_Count=21	19	19	1431.29	0.0136657	1.97515	EPI	BSF	0.0117907	7.41964e+06	8.93235e+06	5.05656e+06	1.20255e+07	1.532e+07	1.49395e+07	1.02519e+07	7.93884e+06	8.34754e+06	3.97914e+06	7.16452e+06	3.07783e+06	2.88668e+07	2.88064e+07	2.25406e+07	1.04188e+07	2.42638e+06	8.34754e+06	18	29	18	28	50	38	36	26	29
TvY486_0200510	hypothetical protein, conserved | location=TvY486_02:533399-543682(+) | length=3427 ; TOPep_Count=168	1	1	16.4	0.00150893	6.81299	MET	EPI	0.00283068	13505	9212.9	15705.1	8012.94	10820.2	12652.8	37490.9	105464	71558.5	7242.69	7389.55	9559.41	19234.8	20345.4	19090.4	38101.2	32233.3	71558.5	0	0	0	0	0	0	0	0	1
TvY486_0200520;TvY486_0503580	histone H4, putative | location=TvY486_02:543838-544140(+) | length=100 ; TOPep_Count=5	9	9	787.94	0.00527259	2.06904	EPI	MET	0.00626318	1.18841e+07	8.95469e+06	1.43043e+07	1.59529e+07	1.88135e+07	1.88676e+07	7.61886e+06	1.0069e+07	8.23429e+06	6.37343e+06	7.18244e+06	8.70677e+06	3.82943e+07	3.53754e+07	2.84673e+07	7.7429e+06	3.07743e+06	8.23429e+06	15	19	17	23	33	31	18	17	19
TvY486_0200610	hypothetical protein, conserved | location=TvY486_02:572935-573843(+) | length=302 ; TOPep_Count=16	2	2	71.23	0.0130781	9.74182	EPI	BSF	0.0114741	6121.52	9050.74	3322.75	114478	24995.4	40701.7	14881.1	5586.34	13010.1	3282.96	7259.48	2022.5	274800	46999.2	61410.3	15123.3	1707.38	13010.1	0	1	0	0	1	1	0	0	0
TvY486_0200630	mitochondrial carrier protein, putative | location=TvY486_02:578741-579694(+) | length=317 ; TOPep_Count=19	1	1	15.89	0.362866	2.4316	MET	EPI	0.120307	220354	67087.4	34204.3	24823	67410.8	65346.8	84606.6	210786	87780.9	118175	53810	20819.5	59586.6	126754	98594.7	85984.1	64423.4	87780.9	0	0	0	0	0	0	0	1	0
TvY486_0200690	ATP-dependent Clp protease subunit, heat shock protein 78 (HSP78), putative,serine peptidase, putative | location=TvY486_02:588154-590607(+) | length=817 ; TOPep	21	19	1214.12	0.000995706	2.71873	EPI	BSF	0.00215828	437932	372444	541751	1.34247e+06	1.05189e+06	1.2817e+06	778224	539491	612982	234862	298733	329753	3.22256e+06	1.97789e+06	1.93381e+06	790894	164887	612982	5	3	4	15	11	10	12	4	8
TvY486_0200730	hypothetical protein, conserved | location=TvY486_02:600779-603544(+) | length=921 ; TOPep_Count=59	1	1	71.02	0.0252995	2.04191	EPI	BSF	0.0177815	46930.8	26485.7	24495.1	64763.3	77403.5	57759.3	44656.5	38718.5	29379.5	25168.9	21243.8	14909.7	155462	145543	87146.7	45383.6	11833.7	29379.5	0	0	0	1	0	1	0	0	0
TvY486_0200800	hypothetical protein, conserved | location=TvY486_02:652769-654097(-) | length=442 ; TOPep_Count=23	1	1	73.8	8.25721e-05	10.5863	MET	EPI	0.000583532	19125.7	15316.2	13384.3	10299.5	14841.9	6250.48	116268	103398	112656	10257.1	12284.9	8146.77	24723.6	27907.5	9430.67	118161	31602	112656	0	0	0	0	0	0	1	0	1
TvY486_0200820	hypothetical protein, conserved | location=TvY486_02:658309-658740(-) | length=143 ; TOPep_Count=10	4	4	420.84	0.429328	1.39766	EPI	BSF	0.136047	2.0981e+06	1.87303e+06	576953	2.0769e+06	2.37448e+06	1.90528e+06	1.55446e+06	1.68528e+06	1.48179e+06	1.12521e+06	1.50233e+06	351180	4.98552e+06	4.46477e+06	2.87467e+06	1.57977e+06	515078	1.48179e+06	4	8	2	7	7	7	7	5	8
TvY486_0200880	translation initiation factor IF-2, putative | location=TvY486_02:684736-687225(-) | length=829 ; TOPep_Count=46	4	4	186.93	0.00382929	2.51024	MET	EPI	0.00517141	455458	307691	401878	311791	279231	199937	595522	793147	596826	244261	246795	244616	748443	525042	301663	605218	242413	596826	2	2	3	0	0	0	3	1	4
TvY486_0200900	hypothetical protein, conserved | location=TvY486_02:689165-690625(-) | length=486 ; TOPep_Count=22	8	8	528.54	0.000663425	2.61197	EPI	MET	0.00173006	391130	343549	417866	896190	812944	617107	345765	256793	288050	209762	275556	254347	2.15127e+06	1.52859e+06	931086	351395	78484.7	288050	0	2	3	7	7	2	1	0	2
TvY486_0200920	heterogeneous nuclear ribonucleoprotein H/F, putative | location=TvY486_02:700971-702518(-) | length=515 ; TOPep_Count=22	2	2	221.52	0.00661671	3.7602	BSF	MET	0.00720142	299334	307271	124647	107969	99611.3	112126	62740	60782.3	70949.3	160533	246458	75870.4	259175	187301	169174	63761.4	18577.2	70949.3	2	4	1	0	1	0	0	0	0
TvY486_0201060	mitochondrial processing peptidase alpha subunit, putative,metallo-peptidase, Clan ME, Family M16 | location=TvY486_02:736495-737910(-) | length=471 ; TOPep_Coun	5	5	285.71	0.00831986	2.85957	EPI	MET	0.0083422	91817.5	137495	83510.5	267627	201775	145239	87587.9	56917	70437.1	49241.6	110283	50831.2	642428	379400	219136	89013.9	17395.8	70437.1	2	2	1	3	4	2	2	1	1
TvY486_0201120	NUP-1 protein, putative, (fragment) | location=TvY486_02:763708-768132(-) | length=1475 ; TOPep_Count=99	8	8	745.6	0.00625617	2.49182	BSF	MET	0.00691488	1.61013e+06	1.00106e+06	1.33094e+06	541130	514998	788751	492442	662261	427324	863508	802941	810117	1.29896e+06	968359	1.19006e+06	500459	202410	427324	7	8	10	6	5	4	5	4	4
TvY486_0201140	dual specificity protein phosphatase, putative | location=TvY486_02:771627-772835(-) | length=402 ; TOPep_Count=28	1	1	24.33	0.484223	5.97396	BSF	EPI	0.149048	113.976	2742.91	5523.42	23.8599	591.508	787.438	1341.66	366.62	1131.49	61.1253	2200.05	3362	57.2747	1112.22	1188.08	1363.51	112.052	1131.49	0	0	0	0	0	0	1	0	0
TvY486_0201150	paraflagellar rod protein, putative | location=TvY486_02:774484-776811(-) | length=775 ; TOPep_Count=55	1	1	27.67	0.0224292	2.06363	BSF	MET	0.0164337	137711	83326.5	127304	112853	74401.8	92942.8	47856	70360.6	50583.9	73854.1	66835.2	77487.3	270900	139899	140231	48635.1	21504.6	50583.9	1	1	0	1	1	1	2	0	1
TvY486_0201160	trypanothione synthetase, putative, (fragment) | location=TvY486_02:781230-783050(-) | length=607 ; TOPep_Count=42	11	10	543.44	0.00481756	1.88165	BSF	EPI	0.00594049	1.13741e+06	965939	927634	458285	464707	687824	652083	636791	680677	609992	774767	564633	1.1001e+06	873797	1.03778e+06	662699	194625	680677	5	7	6	2	2	3	6	1	6
TvY486_0201170	hypothetical protein, conserved | location=TvY486_02:783475-784858(-) | length=482 ; TOPep_Count=30	1	1	20	0.0963291	8.68399	EPI	BSF	0.0446502	31.9879	1466.71	226.242	5446.5	7220.56	2312.27	293.626	4102.95	1916.24	17.155	1176.43	137.709	13074.1	13576.9	3488.73	298.406	1254	1916.24	0	0	0	1	0	0	0	0	0
TvY486_0201210	hypothetical protein, conserved | location=TvY486_02:793411-794076(-) | length=221 ; TOPep_Count=11	2	2	124.02	0.0644749	1.47812	MET	EPI	0.0345397	119172	108727	127793	155119	105021	94887.6	172124	206344	146307	63911.9	87208.4	77785.2	372357	197472	143166	174926	63065.7	146307	1	2	1	1	2	0	1	1	2
TvY486_0201240	hypothetical protein, conserved | location=TvY486_02:796851-797255(-) | length=134 ; TOPep_Count=8	2	2	55.57	0.0847267	2.72839	EPI	BSF	0.0413688	6361.64	20909.2	19011.8	27453.4	56104.7	42718.8	31268	57359.9	22015.8	3411.74	16771	11572.1	65900.9	105495	64453.7	31777.1	17531.1	22015.8	0	1	0	0	2	1	2	1	1
TvY486_0201300	hypothetical protein, conserved | location=TvY486_02:810415-814117(-) | length=1234 ; TOPep_Count=62	1	1	65.44	0.00273269	7.94386	BSF	EPI	0.00413418	22860.9	9679.69	14345.5	1711.1	1457.88	2733.2	7198.42	3651.92	9070.96	12260.3	7763.96	8731.81	4107.42	2741.27	4123.83	7315.62	1116.15	9070.96	1	0	1	0	0	0	0	0	0
TvY486_0201320	small nuclear ribonucleoprotein protein, putative | location=TvY486_02:817007-817393(-) | length=128 ; TOPep_Count=9	3	3	172.03	0.222176	3.31903	BSF	EPI	0.0828762	2425.25	15763.2	21978.6	6344.17	2793.3	2964.56	10042.5	19712	9341.04	1300.65	12643.4	13378	15228.9	5252.28	4472.9	10206	6024.67	9341.04	0	1	1	0	0	0	0	0	1
TvY486_0201330	FtsJ cell division protein, putative | location=TvY486_02:818422-821166(-) | length=914 ; TOPep_Count=47	1	1	33.6	0.212096	1.87792	EPI	MET	0.0796923	28426.5	32867.2	25490.2	12882.2	41718.7	32477.5	19544.2	8739.71	18085.6	15245.1	26362.4	15515.4	30923.2	78444.4	49001.8	19862.4	2671.15	18085.6	0	1	0	0	0	0	1	0	0
TvY486_0201350	hypothetical protein, conserved | location=TvY486_02:826598-827200(-) | length=200 ; TOPep_Count=10	5	5	369.4	0.0601961	1.53165	BSF	EPI	0.0329314	844717	837046	576049	599319	414163	460625	568215	627846	575088	453020	671384	350630	1.43864e+06	778757	694986	577466	191891	575088	4	7	4	4	5	3	5	4	5
TvY486_0201360	branched-chain amino acid aminotransferase, putative | location=TvY486_02:828570-829667(-) | length=365 ; TOPep_Count=17	14	13	850.16	0.00203201	5.76704	EPI	BSF	0.00344831	1.18696e+06	1.35348e+06	571785	3.81448e+06	6.62773e+06	7.50614e+06	1.68838e+06	1.54246e+06	1.93512e+06	636567	1.08561e+06	348034	9.15652e+06	1.24622e+07	1.13252e+07	1.71587e+06	471429	1.93512e+06	4	5	0	14	19	23	12	7	12
TvY486_0201420	hypothetical protein, conserved | location=TvY486_02:836745-837170(-) | length=141 ; TOPep_Count=6	3	3	113.61	0.233981	1.76173	BSF	EPI	0.0860355	269885	377033	205215	68910.6	248090	166690	220753	125794	142819	144739	302413	124911	165417	466488	251501	224347	38447	142819	2	4	0	3	6	4	2	2	1
TvY486_0201510	hypothetical protein, conserved | location=TvY486_02:869730-870467(-) | length=245 ; TOPep_Count=16	1	1	35.61	0.0702864	2.38699	MET	EPI	0.0363374	2143.6	1801.14	2617.54	321.17	1856.51	621.954	2290.7	2646.93	1745.06	1149.61	1444.67	1593.25	770.956	3490.82	938.399	2327.99	808.991	1745.06	0	0	1	0	0	0	0	0	1
TvY486_0201540	esterase, putative, (fragment) | location=TvY486_02:882064-882669(-) | length=202 ; TOPep_Count=11	1	1	91	0.00972917	9.32758	BSF	EPI	0.00929472	78552	81214.7	74990.5	16561.3	2066.57	6540.22	27432.3	14611	9797.48	42127.3	65141.3	45645.2	39754.7	3885.8	9867.82	27878.9	4465.63	9797.48	1	1	1	0	0	0	0	0	0
TvY486_0201570	hypothetical protein, conserved (fragment) | location=TvY486_02:890335-891147(-) | length=271 ; TOPep_Count=14	1	1	18.88	0.939744	6.95171	EPI	MET	0.249769	0	1700.29	817.743	0	5352.49	4750.82	559.209	0	894.148	0	1363.78	497.744	0	10064.4	7167.99	568.313	0	894.148	0	1	0	0	1	1	0	0	0
TvY486_0201660	GTP binding protein, putative | location=TvY486_02:907052-908236(-) | length=394 ; TOPep_Count=23	8	8	492.64	0.00300928	3.1543	MET	EPI	0.00438544	298802	329499	462844	162801	176651	207644	538553	768951	418199	160247	264287	281724	390797	332160	313292	547321	235018	418199	3	4	4	3	1	2	7	3	5
TvY486_0201760	hypothetical protein, conserved | location=TvY486_02:925158-927872(-) | length=904 ; TOPep_Count=44	5	5	368.92	0.133015	2.50374	EPI	BSF	0.0563389	21679.5	50420.3	20411.2	139270	54242.1	38111.5	63316.3	70870.9	55805.5	11626.7	40441.5	12423.9	334312	101992	57502.3	64347.2	21660.6	55805.5	0	3	0	3	3	1	6	2	3
TvY486_0201780	3-oxoacyl-(acyl-carrier protein) reductase, putative | location=TvY486_02:929434-929730(+) | length=98 ; TOPep_Count=6	1	1	71.28	0.0772955	1.78964	EPI	MET	0.0388563	28897.2	22317.7	19811.4	21253.2	29691.3	32186	9733.09	17172.8	19545.1	15497.5	17900.8	12058.8	51017.6	55829	48562	9891.55	5248.6	19545.1	0	0	0	0	1	0	0	0	1
TvY486_0201800	protein kinase, putative | location=TvY486_02:931455-932294(+) | length=279 ; TOPep_Count=14	2	1	104.02	0.0267818	Infinity	BSF	EPI	0.018583	5456.42	1600.19	4138.63	0	0	0	0	8726.48	371.125	2926.27	1283.49	2519.1	0	0	0	0	2667.11	371.125	0	0	0	0	0	0	0	1	0
TvY486_0201810	hypothetical protein, conserved | location=TvY486_02:932701-934245(+) | length=514 ; TOPep_Count=26	3	3	217.51	0.179723	1.33095	BSF	EPI	0.070507	326497	209919	220507	157835	212570	198305	222155	245669	253765	175100	168373	134218	378877	399699	299201	225772	75084.8	253765	1	2	1	1	1	1	3	1	2
TvY486_0201900	hypothetical protein, conserved | location=TvY486_02:1028674-1034937(+) | length=2087 ; TOPep_Count=107	1	1	13.57	0.2875	1.76238	MET	EPI	0.0998098	559241	191921	662392	431754	337319	269278	558705	635968	635298	299920	153938	403185	1.03641e+06	634267	406284	567801	194374	635298	0	1	0	1	1	1	1	1	1
TvY486_0201930	hypothetical protein, conserved (fragment) | location=TvY486_02:1036627-1043242(+) | length=2137 ; TOPep_Count=129	24	24	1600.03	0.240168	1.70088	EPI	MET	0.0879344	1.60241e+06	1.19243e+06	515430	2.40435e+06	1.54149e+06	1.41365e+06	1.11098e+06	1.23561e+06	804427	859371	956436	313732	5.77155e+06	2.89849e+06	2.1329e+06	1.12907e+06	377644	804427	13	11	2	20	16	14	20	9	11
TvY486_0201932	hypothetical protein, conserved | location=TvY486_02:1046924-1049080(+) | length=718 ; TOPep_Count=37	1	1	27.69	0.0510438	2.53942	EPI	BSF	0.0290649	13165.1	13836.4	5345.88	29279.3	31344.3	21519.9	17777.6	24955.7	12415.6	7060.4	11098	3253.93	70283.9	58937.2	32469	18067	7627.32	12415.6	0	0	0	1	0	0	1	0	0
TvY486_0201936	adenylate kinase, putative, (fragment) | location=TvY486_02:1054305-1055087(-) | length=260 ; TOPep_Count=17	5	5	346.91	9.52212e-05	4.83896	BSF	EPI	0.000621814	856102	846920	1.32974e+06	218813	175582	232342	714441	830588	919343	459126	679304	809385	525253	330150	350555	726073	253856	919343	3	3	4	1	0	1	5	4	6
TvY486_0201970	hypothetical protein, conserved (fragment) | location=TvY486_02:1076873-1081332(+) | length=1231 ; TOPep_Count=74	1	1	37.92	0.142587	2.20051	MET	BSF	0.0589884	21204.7	12640.9	3796.44	14676	20666.7	15370.9	24115.6	30756.1	27960.2	11372.1	10139.1	2310.82	35229.2	38859.9	23191.5	24508.2	9400.1	27960.2	0	0	0	0	0	0	0	1	1
TvY486_0202000	40S ribosomal protein S13, putative | location=TvY486_02:1111866-1112321(+) | length=151 ; TOPep_Count=11	5	1	205.14	0.0387016	1.96634	MET	BSF	0.0239971	77659.7	125071	174597	147038	180819	127502	235132	281091	225729	41648.8	100318	106274	352958	339996	192373	238960	85911.1	225729	0	1	1	0	3	0	1	2	2
TvY486_0202040	ATP-dependent Clp protease subunit, heat shock protein 100 (HSP100), putative,serine peptidase, putative | location=TvY486_02:1119032-1121635(+) | length=867 ; T	16	14	862.22	4.36772e-05	4.02179	MET	BSF	0.000402365	286546	327072	347036	416101	356345	405087	1.03043e+06	1.56948e+06	1.26363e+06	153674	262340	211234	998834	670041	611192	1.0472e+06	479687	1.26363e+06	4	2	2	2	2	4	12	13	14
TvY486_0202060	beta prime cop protein, putative | location=TvY486_02:1124987-1127674(+) | length=895 ; TOPep_Count=53	6	6	280.44	0.000324576	7.89288	BSF	EPI	0.00114821	1.19362e+06	3.08604e+06	2.35135e+06	336611	224292	279222	306772	312163	312347	640134	2.47528e+06	1.43122e+06	808022	421740	421287	311767	95407.8	312347	4	3	2	3	1	0	3	4	2
TvY486_0300060	cytochrome P450, putative | location=TvY486_03:16386-18137(-) | length=583 ; TOPep_Count=32	2	2	84.2	0.0185215	5.13614	EPI	MET	0.0143901	55401.9	63142.6	42460.8	123016	189904	193699	32463.3	9498.85	56675.9	29712	50645.9	25845.1	295294	357080	292252	32991.8	2903.17	56675.9	0	0	0	1	2	1	0	0	0
TvY486_0300120	zinc finger protein 2, putative | location=TvY486_03:30382-30768(-) | length=128 ; TOPep_Count=6	1	1	24.33	0.248297	45.0872	EPI	MET	0.09027	177.81	65.9763	194.35	18593.7	531.6	117.5	42.493	260.752	123.547	95.3591	52.9187	118.297	44633.5	999.576	177.283	43.1848	79.6947	123.547	0	0	0	1	0	0	0	0	0
TvY486_0300190	proteasome alpha 7 subunit, (fragment) | location=TvY486_03:40360-40794(-) | length=144 ; TOPep_Count=5	2	2	212.81	0.122055	1.58058	EPI	BSF	0.0528261	66216.2	168705	121318	185948	186490	190628	148072	202531	193222	35511.7	135316	73843.8	446361	350659	287618	150483	61900.5	193222	1	2	1	2	2	2	2	1	2
TvY486_0300210	hypothetical protein, conserved | location=TvY486_03:43110-43964(-) | length=284 ; TOPep_Count=14	1	1	37.75	0.130489	1.89299	EPI	MET	0.0555885	38010.3	22976.7	23724.1	57234.1	32879.2	41631.5	22994	13357.4	33244.7	20384.8	18429.3	14440.4	137388	61823.2	62813.2	23368.4	4082.47	33244.7	0	0	0	0	1	0	0	0	0
TvY486_0300270	acyl carrier protein, mitochondrial precursor, putative | location=TvY486_03:54716-55162(-) | length=148 ; TOPep_Count=7	5	5	460.58	0.334948	1.94853	EPI	MET	0.113059	1.24319e+06	1.50284e+06	718035	2.47111e+06	2.6041e+06	835700	1.12545e+06	730812	1.17726e+06	666721	1.2054e+06	437054	5.9318e+06	4.89653e+06	1.2609e+06	1.14377e+06	223361	1.17726e+06	8	9	4	10	9	4	6	5	5
TvY486_0300320	gamma-tubulin, (fragment),tubulin gamma chain, (fragment) | location=TvY486_03:63882-65103(+) | length=372 ; TOPep_Count=19	2	2	37.29	0.6235	1.29615	MET	BSF	0.180807	17591.9	22048.9	20900.4	38350.3	17886.1	18023.1	28695.2	19384.8	30390.3	9434.5	17685.2	12721.7	92058.4	33631.5	27193.1	29162.4	5924.65	30390.3	1	1	0	0	0	1	0	0	0
TvY486_0300330	dynein heavy chain, putative, (fragment) | location=TvY486_03:66752-80620(+) | length=4456 ; TOPep_Count=264	29	29	1639.73	0.0113165	1.69187	MET	EPI	0.0104812	1.35824e+06	984162	1.38391e+06	1.10162e+06	1.03092e+06	918324	1.5378e+06	1.96449e+06	1.65939e+06	728423	789384	842357	2.6444e+06	1.93846e+06	1.38556e+06	1.56283e+06	600416	1.65939e+06	7	13	8	7	12	6	15	15	14
TvY486_0300370	hypothetical protein, conserved | location=TvY486_03:84658-85920(+) | length=420 ; TOPep_Count=22	2	2	162.17	0.0975404	2.67996	EPI	MET	0.0449685	14539.4	10133.3	22100.7	55011.3	38460.4	24047.3	6770.17	28947.5	8133.45	7797.47	8127.81	13452.3	132053	72317.8	36282.3	6880.39	8847.33	8133.45	0	0	1	0	1	0	0	0	0
TvY486_0300420	hypothetical protein, conserved | location=TvY486_03:103361-104410(+) | length=349 ; TOPep_Count=23	2	2	56.76	0.0302397	5.51343	BSF	EPI	0.0201814	11866.9	13629.9	44591.9	5098.23	4685.79	2928.32	10862	19967.5	7765.46	6364.18	10932.4	27142.2	12238.1	8810.77	4418.22	11038.8	6102.74	7765.46	0	1	1	0	0	0	1	0	0
TvY486_0300460	hypothetical protein, conserved | location=TvY486_03:116305-117054(+) | length=249 ; TOPep_Count=12	2	2	98.35	0.104743	2.05403	BSF	EPI	0.0473582	110073	53978.1	55909.1	27671	32260.6	47155.7	60514.9	36314.8	58342.4	59031.8	43295.2	34030.8	66423.2	60660.2	71148	61500.2	11099.1	58342.4	2	1	0	1	0	0	1	1	0
TvY486_0300490	hypothetical protein, conserved | location=TvY486_03:121482-122891(+) | length=469 ; TOPep_Count=20	3	3	87.87	0.650928	1.30268	MET	EPI	0.187078	90955.6	84587.1	243575	240844	33703.8	78703.5	138674	214915	106583	48779.3	67846.3	148259	578136	63373.9	118747	140932	65685.3	106583	0	1	1	2	1	1	1	0	0
TvY486_0300500	GTP-binding nuclear protein rtb2, putative | location=TvY486_03:124810-125463(+) | length=217 ; TOPep_Count=13	9	9	480.64	0.575842	1.2932	BSF	MET	0.170045	1.94429e+06	1.42106e+06	2.47512e+06	2.60258e+06	1.64663e+06	1.31007e+06	1.65008e+06	1.66758e+06	1.19861e+06	1.04272e+06	1.13981e+06	1.50655e+06	6.24738e+06	3.09619e+06	1.97662e+06	1.67694e+06	509669	1.19861e+06	8	8	12	10	8	6	8	5	7
TvY486_0300560	hypothetical protein, conserved | location=TvY486_03:134524-135702(+) | length=392 ; TOPep_Count=21	1	1	21.44	0.329094	3.23951	MET	BSF	0.111621	992.518	83.9388	6.57098	2679.83	129.201	73.5808	1521.09	1551.19	436.202	532.286	67.3263	3.99963	6432.83	242.94	111.018	1545.86	474.097	436.202	0	0	0	1	0	0	0	0	0
TvY486_0300580	protein transport protein Sec24C, putative (fragment) | location=TvY486_03:152173-154962(+) | length=929 ; TOPep_Count=41	2	2	129.32	0.000222841	11.5106	MET	EPI	0.000958005	66785.1	43262.4	53527	4792.92	11190.4	12051.5	120986	108699	93012.3	35816.7	34700.2	32580.8	11505.2	21041.6	18183.2	122956	33222.2	93012.3	0	1	2	0	0	0	3	1	2
TvY486_0300750	ribosomal protein S25, putative | location=TvY486_03:196648-196980(+) | length=110 ; TOPep_Count=6	3	3	87.6	0.166785	1.48949	MET	BSF	0.066551	130384	220946	154782	163222	251419	146925	226190	293371	234287	69924.5	177218	94212.9	391809	472747	221679	229872	89664.3	234287	1	1	2	2	2	3	3	4	3
TvY486_0300760	ATP synthase beta chain, mitochondrial precursor, putative, (fragment),ATP synthase F1, beta subunit, putative, (fragment) | location=TvY486_03:197605-198534(+) | length=310 | sequence_SO=chromosome | SO=p	19	18	1934.33	0.0080147	3.29935	EPI	BSF	0.00814928	3.77213e+06	4.93711e+06	1.88505e+06	1.01126e+07	1.26703e+07	1.21713e+07	5.85618e+06	7.74105e+06	5.29035e+06	2.02299e+06	3.95999e+06	1.14739e+06	2.42749e+07	2.38243e+07	1.8364e+07	5.95153e+06	2.36593e+06	5.29035e+06	14	21	9	43	46	43	27	23	23
TvY486_0300920	hypothetical protein, conserved | location=TvY486_03:273772-275766(-) | length=664 ; TOPep_Count=37	11	9	605.89	0.00201767	2.07179	EPI	BSF	0.00343527	388718	272299	370013	769872	684786	681416	458913	357220	457247	208469	218407	225220	1.84805e+06	1.28761e+06	1.02811e+06	466384	109179	457247	2	2	2	6	7	8	8	3	5
TvY486_0300950	hypothetical protein, conserved (fragment) | location=TvY486_03:281671-286560(-) | length=1568 ; TOPep_Count=66	3	2	103.59	0.133323	5.92491	MET	EPI	0.0564215	581869	342175	476603	17822.4	201816	239638	272905	1.97098e+06	477287	312055	274454	290099	42781.9	379477	361564	277348	602398	477287	0	1	0	0	0	0	0	1	1
TvY486_0300990;TvY486_0300980	hypothetical protein, conserved | location=TvY486_03:302487-303569(-) | length=360 ; TOPep_Count=21	5	5	325.28	0.000170206	1.67123	BSF	EPI	0.000805684	399283	369504	409928	223842	245236	236219	293799	338883	295096	214135	296375	249515	537324	461121	356405	298583	103574	295096	0	2	3	2	0	2	2	1	4
TvY486_0301000	hypothetical protein, conserved | location=TvY486_03:304443-304871(-) | length=142 ; TOPep_Count=10	4	4	194.83	0.0066737	2.15461	EPI	MET	0.00724815	178795	255730	130289	426979	357553	415106	212322	162495	181961	95887.3	205118	79304.5	1.02495e+06	672313	626308	215778	49664.1	181961	1	2	0	2	6	4	3	2	2
TvY486_0301050	hypothetical protein, conserved (fragment) | location=TvY486_03:312316-314494(-) | length=692 ; TOPep_Count=31	1	1	14.8	0.149578	3.94531	BSF	MET	0.0611452	20165.7	26173.4	23224.9	3075.27	3922.08	16488	9109.69	582.07	7940.32	10814.8	20993.3	14136.5	7382.07	7374.75	24876.9	9258	177.9	7940.32	1	1	0	0	0	0	0	0	0
TvY486_0301070	pyruvate dehydrogenase E1 beta subunit, putative | location=TvY486_03:325671-326711(-) | length=346 ; TOPep_Count=19	17	17	1227.16	0.00819786	1.97312	BSF	MET	0.00827625	6.95877e+06	4.6992e+06	5.18112e+06	4.10609e+06	2.63313e+06	3.10178e+06	2.87555e+06	2.97083e+06	2.68784e+06	3.73198e+06	3.76917e+06	3.15364e+06	9.8565e+06	4.95113e+06	4.67994e+06	2.92237e+06	907988	2.68784e+06	22	23	20	14	18	19	16	12	16
TvY486_0301090	hypothetical protein, conserved | location=TvY486_03:334839-335720(-) | length=293 ; TOPep_Count=21	1	1	27.47	0.0671236	9.19748	EPI	BSF	0.0352744	2043.65	2755.8	3960.05	58476.5	16314.1	5774.8	2278.78	8124.16	5012.79	1096.01	2210.39	2410.41	140370	30675.6	8712.96	2315.88	2483.02	5012.79	0	0	0	1	1	0	0	0	0
TvY486_0301110	3-oxo-5-alpha-steroid 4-dehydrogenase, putative | location=TvY486_03:339510-340403(-) | length=297 ; TOPep_Count=17	11	11	630.93	0.0011419	3.30697	EPI	BSF	0.00236582	956273	550290	588745	2.16347e+06	2.71018e+06	2.05547e+06	947854	1.25742e+06	1.07038e+06	512847	441381	358358	5.19332e+06	5.09601e+06	3.10128e+06	963286	384312	1.07038e+06	2	6	1	10	18	12	14	5	12
TvY486_0301150	hypothetical protein, conserved (fragment) | location=TvY486_03:347368-348258(-) | length=296 ; TOPep_Count=14	3	3	294.48	0.0442437	4.21467	EPI	MET	0.0264481	213622	378237	85977	506538	215685	379639	114178	76717.8	70539	114565	303379	52332.5	1.21592e+06	405556	572796	116037	23447.6	70539	2	3	0	2	3	5	0	1	0
TvY486_0301180	hypothetical protein, conserved | location=TvY486_03:355259-357955(-) | length=898 ; TOPep_Count=68	2	1	74.12	0.981456	1.59577	EPI	BSF	0.258063	1314.28	2382.27	1687.72	7033.54	673.766	884.734	1299.01	3151.59	1498.86	704.844	1910.79	1027.28	16883.7	1266.89	1334.88	1320.16	963.234	1498.86	0	0	0	2	0	0	0	0	0
TvY486_0301240	hypothetical protein, conserved | location=TvY486_03:365063-366766(-) | length=567 ; TOPep_Count=37	1	1	120.38	0.968354	5.8637	EPI	BSF	0.255399	2269.07	3717.32	1528.07	38705.7	206.091	5150.72	6135.03	369.598	10562.7	1216.9	2981.62	930.107	92911.6	387.516	7771.35	6234.92	112.962	10562.7	0	0	0	1	0	0	1	0	0
TvY486_0301430	aminopeptidase P1, putative,metallo-peptidase, Clan MG, Family M24, putative | location=TvY486_03:414683-416509(-) | length=608 ; TOPep_Count=35	7	7	416.23	0.022381	2.45451	BSF	MET	0.0164337	340125	561394	273812	196161	157126	260244	144391	139278	195176	182409	450287	166664	470876	295447	392654	146742	42568.2	195176	6	6	2	2	2	1	0	0	1
TvY486_0301440	hypothetical protein, conserved | location=TvY486_03:417526-418440(-) | length=304 ; TOPep_Count=22	7	7	449.88	0.00261566	3.35642	MET	EPI	0.00404036	162592	172720	192370	180877	85026.5	109199	368032	369238	521734	87197.9	138536	117092	434189	159877	164759	374023	112852	521734	1	2	1	2	0	0	7	4	8
TvY486_0301520	protein phosphatase 2C, putative | location=TvY486_03:433679-434761(-) | length=360 ; TOPep_Count=24	2	2	117.15	0.00505497	3.19926	EPI	BSF	0.00615045	43430.9	24824.4	23348.9	79561.3	111198	102307	90068.1	71793.4	50077.7	23291.9	19911.4	14212	190984	209087	154360	91534.5	21942.5	50077.7	0	0	0	2	0	0	1	0	1
TvY486_0301550	hypothetical protein, conserved | location=TvY486_03:440615-441082(-) | length=155 ; TOPep_Count=7	3	3	160.44	0.422439	1.48457	EPI	BSF	0.134359	271458	315069	82098.6	393950	320642	278030	342143	209737	216762	145582	252713	49971.8	945661	602909	419489	347713	64102.9	216762	2	2	0	3	1	1	3	1	3
TvY486_0301590	hypothetical protein, conserved | location=TvY486_03:447055-447759(-) | length=234 ; TOPep_Count=9	1	1	61.88	0.0800088	2.73583	BSF	EPI	0.0396879	57728.9	52837.9	63521.6	4632.63	30575.1	28424.9	42521.5	57642.2	63533.1	30959.9	42380.6	38664.4	11120.4	57491	42887.3	43213.8	17617.4	63533.1	0	1	1	0	0	0	1	1	1
TvY486_0301600	succinyl-CoA synthetase alpha subunit, putative | location=TvY486_03:448887-449798(-) | length=303 ; TOPep_Count=13	16	15	1300.41	0.00347654	2.18627	BSF	MET	0.00479545	1.08671e+07	7.14757e+06	8.39163e+06	4.87469e+06	3.69005e+06	4.57201e+06	3.81483e+06	4.83835e+06	3.42505e+06	5.828e+06	5.73297e+06	5.10782e+06	1.17015e+07	6.93847e+06	6.8982e+06	3.87694e+06	1.47876e+06	3.42505e+06	24	21	21	16	14	16	14	16	14
TvY486_0301670	hypothetical protein, conserved (fragment) | location=TvY486_03:461080-462667(+) | length=495 ; TOPep_Count=33	2	1	73.97	0.000357829	12.3657	MET	BSF	0.00120653	14274.1	12437.9	8813.04	106642	125929	76642.3	77614.1	225298	136380	7655.18	9976.27	5364.33	255990	236787	115637	78877.7	68858.9	136380	0	0	0	2	1	1	1	2	1
TvY486_0301754	hypothetical protein, conserved | location=TvY486_03:478550-478996(+) | length=148 ; TOPep_Count=10	2	2	311.26	0.107893	1.64777	MET	BSF	0.0483462	297150	218104	256383	293675	301143	219952	284965	575781	410734	159361	174938	156055	704955	566244	331861	289604	175978	410734	1	1	1	2	5	1	4	1	3
TvY486_0301770	serine/threonine-protein kinase, putative,protein kinase, putative | location=TvY486_03:486171-487343(+) | length=390 ; TOPep_Count=26	5	5	392.15	0.000105277	4.60806	MET	BSF	0.000632585	51138.6	41202.1	34514.8	55332.7	52868.9	47291.7	154647	246472	183439	27425.6	33047.7	21008.5	132824	99410.3	71353.2	157165	75330.3	183439	0	0	0	0	1	0	4	4	4
TvY486_0301830	hypothetical protein | location=TvY486_03:493367-493702(+) | length=111 ; TOPep_Count=7	1	1	50.78	0.289617	1.78513	EPI	BSF	0.100342	275481	168107	75981.4	351851	408248	167402	208637	153761	158083	147740	134836	46248.4	844604	767635	252575	212034	46994.7	158083	0	0	0	2	1	0	1	0	0
TvY486_0301870;TvY486_0501710	hypothetical protein, conserved (fragment) | location=TvY486_03:496937-499825(+) | length=928 ; TOPep_Count=60	36	34	2372.62	7.10841e-06	7.34432	BSF	MET	0.000278026	7.40414e+06	6.51318e+06	8.44474e+06	1.37216e+06	877332	1.05248e+06	943481	1.11724e+06	984091	3.97083e+06	5.22414e+06	5.14015e+06	3.29382e+06	1.64966e+06	1.58797e+06	958841	341466	984091	39	44	45	2	1	3	4	3	5
TvY486_0301890	ATP-dependent DEAD/H RNA helicase, putative | location=TvY486_03:522826-529269(-) | length=2147 ; TOPep_Count=126	8	8	465.02	0.00393179	2.55102	EPI	BSF	0.00526846	128818	171005	154736	319015	533378	307194	317001	424335	315917	69084.6	137161	94185	765783	1.00292e+06	463492	322162	129691	315917	0	2	0	4	5	5	6	4	4
TvY486_0301940	cytochrome c oxidase copper chaperone, putative (fragment) | location=TvY486_03:544474-544704(-) | length=76 ; TOPep_Count=6	5	5	268.04	0.00561514	2.35869	EPI	MET	0.00650961	191653	237882	287871	341372	331121	249915	148389	97018.3	145661	102783	190802	175222	819451	622612	377070	150805	29652.1	145661	1	4	0	3	5	3	1	0	2
TvY486_0301960	hypothetical protein, conserved (fragment) | location=TvY486_03:547745-548530(-) | length=261 ; TOPep_Count=18	1	1	52.62	0.117834	27.9505	EPI	BSF	0.0514726	0	994.1	0	9049.69	11110.1	7625.84	463.88	0	2339.15	0	797.355	0	21723.4	20890.5	11505.8	471.432	0	2339.15	0	0	0	1	1	1	0	0	0
TvY486_0302180	hypothetical protein, conserved | location=TvY486_03:612961-614853(-) | length=630 ; TOPep_Count=31	1	1	42.52	0.162819	3.88621	EPI	MET	0.0653667	21263.8	20152.3	2112.13	30797.6	44105.2	31606.8	12665.4	3069.79	11671.9	11403.7	16163.9	1285.61	73928.4	82931.8	47688.1	12871.6	938.232	11671.9	0	1	0	1	0	0	0	0	0
TvY486_0302190	hypothetical protein, conserved | location=TvY486_03:615396-615710(-) | length=104 ; TOPep_Count=6	3	3	188.89	0.0167764	7.23572	EPI	BSF	0.0134066	15219.1	39536.3	3945.64	135982	181487	107275	76002.5	52229.5	55181.6	8161.96	31711.6	2401.63	326420	341254	161855	77239.9	15963.1	55181.6	1	2	0	3	3	2	3	1	2
TvY486_0302200	hypothetical protein, conserved | location=TvY486_03:616342-617310(-) | length=322 ; TOPep_Count=21	1	1	27.16	0.412898	1.57817	EPI	BSF	0.132615	4603.81	20222.2	21056.7	25509.1	26652.8	20248.8	19221.7	9707.2	20925.8	2469.01	16220	12816.8	61233.7	50115.7	30551.2	19534.6	2966.85	20925.8	0	0	1	0	1	0	0	0	0
TvY486_0302220	elongation initiation factor 2 alpha subunit, putative | location=TvY486_03:621631-623043(-) | length=470 ; TOPep_Count=23	7	6	289.7	0.853615	1.10119	BSF	MET	0.232262	1.06123e+06	908757	1.21552e+06	1.47757e+06	835434	690693	931635	1.04084e+06	920307	569134	728903	739865	3.54686e+06	1.57088e+06	1.04211e+06	946803	318115	920307	2	3	5	5	2	4	6	2	6
TvY486_0302270	RNA-binding protein TbRBP6, putative | location=TvY486_03:630911-631606(-) | length=231 ; TOPep_Count=11	4	4	224.33	0.000252775	6.66057	EPI	MET	0.0010268	684932	631156	695830	2.96282e+06	1.78577e+06	2.04391e+06	260432	484148	275227	367328	506242	423538	7.11215e+06	3.35781e+06	3.08383e+06	264672	147972	275227	0	1	0	9	5	5	1	0	0
TvY486_0302300	inosine-adenosine-guanosine-nucleoside hydrolase, putative,IAG-nucleoside hydrolase, putative | location=TvY486_03:637883-638866(-) | length=327 ; TOPep_Count=18	16	16	1577.54	0.00417498	2.34945	EPI	BSF	0.00549443	7.74401e+06	5.26876e+06	4.3305e+06	1.51272e+07	1.2699e+07	1.29208e+07	9.38657e+06	1.19712e+07	9.40071e+06	4.1531e+06	4.22601e+06	2.63589e+06	3.63123e+07	2.38782e+07	1.94948e+07	9.53939e+06	3.6588e+06	9.40071e+06	10	18	6	38	38	24	28	22	24
TvY486_0302360	hypothetical protein, conserved | location=TvY486_03:644590-646290(-) | length=566 ; TOPep_Count=38	9	9	435.18	0.225494	1.46182	MET	BSF	0.0838109	113812	191875	301858	302032	227666	259842	285282	307845	294992	61037.4	153901	183735	725017	428085	392048	289926	94087.9	294992	0	2	3	7	3	4	8	4	7
TvY486_0302400	hypothetical protein, conserved | location=TvY486_03:652813-653769(-) | length=318 ; TOPep_Count=15	1	1	43.52	0.021779	135.114	MET	BSF	0.0161662	156.616	1.46601	6.79273e-05	675.46	14.6856	1066.03	4663.5	11318.9	5376.68	83.9927	1.17587	4.1346e-05	1621.42	27.6136	1608.41	4739.43	3459.45	5376.68	0	0	0	0	0	0	1	0	0
TvY486_0302490	hypothetical protein, conserved | location=TvY486_03:677669-682186(-) | length=1505 ; TOPep_Count=82	11	11	639.17	0.0658428	1.49911	EPI	BSF	0.0349459	411775	402471	564393	832433	698980	535313	484247	505877	530777	220834	322817	343535	1.99822e+06	1.3143e+06	807675	492131	154613	530777	0	0	1	5	8	5	4	2	6
TvY486_0302500	hypothetical protein, conserved | location=TvY486_03:683199-683561(-) | length=120 ; TOPep_Count=5	1	1	26.6	0.35207	2.32751	EPI	MET	0.117331	471761	296181	1.0828e+06	767742	651498	2.23313e+06	587265	197608	784346	253005	237563	659080	1.84293e+06	1.22502e+06	3.36933e+06	596826	60395.7	784346	0	0	0	1	1	0	0	0	0
TvY486_0302560	serine/threonine-protein kinase, putative,protein kinase, putative | location=TvY486_03:696613-698124(-) | length=503 ; TOPep_Count=30	16	15	1252.01	0.00198304	1.93221	MET	EPI	0.00339874	1.95598e+06	1.87595e+06	1.92576e+06	1.8881e+06	1.33484e+06	1.27257e+06	2.76961e+06	3.07138e+06	2.84525e+06	1.04899e+06	1.50468e+06	1.17217e+06	4.5323e+06	2.50992e+06	1.92004e+06	2.8147e+06	938719	2.84525e+06	7	8	8	15	8	5	16	15	16
TvY486_0302570	hypothetical protein, conserved | location=TvY486_03:698981-700018(-) | length=345 ; TOPep_Count=21	1	1	19.95	0.13174	1.80509	MET	BSF	0.0558589	46355.1	26349.1	74952.5	99232.9	61681.6	100801	76173.2	119069	71291.7	24860.2	21134.3	45622.1	238205	115981	152088	77413.3	36391.6	71291.7	0	0	1	0	0	0	1	1	0
TvY486_0302580	hypothetical protein, conserved (fragment) | location=TvY486_03:702001-705578(-) | length=1158 ; TOPep_Count=82	1	1	19.6	0.158957	10.1935	MET	EPI	0.0641657	1793.25	1529.65	9128.06	0	2446.22	465.899	8359.5	6392.59	14932.6	961.717	1226.92	5556.07	0	4599.66	702.945	8495.59	1953.79	14932.6	0	0	0	0	0	0	1	1	1
TvY486_0302600	hypothetical protein, conserved | location=TvY486_03:708857-709063(-) | length=68 ; TOPep_Count=4	1	1	18.42	0.170925	2.24659	BSF	EPI	0.0678814	10083	5559.16	16640.2	5339.99	6217.73	2811.73	4878.71	8329.26	5000.66	5407.48	4458.93	10128.6	12818.4	11691.3	4242.31	4958.14	2545.71	5000.66	0	0	0	0	0	0	0	1	0
TvY486_0302630	ATP-dependent phosphofructokinase | location=TvY486_03:713621-715075(-) | length=484 ; TOPep_Count=32	27	26	1807.39	0.000126468	4.37922	BSF	EPI	0.000679616	9.38311e+06	7.63716e+06	1.29634e+07	2.49115e+06	2.21083e+06	2.14483e+06	6.5958e+06	8.23619e+06	6.67881e+06	5.03214e+06	6.12567e+06	7.8906e+06	5.9799e+06	4.15707e+06	3.2361e+06	6.70319e+06	2.51726e+06	6.67881e+06	26	28	36	7	10	10	27	27	27
TvY486_0302670	hypothetical protein, conserved (fragment) | location=TvY486_03:721311-722285(-) | length=290 ; TOPep_Count=17	3	3	262.74	0.0224579	4.74305	BSF	EPI	0.0164337	72023.8	85594.7	217807	49199.8	15067.4	14885.5	70794.6	82583.8	78719.6	38626.3	68654.4	132575	118102	28331.6	22459.1	71947.2	25240.4	78719.6	2	3	3	2	0	0	2	0	2
TvY486_0302680;TvY486_0302690	60S ribosomal protein L13, putative | location=TvY486_03:722588-723244(-) | length=218 ; TOPep_Count=14	11	11	497.86	0.80362	1.21997	EPI	MET	0.220754	985137	1.09136e+06	2.35439e+06	2.09571e+06	1.20157e+06	1.21672e+06	1.0498e+06	1.77955e+06	870745	528327	875364	1.43307e+06	5.03066e+06	2.25933e+06	1.83578e+06	1.06689e+06	543892	870745	4	7	11	8	7	8	10	9	10
TvY486_0302700	heat shock protein 20, putative, (fragment) | location=TvY486_03:724722-725144(-) | length=140 ; TOPep_Count=9	1	1	21.99	0.207775	48.2868	BSF	EPI	0.0784113	847.423	41353.5	13803.6	139.335	416.655	603.842	1356.55	0	762.203	454.471	33169.1	8401.98	334.468	783.443	911.071	1378.63	0	762.203	0	0	1	0	0	0	0	0	0
TvY486_0302840	ADP ribosylation factor 3, putative | location=TvY486_03:856213-856749(+) | length=178 ; TOPep_Count=12	13	12	996.46	0.00015642	3.24203	BSF	EPI	0.000768524	6.67307e+06	6.51418e+06	5.28358e+06	1.98367e+06	1.49783e+06	2.21581e+06	2.77397e+06	2.55499e+06	2.94493e+06	3.57875e+06	5.22494e+06	3.21601e+06	4.76172e+06	2.81639e+06	3.3432e+06	2.81914e+06	780892	2.94493e+06	16	16	14	7	9	8	12	10	15
TvY486_0302850	hypothetical protein, conserved | location=TvY486_03:856976-858418(+) | length=480 ; TOPep_Count=27	17	17	1337.41	0.0045277	3.12498	EPI	MET	0.00575315	2.14581e+06	1.72406e+06	873561	4.95535e+06	4.76836e+06	3.73219e+06	1.53923e+06	1.34686e+06	1.41982e+06	1.15079e+06	1.38285e+06	531719	1.18951e+07	8.96603e+06	5.63109e+06	1.56429e+06	411646	1.41982e+06	8	13	1	17	17	12	14	9	12
TvY486_0302890	high mobility group protein, putative | location=TvY486_03:861920-862735(+) | length=271 ; TOPep_Count=20	15	15	1096.61	0.436944	1.28992	MET	EPI	0.137952	3.4044e+06	2.22804e+06	2.40551e+06	3.65872e+06	2.16518e+06	1.59052e+06	3.30675e+06	2.91039e+06	3.3469e+06	1.82578e+06	1.78708e+06	1.46419e+06	8.78262e+06	4.07122e+06	2.39976e+06	3.36059e+06	889514	3.3469e+06	12	14	12	15	14	12	18	14	18
TvY486_0302940	hypothetical protein, conserved | location=TvY486_03:871662-873101(+) | length=479 ; TOPep_Count=24	1	1	24.91	0.0495656	1.63436	BSF	MET	0.0285401	20943.9	14640.3	14869	14221.2	12593.1	19402.3	10307.7	8657.01	11905.6	11232.2	11742.8	9050.45	34137.6	23679	29274	10475.5	2645.88	11905.6	0	1	0	0	0	0	0	0	0
TvY486_0302960	hypothetical protein, conserved | location=TvY486_03:878361-880196(+) | length=611 ; TOPep_Count=29	10	9	686.22	0.215496	1.28542	MET	EPI	0.080676	1.08849e+06	1.10967e+06	1.46303e+06	1.28185e+06	825511	1.14095e+06	1.37486e+06	1.44278e+06	1.35781e+06	583756	890049	890518	3.07703e+06	1.55222e+06	1.72145e+06	1.39724e+06	440963	1.35781e+06	3	7	7	8	8	7	12	7	12
TvY486_0302990	lipophosphoglycan biosynthetic protein, putative,heat shock protein 90, putative,glucose regulated protein 94, putative | location=TvY486_03:882828-885131(+) | length=767 | sequence_SO=chromosome | SO=prot	19	17	1154.76	0.265205	1.2387	BSF	EPI	0.0942258	836600	1.05546e+06	881490	772332	691898	774852	751925	1.14976e+06	819321	448667	846574	536546	1.85395e+06	1.30099e+06	1.16909e+06	764167	351406	819321	8	17	8	7	11	7	11	13	11
TvY486_0303040	elongation factor ts, putative | location=TvY486_03:892406-893446(+) | length=346 ; TOPep_Count=17	1	1	44.24	0.012658	4.26896	EPI	MET	0.0112977	231648	182215	84577.3	297680	316557	263113	99531	37045.4	68941.7	124232	146152	51480.6	714569	595227	396982	101151	11322.3	68941.7	0	1	0	1	1	1	0	0	0
TvY486_0303060	hypothetical protein, conserved | location=TvY486_03:903087-903881(+) | length=264 ; TOPep_Count=17	2	2	177.48	0.0885515	1.84673	BSF	MET	0.0424294	1.07949e+06	892358	474312	496446	497113	532799	502777	383611	438198	578927	715749	288705	1.1917e+06	934730	803883	510963	117245	438198	3	3	0	0	3	2	2	0	1
TvY486_0303080	hypothetical protein, conserved | location=TvY486_03:906961-907374(+) | length=137 ; TOPep_Count=10	1	1	16.95	0.297536	109.569	EPI	MET	0.102672	123.423	350.935	819.731	10306.8	4332.64	0	0	133.61	0	66.1917	281.48	498.954	24741.1	8146.74	0	0	40.8357	0	0	0	0	1	1	0	0	0	0
TvY486_0303090	flagellar radial spoke protein-like, putative | location=TvY486_03:908002-909648(+) | length=548 ; TOPep_Count=27	5	5	343.27	0.00780774	1.72012	EPI	MET	0.00804197	148383	133383	185437	169734	184099	179828	110163	83773.8	116310	79577.5	106985	112872	407441	346164	271323	111956	25604.1	116310	3	3	4	2	2	1	2	0	1
TvY486_0303140	hypothetical protein, conserved | location=TvY486_03:915608-916114(+) | length=168 ; TOPep_Count=11	5	5	291.5	0.000822289	5.30093	BSF	EPI	0.00190704	381297	217010	372512	53957.7	74720.2	54463.1	178836	314039	188047	204489	174061	226741	129523	140498	82173.5	181748	95981	188047	3	2	3	0	4	0	5	5	4
TvY486_0303148	hypothetical protein, conserved | location=TvY486_03:918930-919832(+) | length=300 ; TOPep_Count=15	3	3	295.07	0.0162415	3.51718	BSF	EPI	0.0131741	578111	359089	569083	57740.7	138867	231657	386049	656074	444451	310040	288021	346390	138604	261113	349522	392334	200519	444451	2	0	0	0	0	1	1	6	3
TvY486_0303158	tryparedoxin, putative | location=TvY486_03:932906-933340(+) | length=144 ; TOPep_Count=10	10	10	656.94	0.00489348	1.6827	BSF	MET	0.00598218	7.01754e+06	7.88667e+06	6.28911e+06	5.33033e+06	4.49807e+06	5.11327e+06	4.00104e+06	3.66785e+06	4.92591e+06	3.7635e+06	6.3258e+06	3.82806e+06	1.27952e+07	8.4578e+06	7.71485e+06	4.06618e+06	1.12102e+06	4.92591e+06	13	14	10	10	9	11	11	9	13
TvY486_0303200	hypothetical protein, conserved | location=TvY486_03:948763-949140(+) | length=125 ; TOPep_Count=7	1	1	152.06	0.00252717	13.0708	MET	EPI	0.00401149	315673	351928	221580	85417.2	20607.9	15365.6	362039	776268	448370	169295	282277	134871	205041	38749.4	23183.5	367933	237254	448370	2	4	2	0	0	0	4	4	5
TvY486_0303220	carnitine/choline acetyltransferase, putative | location=TvY486_03:951967-953886(+) | length=639 ; TOPep_Count=33	14	14	1013.81	0.00156411	1.81099	EPI	MET	0.00288447	900723	806567	654045	1.10524e+06	1.17319e+06	1.00582e+06	638871	586199	588440	483056	646937	398105	2.65308e+06	2.20598e+06	1.51758e+06	649272	179162	588440	3	10	3	10	18	12	9	4	10
TvY486_0303290	hypothetical protein, conserved | location=TvY486_03:1012426-1014276(-) | length=616 ; TOPep_Count=32	9	9	366.51	0.0069584	1.49799	BSF	EPI	0.00743218	363407	413650	322261	255516	223002	255342	346385	291041	315944	194895	331784	196154	613358	419315	385258	352025	88952	315944	3	6	3	3	2	0	4	1	6
TvY486_0303340;TvY486_0032350	hypothetical protein, conserved (fragment) | location=TvY486_03:1027411-1029168(-) | length=585 ; TOPep_Count=20	12	12	840.84	3.03865e-05	3.02895	EPI	BSF	0.00039251	1.53971e+06	1.73682e+06	2.05335e+06	5.38222e+06	5.91818e+06	4.84351e+06	2.20762e+06	2.3133e+06	2.09299e+06	825746	1.39308e+06	1.24983e+06	1.29198e+07	1.1128e+07	7.30785e+06	2.24356e+06	707023	2.09299e+06	9	8	11	13	15	13	14	9	13
TvY486_0303450	endosomal integral membrane protein, putative | location=TvY486_03:1050630-1052567(-) | length=645 ; TOPep_Count=28	14	13	773.7	0.0463218	1.4709	BSF	EPI	0.0272483	969599	867021	1.01945e+06	813216	564364	564140	813802	723930	940157	519994	695426	620520	1.95209e+06	1.06118e+06	851169	827052	221258	940157	6	7	5	2	4	4	8	10	12
TvY486_0303530	hypothetical protein, conserved | location=TvY486_03:1076095-1077222(-) | length=375 ; TOPep_Count=19	1	1	52.92	0.0295156	6.11724	MET	BSF	0.0198864	13513.2	8628.23	27076.2	36157.8	10997.7	18041.9	50948.2	187951	62176.7	7247.13	6920.59	16480.7	86795.5	20679.1	27221.4	51777.7	57444.3	62176.7	0	0	0	0	0	0	1	0	0
TvY486_0303570;TvY486_0303560;TvY486_0303580	paraflagellar rod protein, putative | location=TvY486_03:1086194-1087981(-) | length=595 ; TOPep_Count=38	48	22	3743.74	6.87927e-05	2.62222	BSF	EPI	0.000531005	1.3115e+07	1.05173e+07	1.35826e+07	4.66079e+06	5.2083e+06	4.32305e+06	8.17416e+06	7.8324e+06	8.51958e+06	7.03356e+06	8.43578e+06	8.26746e+06	1.11881e+07	9.79325e+06	6.52258e+06	8.30725e+06	2.39385e+06	8.51958e+06	29	30	29	17	14	18	23	19	23
TvY486_0303590	paraflagellar rod protein, putative (fragment) | location=TvY486_03:1090526-1091578(-) | length=351 ; TOPep_Count=22	23	1	1862.31	0.278842	3.32967	BSF	EPI	0.0973938	374950	182913	112642	90429.7	7123.03	103820	151419	11119	57446.7	201085	146712	68563.3	217073	13393.6	156643	153884	3398.35	57446.7	2	2	1	1	0	1	1	0	1
TvY486_0303630	hypothetical protein, conserved | location=TvY486_03:1096337-1098667(-) | length=776 ; TOPep_Count=48	1	1	15.48	0.1364	1.87654	MET	EPI	0.0572352	11268.7	20401.7	28933	10578.9	22427.9	22692.1	40406.3	29480.7	34634.5	6043.4	16364	17610.9	25394.3	42171.5	34237.6	41064.1	9010.3	34634.5	0	1	0	1	1	0	1	0	1
TvY486_0303770	fumarate hydratase, putative, (fragment) | location=TvY486_03:1132030-1134605(-) | length=549 ; TOPep_Count=37	8	7	505.22	8.05439e-05	7.06989	MET	BSF	0.000583532	312188	170548	165905	834457	697656	862288	1.5047e+06	1.553e+06	1.52813e+06	167426	136794	100983	2.00308e+06	1.31181e+06	1.30101e+06	1.52919e+06	474650	1.52813e+06	0	0	0	7	4	5	8	8	7
TvY486_0303950	hypothetical protein, conserved | location=TvY486_03:1166239-1169541(-) | length=1100 ; TOPep_Count=51	1	1	85.22	0.00540991	2.45616	BSF	EPI	0.0063574	40905.8	41522.4	56927.5	13450.2	18277.3	25009.7	19693.3	21139.1	25797.1	21937.7	33304.6	34650.7	32286.8	34367	37734.4	20013.9	6460.83	25797.1	0	0	0	1	1	1	0	0	0
TvY486_0303980	UDP-glucose:glycoprotein glucosyltransferase, putative | location=TvY486_03:1185505-1190529(-) | length=1674 ; TOPep_Count=95	2	2	49.33	0.0244655	2.67193	BSF	EPI	0.0173635	24810.2	21155.3	33835.3	15302.3	4815.79	9748.33	19871.6	22652.3	23521.1	13305.7	16968.4	20594.9	36732.5	9055.21	14708.2	20195.2	6923.31	23521.1	2	0	2	0	0	0	0	0	1
TvY486_0304020	hypothetical protein, conserved | location=TvY486_03:1195446-1197230(-) | length=594 ; TOPep_Count=35	5	5	335.87	0.000227754	2.1836	BSF	EPI	0.000971036	170141	192616	171044	81373.8	75495.6	87590.3	110043	121100	144795	91246.1	154495	104111	195335	141956	132155	111835	37012.3	144795	4	3	1	0	1	0	2	3	3
TvY486_0304080	RAB GDP dissociation inhibitor alpha, putative | location=TvY486_03:1202734-1204074(-) | length=446 ; TOPep_Count=25	18	18	1349.08	0.0938591	1.44212	MET	BSF	0.0439389	3.21405e+06	2.76825e+06	1.99355e+06	3.70388e+06	2.7752e+06	2.68767e+06	3.97783e+06	3.92925e+06	3.59505e+06	1.72369e+06	2.22038e+06	1.21343e+06	8.89103e+06	5.21825e+06	4.05514e+06	4.04259e+06	1.20091e+06	3.59505e+06	6	11	8	14	14	15	18	16	15
TvY486_0304114;TvY486_0304110	dynamin, putative | location=TvY486_03:1216392-1218356(-) | length=654 ; TOPep_Count=48	26	26	1652.22	0.00285932	1.96198	BSF	EPI	0.00425096	6.7459e+06	5.19822e+06	4.72145e+06	2.86305e+06	2.48826e+06	3.14292e+06	3.585e+06	3.97958e+06	3.31322e+06	3.61781e+06	4.16942e+06	2.87385e+06	6.87265e+06	4.67873e+06	4.74201e+06	3.64337e+06	1.2163e+06	3.31322e+06	23	29	23	23	23	21	28	27	27
TvY486_0304120	aminopeptidase, putative, (fragment) | location=TvY486_03:1231643-1232602(-) | length=320 ; TOPep_Count=17	1	1	34.17	0.0384395	5.76276	BSF	EPI	0.0239209	6693.46	11026.3	3982.83	194.361	2092.39	1479.25	5224.93	4334.34	6027.98	3589.69	8844.06	2424.27	466.557	3934.36	2231.88	5309.99	1324.72	6027.98	1	1	0	0	0	0	1	0	1
TvY486_0304150	acyltransferase, putative | location=TvY486_03:1236907-1237812(-) | length=301 ; TOPep_Count=17	3	3	195.71	0.00081623	3.43038	MET	BSF	0.00190704	54500.5	45632.7	43673.2	95831.9	57974.2	52222.5	169300	148751	175260	29228.5	36601.4	26583.1	230041	109010	78792.9	172056	45463.5	175260	1	1	0	1	3	3	5	2	4
TvY486_0304190	ubiquitin hydrolase, putative,cysteine peptidase, Clan CA, family C19, putative | location=TvY486_03:1245231-1247426(-) | length=731 ; TOPep_Count=38	4	4	159.45	0.00573274	2.28256	BSF	EPI	0.0066162	156344	198374	200167	94274.3	61950.9	86871.6	88850.4	135068	96579.2	83846.8	159113	121838	226302	116487	131071	90296.9	41281.4	96579.2	3	3	1	0	1	1	0	0	1
TvY486_0304210	enoyl-CoA hydratase, mitochondrial precursor, putative | location=TvY486_03:1248640-1249443(-) | length=267 ; TOPep_Count=18	2	2	147.34	0.0270395	2.72458	EPI	BSF	0.0186737	41491.1	27818.1	24242.8	72910.9	122015	59963.9	44937.1	27579.7	53152.1	22251.6	22312.5	14756.1	175020	229427	90473	45668.7	8429.31	53152.1	0	0	0	1	2	0	1	0	1
TvY486_0304240	hypothetical protein, conserved | location=TvY486_03:1254947-1255507(-) | length=186 ; TOPep_Count=16	3	2	84.98	0.415521	1.31722	EPI	MET	0.133061	64650.3	62431	51515.3	112201	60144.6	60875	67798	53890.8	55366.3	34671.9	50075.1	31356.4	269334	113091	91847.6	68901.8	16470.9	55366.3	0	2	0	1	1	1	2	0	2
TvY486_0304280	hypothetical protein, conserved | location=TvY486_03:1262378-1263814(+) | length=478 ; TOPep_Count=29	3	3	292.81	0.0254701	6.52997	BSF	MET	0.0178286	2.02779e+06	379477	526531	305774	260889	273351	137274	176464	135544	1.0875e+06	304373	320489	733998	490554	412429	139509	53933.5	135544	1	3	0	2	2	3	3	0	0
TvY486_0304300	hypothetical protein, conserved | location=TvY486_03:1266026-1268275(+) | length=749 ; TOPep_Count=40	1	1	92.91	0.0565733	37.7098	BSF	EPI	0.0312477	28765.1	26060.3	25284.4	1961.65	162.721	0	1590.59	1918.89	1748.78	15426.7	20902.6	15390.1	4708.88	305.968	0	1616.49	586.479	1748.78	0	1	1	0	0	0	0	0	0
TvY486_0304330	hypothetical protein, conserved | location=TvY486_03:1277949-1281056(+) | length=1035 ; TOPep_Count=57	2	2	102.26	0.260254	1.5234	MET	EPI	0.0932259	72815.9	62158.6	108983	77144.1	50869.5	39501.8	69544.1	117488	68160.8	39051	49856.6	66336.1	185181	95650.8	59600	70676.3	35908.4	68160.8	0	1	0	0	1	0	1	0	1
TvY486_0304350	oxidoreductase, putative | location=TvY486_03:1284428-1285429(+) | length=333 ; TOPep_Count=23	1	1	13.53	0.50259	3.48099	BSF	EPI	0.153329	2421.08	8811.05	5115.82	368.428	3389.51	938.421	5318.76	0.198485	3227.81	1298.42	7067.23	3113.9	884.398	6373.35	1415.88	5405.35	0.060664	3227.81	0	0	0	0	0	0	1	0	0
TvY486_0304410	60S ribosomal protein L4, putative | location=TvY486_03:1299469-1300635(+) | length=388 ; TOPep_Count=22	19	19	1287.69	0.248981	1.60244	MET	BSF	0.0903277	5.1628e+06	3.63559e+06	6.84541e+06	7.44771e+06	7.43498e+06	3.96127e+06	7.36282e+06	1.09759e+07	6.72955e+06	2.7688e+06	2.91606e+06	4.16667e+06	1.78779e+07	1.39801e+07	5.97673e+06	7.4827e+06	3.3546e+06	6.72955e+06	10	15	17	25	27	15	18	14	16
TvY486_0304430	hypothetical protein, conserved | location=TvY486_03:1301741-1302781(+) | length=346 ; TOPep_Count=21	5	5	241.82	0.137242	1.60907	MET	BSF	0.0573987	72004.3	54691.4	63073.5	79103.6	71796.3	67681.9	71154.4	145099	89098.7	38615.8	43867.3	38391.6	189885	135000	102118	72312.9	44347.1	89098.7	0	1	0	1	2	2	1	3	3
TvY486_0304544	cofilin/actin depolymerizing factor, putative | location=TvY486_03:1335082-1335495(+) | length=137 ; TOPep_Count=5	5	5	400.63	0.00183745	2.71605	BSF	EPI	0.00322421	6.70315e+06	4.6374e+06	4.07295e+06	1.83038e+06	1.87619e+06	1.96838e+06	2.72531e+06	3.82188e+06	2.92897e+06	3.59489e+06	3.7196e+06	2.47912e+06	4.39377e+06	3.52784e+06	2.96988e+06	2.76968e+06	1.1681e+06	2.92897e+06	7	9	7	4	5	6	5	6	7
TvY486_0304550	hypothetical protein, conserved | location=TvY486_03:1343433-1344509(+) | length=358 ; TOPep_Count=24	3	3	125.93	0.435926	2.17786	BSF	EPI	0.137799	160022	118234	32301.4	42285.6	42354.8	57957.1	81295.8	43961.1	50740.4	85819.3	94834.2	19661.3	101505	79640.5	87445.1	82619.4	13436	50740.4	0	3	0	0	0	0	1	1	0
TvY486_0304690	hypothetical protein, conserved (fragment) | location=TvY486_03:1373925-1379534(+) | length=1592 ; TOPep_Count=95	1	1	13.72	0.0232629	4.33613	MET	EPI	0.0168554	4303.32	3559.19	6608.33	2456.17	897.46	490.143	4468.68	3533.49	8664.93	2307.86	2854.78	4022.36	5895.95	1687.51	739.523	4541.43	1079.96	8664.93	0	0	0	0	0	0	0	0	1
TvY486_0304700	hypothetical protein, conserved (fragment) | location=TvY486_03:1380689-1382261(+) | length=381 ; TOPep_Count=24	2	2	128.81	0.663874	5.0512	MET	BSF	0.190375	7538.61	3980.69	2347.45	17472.9	9038.38	2683.64	32966.2	1155.52	35921.9	4042.94	3192.86	1428.85	41943	16995	4049.05	33503	353.166	35921.9	0	0	0	0	0	0	2	0	0
TvY486_0304720	Hsc70-interacting protein (Hip), putative | location=TvY486_03:1384016-1385080(+) | length=354 ; TOPep_Count=16	1	1	81.41	0.887481	1.83167	EPI	BSF	0.239636	9459.44	2556.99	9038.46	28416.3	7268.28	2880.93	6007.39	13353.7	5283.01	5073.08	2050.93	5501.53	68212.3	13666.7	4346.73	6105.2	4081.36	5283.01	0	0	0	1	0	0	0	0	0
TvY486_0304730	hypothetical protein, conserved (fragment) | location=TvY486_03:1387597-1387908(+) | length=103 ; TOPep_Count=6	2	2	135.37	0.152682	2.19284	BSF	MET	0.0622168	60991.8	40029	36048	43529.7	10596.4	25106.2	21898.4	22767.4	17841.6	32709.8	32106.8	21941.7	104491	19924.5	37880	22254.9	6958.51	17841.6	2	0	2	1	0	1	1	0	0
TvY486_0304750	hypothetical protein, conserved | location=TvY486_03:1389861-1390637(+) | length=258 ; TOPep_Count=15	4	4	379.45	0.101514	2.04136	EPI	BSF	0.0463037	127299	144653	153031	404922	282041	180582	263131	133979	204902	68270.5	116025	93147.3	972000	530327	272460	267415	40948.4	204902	2	4	4	5	4	3	4	3	3
TvY486_0304820	protein transport protein Sec24A, putative | location=TvY486_03:1400137-1402854(+) | length=905 ; TOPep_Count=42	2	1	129.97	0.444041	1.59982	BSF	MET	0.139936	16037.3	19411.1	11369.8	16280.7	9989.22	11097.6	12072.1	92.3266	17100.3	8600.77	15569.4	6920.55	39081.3	18782.9	16744	12268.6	28.2182	17100.3	1	1	0	0	0	0	1	0	0
TvY486_0304890	hypothetical protein, conserved (fragment) | location=TvY486_03:1418673-1420730(+) | length=685 ; TOPep_Count=38	1	1	43.53	0.000436722	23.1971	MET	BSF	0.00139937	6647.67	3079.49	4384.06	16386.7	14690.3	6131.42	67602.6	163085	96650.7	3565.13	2470.02	2668.49	39335.6	27622.4	9251.04	68703.2	49844.5	96650.7	0	0	0	0	0	0	0	1	1
TvY486_0304930	26S proteasome regulatory non-ATPase subunit, putative, (fragment) | location=TvY486_03:1426992-1427954(+) | length=321 ; TOPep_Count=19	2	2	258.22	0.516817	1.41664	BSF	EPI	0.156009	196686	104967	111564	172088	36873.8	82726.5	88980.5	130373	109826	105482	84193	67907	413091	69334.5	124817	90429.2	39846.4	109826	0	2	1	1	0	1	2	2	2
TvY486_0304950	hypothetical protein, conserved | location=TvY486_03:1440002-1441615(+) | length=537 ; TOPep_Count=21	3	3	107.74	0.914548	1.21627	BSF	EPI	0.244838	147576	64808	184660	110655	86077.2	129713	105776	105644	126991	79144.7	51981.7	112399	265622	161852	195710	107498	32288.3	126991	1	0	1	0	1	1	1	0	0
TvY486_0304960	small GTP-binding protein, putative | location=TvY486_03:1442238-1442789(+) | length=183 ; TOPep_Count=14	2	2	80.47	0.00325876	4.60795	EPI	BSF	0.00464406	8830.62	19761.4	16326	101844	61226	43909.4	56984.1	57011.6	81952.9	4735.85	15850.4	9937.29	244473	115124	66250.2	57911.9	17424.7	81952.9	1	1	1	3	2	1	2	1	2
TvY486_0305030	hypothetical protein, conserved | location=TvY486_03:1452253-1455300(+) | length=1015 ; TOPep_Count=65	2	2	115.58	0.379061	2.65899	BSF	MET	0.123938	16862.6	21628.8	34744.8	12703.6	3640.58	11263.8	13565.7	31.1511	13946	9043.38	17348.2	21148.5	30494.6	6845.44	16994.7	13786.6	9.52083	13946	1	1	1	1	1	0	0	0	0
TvY486_0305040	3,2-trans-enoyl-CoA isomerase, mitochondrial precursor, putative | location=TvY486_03:1456201-1457139(+) | length=312 ; TOPep_Count=15	1	1	27.31	0.000281649	6.10315	EPI	BSF	0.00106058	3448.91	2585.15	2160.64	20405.3	14977.6	14630.6	5243.92	5312.35	3095	1849.64	2073.52	1315.14	48982.1	28162.6	22074.5	5329.29	1623.64	3095	0	0	0	1	0	0	0	0	0
TvY486_0400060	hypothetical protein, conserved | location=TvY486_04:29939-30778(-) | length=279 ; TOPep_Count=14	6	5	290.9	0.509005	1.40242	BSF	EPI	0.154828	127302	132493	274745	119163	100135	161858	138783	124780	154706	68271.7	106271	167232	286047	188285	244210	141042	38137.2	154706	1	3	2	1	1	2	5	3	3
TvY486_0400110	cell differentiation protein, putative | location=TvY486_04:37915-38838(-) | length=307 ; TOPep_Count=19	7	7	282.26	0.0145512	2.28917	BSF	EPI	0.0122641	220873	218006	289998	64366.3	101438	152598	203954	253312	206480	118454	174860	176516	154509	190735	230239	207274	77420.8	206480	3	2	3	0	1	0	5	2	3
TvY486_0400130	proteasome beta 7 subunit | location=TvY486_04:47485-48141(-) | length=218 ; TOPep_Count=7	3	3	174.69	0.038414	2.55268	MET	EPI	0.0239209	137440	94956.4	110842	36178.1	55086.2	72358.7	90818.5	216237	110622	73709	76163.3	67467.5	86844.2	103580	109174	92297.1	66089.3	110622	1	1	1	0	1	1	1	2	2
TvY486_0400150	coatomer alpha subunit, putative | location=TvY486_04:49880-53446(-) | length=1188 ; TOPep_Count=65	12	11	582.42	0.00272113	1.85234	MET	BSF	0.00413418	463571	455852	445299	627190	412490	569436	877841	841846	808236	248612	365633	271045	1.50555e+06	775612	859160	892133	257297	808236	4	4	4	3	3	1	9	5	7
TvY486_0400180	snoRNP protein GAR1, putative | location=TvY486_04:57685-58350(-) | length=221 ; TOPep_Count=12	2	2	119.55	0.068441	2.43827	MET	EPI	0.0357366	149565	107640	103829	58660.2	75116.7	54154.6	99064.9	258435	100727	80211.4	86336.8	63198.9	140812	141243	81707.9	100678	78986.7	100727	2	1	2	0	1	0	1	3	2
TvY486_0400280	dynein heavy chain, putative, (fragment) | location=TvY486_04:74336-87262(-) | length=4107 ; TOPep_Count=256	7	4	137.12	0.0703968	2.91274	MET	EPI	0.0363374	18936.7	25536.8	69680.9	13221	7376.42	21328.1	32654.1	42508.3	46956	10155.7	20482.7	42413.4	31736.6	13870	32179.7	33185.7	12992	46956	0	1	0	1	0	0	0	1	3
TvY486_0400300	hypothetical protein, conserved | location=TvY486_04:91203-93683(-) | length=826 ; TOPep_Count=40	7	7	311.33	0.00257491	1.82683	EPI	MET	0.00404036	264599	252166	218583	301970	408181	306510	186187	174501	195829	141904	202259	133047	724867	767510	462459	189219	53333.5	195829	1	4	2	4	7	5	4	3	3
TvY486_0400310	hypothetical protein, conserved | location=TvY486_04:94079-95020(-) | length=313 ; TOPep_Count=20	1	1	66.56	0.00845133	6.00434	EPI	BSF	0.00842737	22542.8	20817.9	60366.5	289217	199205	134391	31692.1	78353.2	33510.7	12089.7	16697.8	36743.9	694254	374568	202768	32208.1	23947.4	33510.7	0	0	0	1	1	0	0	0	0
TvY486_0400320	hypothetical protein, conserved | location=TvY486_04:95812-97272(-) | length=486 ; TOPep_Count=33	1	1	15.51	0.276326	2.89071	BSF	EPI	0.096843	37895.6	59570	21689.8	6211.11	18558.9	16450.1	26916.1	1761.46	18920.7	20323.4	47780.3	13202.2	14909.5	34896.5	24819.8	27354.3	538.363	18920.7	1	1	0	0	0	0	0	0	0
TvY486_0400340	hypothetical protein, conserved | location=TvY486_04:105708-106610(-) | length=300 ; TOPep_Count=20	2	2	147.16	0.00185575	6.58473	EPI	BSF	0.00324527	8169.11	7866.37	7851.98	63116.5	69366.3	24809.6	20249.1	17973.7	22697.5	4381.08	6309.51	4779.35	151509	130431	37432.5	20578.8	5493.39	22697.5	0	0	0	1	1	0	0	0	0
TvY486_0400430	hypothetical protein, conserved | location=TvY486_04:124902-125216(-) | length=104 ; TOPep_Count=5	3	3	150.04	0.00229989	5.92869	EPI	BSF	0.00375469	64277.5	107127	39177.7	516280	442556	289644	182920	290934	209271	34471.9	85925.6	23846.7	1.23931e+06	832145	437012	185898	88919.4	209271	0	1	0	3	4	2	4	2	3
TvY486_0400460	50S ribosomal protein L7Ae, putative | location=TvY486_04:129417-129860(-) | length=147 ; TOPep_Count=8	3	3	170.01	0.0393607	2.09585	MET	EPI	0.0243146	1.06348e+06	767151	682886	698388	719906	508161	1.00032e+06	1.88794e+06	1.1493e+06	570344	615322	415660	1.67645e+06	1.35365e+06	766709	1.0166e+06	577019	1.1493e+06	2	1	1	2	2	1	3	0	3
TvY486_0400470	gamma-adaptin 1, putative,AP-1 adapter complex gamma subunit, putative | location=TvY486_04:130906-133314(-) | length=802 ; TOPep_Count=43	13	13	904.19	0.129133	1.49984	MET	EPI	0.0551472	1.35721e+06	1.0983e+06	970873	1.41342e+06	1.06967e+06	840494	1.49513e+06	2.13659e+06	1.35313e+06	727871	880936	590951	3.39286e+06	2.01132e+06	1.26813e+06	1.51947e+06	653015	1.35313e+06	1	5	2	7	6	3	12	5	9
TvY486_0400510	hypothetical protein, conserved (fragment) | location=TvY486_04:141320-149046(-) | length=2540 ; TOPep_Count=145	1	1	20.76	0.768553	1.29655	MET	EPI	0.21397	96607.4	95826.9	128644	142392	68519	75737.5	78917.6	201268	91467.7	51810.4	76861.5	78303.3	341806	128837	114272	80202.5	61514.5	91467.7	2	2	2	1	3	2	2	2	2
TvY486_0400590	hypothetical protein, conserved | location=TvY486_04:159588-160490(-) | length=300 ; TOPep_Count=22	5	5	323.68	0.0607214	2.38202	EPI	BSF	0.0331485	744330	350248	213233	889099	1.13384e+06	1.09229e+06	522801	773417	458945	399183	280929	129791	2.13425e+06	2.13199e+06	1.64804e+06	531312	236383	458945	0	2	0	5	3	4	2	1	3
TvY486_0400600	dynein heavy chain, putative, (fragment) | location=TvY486_04:161213-174817(-) | length=4478 ; TOPep_Count=285	1	1	74.79	0.668869	1.41207	EPI	BSF	0.191491	279.865	10145.1	9524.94	12713.8	0	15456.8	15177.7	2225.22	9809.41	150.091	8137.22	5797.64	30518.9	0	23321	15424.8	680.104	9809.41	0	0	0	0	0	0	1	0	0
TvY486_0400620	small nuclear ribonucleoprotein SmD3, putative | location=TvY486_04:177990-178337(-) | length=115 ; TOPep_Count=5	1	1	14.64	0.00915442	2.6723	MET	EPI	0.00894439	55224.7	52240.9	59594.9	10676.8	26394.9	27484	57961.8	59522.1	55028.2	29616.9	41901.8	36274.3	25629.2	49630.8	41467.6	58905.4	18192	55028.2	1	2	1	0	1	1	2	1	0
TvY486_0400660	50S ribosomal protein L14, putative | location=TvY486_04:182797-183366(-) | length=189 ; TOPep_Count=12	1	1	26.07	0.441824	20.2526	EPI	BSF	0.139322	48.4084	145.059	2.8014	2647.8	1319.98	7.16225	272.236	1134.08	51.1321	25.9613	116.35	1.70516	6355.93	2481.99	10.8063	276.668	346.615	51.1321	0	0	0	1	0	0	0	0	0
TvY486_0400670	hypothetical protein, conserved (fragment) | location=TvY486_04:183560-183802(-) | length=80 ; TOPep_Count=4	1	1	26.59	0.0380817	2.11301	MET	BSF	0.0238569	5075.64	9765.12	7035.53	6415.59	12627.4	8283.33	13312.3	17680.5	15232	2722.06	7832.48	4282.39	15400.4	23743.5	12497.8	13529.1	5403.78	15232	0	0	0	0	1	0	0	0	0
TvY486_0400740	serine-palmitoyl-CoA transferase, putative, (fragment) | location=TvY486_04:200115-200417(-) | length=101 ; TOPep_Count=3	1	1	24.16	0.959739	1.06984	BSF	EPI	0.253776	7518.77	3898.54	8984.42	10587.4	4874.09	3608.34	11136.7	4199.15	4265.72	4032.3	3126.97	5468.64	25414.6	9164.84	5444.23	11318.1	1283.4	4265.72	1	0	0	0	0	0	0	0	0
TvY486_0400800;TvY486_0400810	V-type ATPase, A subunit, putative | location=TvY486_04:210018-211850(-) | length=610 ; TOPep_Count=34	23	22	1373.93	0.595134	1.43924	BSF	EPI	0.174643	2.79058e+06	4.00124e+06	7.79291e+06	4.29046e+06	2.78715e+06	3.05606e+06	3.94423e+06	4.12945e+06	3.44007e+06	1.49659e+06	3.20934e+06	4.74339e+06	1.02991e+07	5.24073e+06	4.61095e+06	4.00844e+06	1.2621e+06	3.44007e+06	7	11	8	20	12	14	24	16	17
TvY486_0400830	ribosomal protein L21E (60S), putative | location=TvY486_04:215651-216130(-) | length=159 ; TOPep_Count=12	7	3	514.17	0.278324	1.50634	BSF	EPI	0.097279	544346	450796	874682	297178	443199	500928	511785	592044	423704	291932	361578	532402	713365	833354	755795	520118	180949	423704	6	6	7	2	8	4	8	4	8
TvY486_0400840	hypothetical protein, conserved | location=TvY486_04:217905-219347(-) | length=480 ; TOPep_Count=24	7	7	493.98	0.0031872	5.14416	MET	BSF	0.00459553	393482	407380	176150	645183	1.36262e+06	807277	1.48015e+06	1.7449e+06	1.80086e+06	211024	326754	107219	1.54874e+06	2.56216e+06	1.21801e+06	1.50425e+06	533300	1.80086e+06	0	3	1	3	4	5	10	7	9
TvY486_0400940	ruvB-like DNA helicase, putative | location=TvY486_04:259315-260922(-) | length=535 ; TOPep_Count=26	5	5	308.32	0.358232	1.48737	BSF	MET	0.11923	253314	145929	353700	230855	208638	199523	146850	191150	168225	135852	117048	215290	554157	392305	301039	149241	58421.9	168225	1	0	1	2	3	1	3	2	1
TvY486_0400960	hypothetical protein, conserved | location=TvY486_04:262452-263108(-) | length=218 ; TOPep_Count=10	1	1	13.84	0.0493601	6.23378	MET	BSF	0.0285401	2345.59	1860.37	1125.57	1466.87	5398.91	6893.6	18013	4620.76	10601.8	1257.93	1492.18	685.112	3521.16	10151.7	10401	18306.3	1412.26	10601.8	0	0	0	0	0	0	1	0	1
TvY486_0400980	hypothetical protein, conserved | location=TvY486_04:263802-264929(-) | length=375 ; TOPep_Count=19	15	15	1580.83	0.365038	1.39717	BSF	MET	0.120817	3.23443e+07	1.6042e+07	2.63941e+07	2.22104e+07	2.02938e+07	1.97741e+07	1.791e+07	2.1512e+07	1.41006e+07	1.73462e+07	1.28671e+07	1.60656e+07	5.33152e+07	3.81587e+07	2.9835e+07	1.82016e+07	6.57481e+06	1.41006e+07	26	27	28	41	46	39	35	31	30
TvY486_0401030	hydroxyacylglutathione hydrolase, putative,glyoxalase II | location=TvY486_04:276898-278334(-) | length=478 ; TOPep_Count=22	1	1	18.54	0.593099	1.36863	EPI	MET	0.174144	7465.21	9688.04	4829.06	130.89	15120.2	7848.22	7954.15	0	8923.57	4003.58	7770.65	2939.36	314.195	28430.8	11841.3	8083.65	0	8923.57	0	1	0	0	1	0	1	0	0
TvY486_0401040	hypothetical protein, conserved | location=TvY486_04:279314-280189(-) | length=291 ; TOPep_Count=14	2	2	65.79	0.0324533	1.80071	MET	BSF	0.0213548	106787	90010.7	75142.5	99968.8	156597	138870	176992	128728	183965	57269.9	72196.4	45737.8	239971	294453	209526	179874	39343.8	183965	0	0	0	0	0	0	2	0	2
TvY486_0401190	phospholipid-translocating ATPase, putative | location=TvY486_04:308295-311495(-) | length=1066 ; TOPep_Count=64	2	2	115.22	0.0385107	4.42046	BSF	EPI	0.0239363	145153	146380	33882.9	22083	24323	27209.8	31730.1	29366.9	33591.9	77845	117410	20623.9	53009.4	45734.9	41053.9	32246.7	8975.53	33591.9	1	2	0	0	0	0	1	0	0
TvY486_0401230;TvY486_0401220	hypothetical protein, conserved (fragment) | location=TvY486_04:318674-320071(-) | length=466 ; TOPep_Count=21	6	6	181.34	0.361034	1.95847	MET	EPI	0.119854	94217.7	72628.9	80665.4	78297.3	67050.5	46889.6	85990.3	227486	63014.2	50528.8	58254.7	49099.4	187950	126076	70746.6	87390.3	69527.6	63014.2	1	1	0	2	2	3	1	1	1
TvY486_0401300	hypothetical protein, conserved | location=TvY486_04:330511-331596(-) | length=361 ; TOPep_Count=28	6	6	387.2	0.647684	1.09318	MET	BSF	0.186457	230713	210983	172276	184096	236564	246037	218891	239624	212666	123731	169227	104861	441916	444815	371218	222455	73237.4	212666	1	1	2	2	2	4	5	1	5
TvY486_0401510	ribosomal protein L3, putative, (fragment) | location=TvY486_04:366075-368115(-) | length=646 ; TOPep_Count=37	22	22	1203.59	0.00413727	2.83441	BSF	EPI	0.00546396	4.27032e+06	7.70447e+06	5.64606e+06	2.19612e+06	2.05611e+06	1.96453e+06	2.56392e+06	4.04995e+06	2.77637e+06	2.29017e+06	6.17965e+06	3.43665e+06	5.2717e+06	3.86613e+06	2.96406e+06	2.60566e+06	1.2378e+06	2.77637e+06	14	30	29	12	20	17	30	16	26
TvY486_0401540	hypothetical protein, conserved | location=TvY486_04:372664-372973(-) | length=103 ; TOPep_Count=2	1	1	64.95	0.000276857	10.1977	MET	BSF	0.00105757	8407.06	10302.4	13584.3	10335.5	21877.6	7912.11	119392	118282	91650.3	4508.69	8263.44	8268.53	24810	41136.7	11937.7	121336	36150.9	91650.3	0	0	0	0	0	0	1	0	0
TvY486_0401570	hypothetical protein, conserved | location=TvY486_04:377865-379619(-) | length=584 ; TOPep_Count=40	5	5	282.62	0.471383	1.40673	MET	EPI	0.146582	133694	82477.6	143580	197054	52314.9	93389.9	204093	126469	151607	71700.1	66154.2	87394.5	473020	98368.5	140906	207416	38653.4	151607	0	0	2	0	0	0	3	1	1
TvY486_0401580	ribosomal protein S19, putative | location=TvY486_04:380009-380512(-) | length=167 ; TOPep_Count=12	7	7	350.82	0.984964	1.06019	BSF	MET	0.258722	387289	431005	690019	613563	514651	328426	487968	417482	517229	207703	345703	420001	1.47283e+06	967707	495526	495913	127597	517229	5	7	6	4	7	5	6	4	6
TvY486_0401700	glycosylphosphatidylinositol (GPI) anchor, putative, (fragment) | location=TvY486_04:409558-411670(-) | length=670 ; TOPep_Count=36	4	4	174.48	0.00410351	8.84606	MET	BSF	0.00544201	21422.5	27522.7	31432.5	22290.3	24712.8	51416.1	106716	425089	179222	11488.9	22075.6	19132.4	53507.1	46467.8	77576.1	108453	129922	179222	1	2	1	1	1	0	2	4	3
TvY486_0401720	RNA-binding protein, putative | location=TvY486_04:412823-413641(-) | length=272 ; TOPep_Count=17	4	3	288.83	0.139768	1.47748	EPI	BSF	0.0581018	90451.1	79800.6	64668.8	157301	103765	86024.2	67553.8	88389.1	79879	48508.7	64007	39362.7	377596	195111	129793	68653.6	27014.7	79879	1	2	1	3	3	2	3	1	4
TvY486_0401800	ruvB-like DNA helicase, putative,ATP-dependent DNA helicase, putative | location=TvY486_04:429731-431155(-) | length=474 ; TOPep_Count=28	4	4	199.35	0.0153617	2.45386	BSF	MET	0.0126827	259400	193738	439566	309010	228881	241174	137029	106366	120402	139116	155395	267556	741767	430370	363881	139260	32509	120402	1	1	5	4	3	4	3	1	3
TvY486_0401830	hypothetical protein, conserved | location=TvY486_04:434506-435132(-) | length=208 ; TOPep_Count=10	13	1	941.79	0.0470315	1.80759	MET	BSF	0.0275402	739138	587281	671575	1.07809e+06	711581	521659	1.0387e+06	1.18295e+06	1.38991e+06	396398	471051	408774	2.58792e+06	1.338e+06	787075	1.05561e+06	361550	1.38991e+06	0	2	0	3	1	0	2	2	3
TvY486_0401840	hypothetical protein, conserved | location=TvY486_04:437253-437831(-) | length=192 ; TOPep_Count=10	13	1	879.12	0.0382122	2.03476	MET	BSF	0.0238658	1.01746e+06	761328	917806	2.2203e+06	1.4964e+06	1.10136e+06	2.0238e+06	1.35263e+06	2.11051e+06	545662	610651	558651	5.32976e+06	2.81371e+06	1.66172e+06	2.05675e+06	413409	2.11051e+06	2	2	2	4	2	2	3	1	3
TvY486_0401850	hypothetical protein, conserved | location=TvY486_04:438921-440624(-) | length=567 ; TOPep_Count=40	3	3	165.81	0.225488	1.39472	BSF	EPI	0.0838109	59067.1	45349.7	72130.4	50779.1	41960.7	33842.5	57604.2	40417.4	45702	31677.6	36374.4	43904.4	121893	78899.3	51061.2	58542.1	12352.9	45702	1	0	1	0	0	0	3	0	2
TvY486_0401870	antigenic protein, putative, (fragment) | location=TvY486_04:450939-454307(-) | length=1123 ; TOPep_Count=86	1	1	19.34	0.0725814	6.24259	BSF	EPI	0.0371466	3920.65	10502.3	14302.7	1002.65	1332.49	2266.41	8604.7	1124.64	3227.05	2102.64	8423.73	8705.76	2406.82	2505.51	3419.53	8744.79	343.728	3227.05	0	1	1	0	0	0	0	0	0
TvY486_0401890	hypothetical protein, conserved | location=TvY486_04:455514-458237(-) | length=907 ; TOPep_Count=67	12	12	697.82	0.0504492	1.34138	EPI	MET	0.0289178	322572	342385	477630	387376	379015	377270	272994	276307	303299	172995	274623	290724	929881	712668	569222	277439	84448.8	303299	5	7	5	7	6	2	7	3	5
TvY486_0401960	hypothetical protein, conserved | location=TvY486_04:485127-485513(+) | length=128 ; TOPep_Count=7	1	1	78.99	0.125017	2.95208	BSF	MET	0.0537009	29031	41693.4	32439.8	3037.94	21992.9	14695.1	16462	5714.59	12769.7	15569.3	33441.7	19745.5	7292.46	41353.6	22171.8	16730	1746.57	12769.7	0	1	1	0	1	1	1	0	1
TvY486_0401980	ribosomal protein l35a, putative | location=TvY486_04:486548-486997(+) | length=149 ; TOPep_Count=11	8	7	428.51	0.441343	1.30214	MET	BSF	0.139256	373472	418885	629974	822431	611120	388305	575843	639147	637087	200293	335983	383453	1.97421e+06	1.1491e+06	585871	585218	195345	637087	1	9	8	12	10	7	9	5	6
TvY486_0402040	glycosyltransferase ALG2, putative, (fragment) | location=TvY486_04:507615-509380(+) | length=467 ; TOPep_Count=25	1	1	48.12	0.317036	1.68158	EPI	BSF	0.108243	39501.7	18348.8	11634	44749.5	22816.5	49278	28955.5	28329.9	23469.7	21184.7	14717.4	7081.38	107419	42902.2	74350.3	29426.9	8658.57	23469.7	1	1	0	0	0	1	0	0	0
TvY486_0402080	centrin, putative | location=TvY486_04:513775-514323(+) | length=182 ; TOPep_Count=10	2	2	47.5	0.0346764	5.06311	EPI	BSF	0.0223894	5256.48	3905.92	4250.59	42571.4	16983	8357.07	10324.1	7276.68	9636.88	2819.04	3132.89	2587.25	102191	31933.5	12609.1	10492.2	2224	9636.88	0	0	0	1	1	0	0	0	0
TvY486_0402160	asparaginyl-tRNA synthetase, putative | location=TvY486_04:526471-528726(+) | length=751 ; TOPep_Count=45	10	10	465.11	0.0909896	1.33762	BSF	EPI	0.0431376	765609	543535	603007	578035	449655	401828	608862	611830	645600	410595	435963	367038	1.38755e+06	845494	606275	618775	186996	645600	4	5	6	5	5	3	10	5	5
TvY486_0402200	G-actin binding protein, putative,twinfilin, putative | location=TvY486_04:534175-535119(+) | length=314 ; TOPep_Count=18	3	3	80.73	0.126989	2.51219	MET	EPI	0.0543667	321363	166275	211408	136816	151604	96052.8	417046	407267	141555	172346	133367	128680	328421	285064	144924	423836	124475	141555	0	1	0	0	1	1	3	1	1
TvY486_0402230	hypothetical protein, conserved | location=TvY486_04:537061-538827(+) | length=588 ; TOPep_Count=35	1	1	15.14	0.000133289	2.05437	EPI	MET	0.000694565	450032	487641	493679	638727	527772	649803	313633	299976	270506	241351	391131	300493	1.53324e+06	992378	980417	318739	91683	270506	0	1	0	0	1	0	1	0	0
TvY486_0402240	sarcoplasmic reticulum glycoprotein, putative | location=TvY486_04:539189-540793(+) | length=534 ; TOPep_Count=34	4	4	155.98	0.00714995	2.35655	MET	EPI	0.00759689	237330	148012	150397	86419.7	98615.4	124657	206016	288072	235717	127280	118719	91544	207447	185428	188082	209370	88044.7	235717	1	1	0	0	0	0	2	2	2
TvY486_0402340	dual specificity protein phosphatase, putative | location=TvY486_04:564314-568147(+) | length=1277 ; TOPep_Count=71	1	1	42.06	0.136061	3.27237	MET	EPI	0.0572062	17006	12325.7	2896.35	6174.02	5012.65	2615.5	20414	11490.1	13261.9	9120.28	9886.25	1762.95	14820.5	9425.36	3946.25	20746.3	3511.76	13261.9	0	0	0	0	0	0	1	1	1
TvY486_0402370	hypothetical protein, conserved (fragment) | location=TvY486_04:570664-574191(+) | length=1176 ; TOPep_Count=66	1	1	22.72	2.35614e-06	50814.9	BSF	EPI	0.000173643	23793.1	14392.1	61701.5	0	1.96334	0.00235299	14335.8	9423.31	20864.3	12760.2	11543.7	37556.5	0	3.69171	0.00355018	14569.2	2880.09	20864.3	1	1	1	0	0	0	1	0	1
TvY486_0402440	hypothetical protein, conserved | location=TvY486_04:592287-592766(+) | length=159 ; TOPep_Count=3	3	3	125.9	0.632164	1.42875	MET	EPI	0.182908	284602	249708	270372	71863.2	270623	327162	207643	541394	207719	152632	200287	164570	172505	508857	493619	211024	165468	207719	4	3	4	3	5	4	4	5	2
TvY486_0402450	ubiquitin, putative | location=TvY486_04:594749-594985(+) | length=78 ; TOPep_Count=5	2	2	202.31	0.00508643	1.71155	MET	EPI	0.00615967	55904.6	73826.8	72151.5	43670.7	45538.7	51800.6	78726.8	71660.3	90958.1	29981.5	59215.6	43917.2	104830	85627.1	78156.3	80008.6	21901.9	90958.1	1	1	0	0	1	0	2	1	2
TvY486_0402540;TvY486_0005040	hypothetical protein, conserved (fragment) | location=TvY486_04:627792-629822(+) | length=642 ; TOPep_Count=35	1	1	15.63	0.687108	3.45019	MET	EPI	0.195516	7099.94	3329.96	10750.8	10401.9	6115.15	4627	3920.97	62348	6681.91	3807.68	2670.91	6543.82	24969.3	11498.4	6981.18	3984.8	19055.7	6681.91	0	0	0	1	0	0	0	0	0
TvY486_0402570	pyroglutamyl-peptidase I (PGP), putative,cysteine peptidase, Clan CF, family C15, putative | location=TvY486_04:634605-635129(+) | length=174 ; TOPep_Count=9	1	1	34.33	0.45673	3.47722	BSF	EPI	0.142887	1047.78	2588.77	0	1039.85	5.96976	0	945.708	334.656	1091.53	561.923	2076.42	0	2496.13	11.225	0	961.105	102.282	1091.53	0	1	0	0	0	0	0	0	0
TvY486_0402600	ubiquitin-conjugating enzyme e2, putative | location=TvY486_04:643101-643577(+) | length=158 ; TOPep_Count=7	1	1	74.52	7.27814e-07	28.2273	BSF	EPI	8.47e-05	30370.1	37474.7	33283.3	1012.47	1394.02	1176.15	16994.7	16344.6	24558.4	16287.4	30058	20258.9	2430.4	2621.19	1774.56	17271.4	4995.48	24558.4	1	1	1	0	0	0	1	2	1
TvY486_0402630	hypothetical protein, conserved | location=TvY486_04:650000-650458(+) | length=152 ; TOPep_Count=12	11	11	896.79	0.000500227	3.55943	MET	BSF	0.00150035	1.81667e+06	2.1971e+06	2.11848e+06	3.08683e+06	2.41451e+06	2.6675e+06	5.3093e+06	9.49703e+06	7.02098e+06	974280	1.76226e+06	1.28948e+06	7.40981e+06	4.54005e+06	4.0247e+06	5.39574e+06	2.90262e+06	7.02098e+06	4	8	10	12	7	11	21	18	26
TvY486_0402740	hypothetical protein, conserved (fragment) | location=TvY486_04:678588-684967(+) | length=2093 ; TOPep_Count=103	1	1	85.48	0.00267446	2.09596	EPI	BSF	0.00409411	16946.8	14360.4	17811.7	33591.8	40943.7	28416	34105.6	25247.5	34347.5	9088.56	11518.3	10841.7	80635.9	76987.1	42873.8	34660.8	7716.5	34347.5	1	1	1	1	1	1	1	1	1
TvY486_0402890	hypothetical protein, conserved | location=TvY486_04:726014-726628(+) | length=204 ; TOPep_Count=9	1	1	40.63	0.621474	1.78334	MET	BSF	0.180422	246.272	4642.74	5045.34	0	5702.94	8351.91	9571.44	1436.76	6708.14	132.075	3723.88	3071	0	10723.3	12601.3	9727.27	439.122	6708.14	0	0	0	0	1	0	1	0	0
TvY486_0402930	hypothetical protein, conserved | location=TvY486_04:729883-730293(+) | length=136 ; TOPep_Count=7	1	1	44.88	0.0178089	2.24282	EPI	MET	0.0139639	117954	193598	157857	178174	186299	236533	109031	59358.3	99579.4	63258.4	155283	96084.7	427699	350302	356878	110806	18141.9	99579.4	1	3	1	3	1	1	2	1	2
TvY486_0402940	hypothetical protein, conserved | location=TvY486_04:731558-732904(+) | length=448 ; TOPep_Count=32	1	1	23.96	0.401207	1.75079	EPI	BSF	0.129848	25383.3	6052.79	28958.1	61031.4	21721	22985.2	23374.5	42594.7	31892	13613	4854.87	17626.3	146504	40842.3	34679.9	23755	13018.4	31892	0	0	0	1	0	0	0	0	0
TvY486_0403000	histone H2B, putative | location=TvY486_04:741875-742243(+) | length=122 ; TOPep_Count=10	11	10	660.66	0.206702	1.79986	EPI	MET	0.0781207	3.1329e+07	2.87728e+07	3.89522e+07	2.10127e+07	5.48425e+07	4.6936e+07	1.96547e+07	2.40756e+07	2.44924e+07	1.68017e+07	2.30783e+07	2.37095e+07	5.04401e+07	1.03121e+08	7.08166e+07	1.99747e+07	7.35834e+06	2.44924e+07	27	25	25	13	25	25	20	21	19
TvY486_0403110	uracil phosphoribosyltransferase, putative, (fragment) | location=TvY486_04:787792-788469(-) | length=118 ; TOPep_Count=8	2	1	46.85	0.741998	3.8767	MET	EPI	0.208036	4819.29	3242.39	2019.46	559.758	5293.65	3554.56	15683.4	496.892	20291.6	2584.58	2600.68	1229.21	1343.68	9953.74	5363.09	15938.7	151.867	20291.6	0	0	0	0	0	0	0	0	1
TvY486_0403150	hypothetical protein, conserved | location=TvY486_04:792907-794262(-) | length=451 ; TOPep_Count=16	1	1	42.14	0.00260408	9.57793	BSF	EPI	0.00404036	4753.96	10334.6	9158.53	1067.65	859.226	604.675	6160.5	2697.85	9979.46	2549.54	8289.23	5574.62	2562.86	1615.62	912.328	6260.8	824.556	9979.46	0	1	1	0	0	0	0	1	0
TvY486_0403250	hypothetical protein, conserved | location=TvY486_04:816148-816495(-) | length=115 ; TOPep_Count=4	2	2	297.36	0.00792526	3.30128	EPI	BSF	0.0080961	567573	467170	199934	1.39057e+06	1.29905e+06	1.38639e+06	584753	542275	649223	304389	374711	121696	3.33802e+06	2.44263e+06	2.09177e+06	594273	165738	649223	1	1	0	4	4	1	2	2	1
TvY486_0403290	hypothetical protein, conserved | location=TvY486_04:821579-822115(-) | length=178 ; TOPep_Count=6	1	1	24.18	0.00722082	6.51076	EPI	BSF	0.0076115	25296.5	27861.8	30639	250967	146439	148179	56084.1	11682.7	40104.6	13566.5	22347.6	18649.4	602436	275352	223570	56997.2	3570.62	40104.6	0	1	0	2	1	1	1	0	1
TvY486_0403360	hypothetical protein, conserved | location=TvY486_04:832188-832511(-) | length=107 ; TOPep_Count=9	1	1	18.18	0.79229	1206.53	EPI	BSF	0.218573	10.727	0	0	12942.4	0	0	0	0	357.934	5.75286	0	0	31067.8	0	0	0	0	357.934	0	0	0	1	0	0	0	0	0
TvY486_0403370;TvY486_0403350	translation elongation factor 1-beta, putative | location=TvY486_04:833816-834502(-) | length=228 ; TOPep_Count=14	13	10	1014.48	0.622476	1.16274	MET	BSF	0.180611	2.24648e+06	2.3205e+06	4.43393e+06	4.16956e+06	3.0274e+06	3.00189e+06	3.55326e+06	3.04559e+06	3.86686e+06	1.20479e+06	1.86124e+06	2.69885e+06	1.00089e+07	5.69246e+06	4.52923e+06	3.61111e+06	930835	3.86686e+06	8	9	13	23	20	18	16	13	17
TvY486_0403390;TvY486_0403330	serine/threonine-protein phosphatase PP1, putative | location=TvY486_04:837638-838525(-) | length=295 ; TOPep_Count=18	3	3	133.82	0.0130284	3.77411	MET	EPI	0.01145	32225.1	27386.9	56171.2	13788.7	18923.6	21917.2	80472.3	39446.1	86259.1	17282.3	21966.7	34190.3	33099.2	35582.4	33068.4	81782.5	12056.1	86259.1	0	1	1	1	0	0	2	1	4
TvY486_0403420	protein phosphatase 2C, putative | location=TvY486_04:846610-847440(-) | length=276 ; TOPep_Count=8	2	2	82.94	0.166801	1.65969	BSF	MET	0.066551	167663	158406	93856.8	76860.6	118888	128596	78832.1	103803	70379.9	89917.4	127055	57128.8	184501	223548	194025	80115.5	31725.6	70379.9	2	2	1	0	1	1	1	0	1
TvY486_0403480	hypothetical protein, conserved (fragment) | location=TvY486_04:854854-857339(-) | length=828 ; TOPep_Count=74	7	5	524.67	0.908691	1.1018	BSF	EPI	0.243903	432811	293413	348215	208046	428375	338748	148083	444973	436554	232116	235343	211952	499406	805480	511100	150494	135999	436554	5	3	3	2	4	3	3	4	4
TvY486_0403510	ubiquitin hydrolase, putative, (fragment) | location=TvY486_04:908036-908788(-) | length=251 ; TOPep_Count=19	3	1	121.81	0.626087	1.49271	MET	BSF	0.181455	21258.7	1575.22	11321.6	26012.1	6151.91	6925.27	21583.6	20401.1	8999.64	11401	1263.46	6891.21	62441	11567.5	10448.8	21935	6235.27	8999.64	0	0	0	0	0	0	0	1	0
TvY486_0403520	DNA-directed RNA polymerase II subunit 2, putative | location=TvY486_04:909483-913043(-) | length=1186 ; TOPep_Count=79	1	1	30.18	0.20971	2.6517	BSF	MET	0.0789681	4436.95	4449	2874.87	231.051	2518.3	2076.01	1931.6	1645.34	858.26	2379.53	3568.49	1749.88	554.628	4735.2	3132.26	1963.05	502.872	858.26	0	1	0	0	0	0	0	0	0
TvY486_0403580	hypothetical protein, conserved | location=TvY486_04:918987-920348(-) | length=453 ; TOPep_Count=27	1	1	37.17	0.420783	1.99862	EPI	BSF	0.134246	2566.62	18061.7	17129.9	33325.6	21563.9	20575.1	29189	5640.73	25907.6	1376.47	14487.1	10426.7	79996.7	40547	31043.5	29664.3	1724	25907.6	0	0	0	0	1	0	0	0	0
TvY486_0403590	receptor-type adenylate cyclase GRESAG 4, putative, (fragment) | location=TvY486_04:922213-922941(-) | length=242 ; TOPep_Count=15	2	1	140.61	0.177776	5.03617	MET	EPI	0.0698495	119829	35043.1	11515.6	24349.4	12752.4	14406.7	61132.3	161914	36359.3	64263.9	28107.6	7009.34	58449.8	23978.5	21736.7	62127.6	49486.4	36359.3	1	1	1	0	0	0	0	0	0
TvY486_0403630	hypothetical protein, conserved | location=TvY486_04:942710-943897(-) | length=395 ; TOPep_Count=27	1	1	13.92	0.0434778	Infinity	MET	EPI	0.0261418	881.888	242.093	671.512	0	0	0	884.067	0	2021.87	472.955	194.18	408.737	0	0	0	898.46	0	2021.87	0	0	1	0	0	0	1	0	0
TvY486_0403680	calpain-like cysteine peptidase, putative,cysteine peptidase, Clan CA, family C2, putative | location=TvY486_04:954309-956645(-) | length=778 ; TOPep_Count=44	7	6	369.08	0.374625	3.4405	BSF	MET	0.123098	3.20795e+06	611116	394464	520488	326395	720144	395464	494612	334610	1.72042e+06	490168	240103	1.24941e+06	613726	1.08655e+06	401902	151170	334610	1	4	0	4	4	3	3	1	2
TvY486_0403900	UDP-Gal or UDP-GlcNAc-dependent glycosyltransferase, putative | location=TvY486_04:1010819-1011922(-) | length=367 ; TOPep_Count=24	1	1	76.33	3.98401e-05	11.0237	BSF	EPI	0.000393062	109507	112753	107786	8279.56	8401.96	13258.1	32434.7	58034.7	47357.8	58728.6	90438.1	65607.5	19874.8	15798.4	20003.8	32962.8	17737.4	47357.8	0	1	1	0	0	0	0	0	0
TvY486_0403910;TvY486_0200980;TvY486_0305070	UDP-Gal or UDP-GlcNAc-dependent glycosyltransferase, putative, (fragment) | location=TvY486_04:1012579-1013685(+) | length=368 ; TOPep_Count=24	8	8	239.07	0.11358	1.41882	BSF	MET	0.0501237	147043	127004	151895	121037	152156	94071.1	103583	84472.4	112153	78858.8	101868	92455.3	290544	286102	141934	105269	25817.7	112153	3	6	4	1	3	3	7	2	5
TvY486_0403920	hypothetical protein, conserved | location=TvY486_04:1019382-1020377(-) | length=331 ; TOPep_Count=20	6	6	623.52	0.0116482	8.12827	BSF	EPI	0.0106735	505185	437649	1.12367e+06	112778	71272.5	70187	262077	1.31832e+06	344228	270930	351032	683958	270718	134015	105897	266344	402923	344228	2	1	0	0	0	0	3	7	3
TvY486_0403960	receptor-type adenylate cyclase GRESAG 4, putative, (fragment) | location=TvY486_04:1056192-1056800(-) | length=202 ; TOPep_Count=12	3	1	253.1	0.0633617	7.0185	BSF	MET	0.0341205	151458	55132.4	40354.7	40038.7	34821	48421.3	1036.64	23740	10408.2	81226.6	44221	24563.1	96111.4	65474.5	73057.7	1053.52	7255.77	10408.2	1	1	0	0	0	0	0	0	0
TvY486_0403980	multidrug resistance protein E, putative | location=TvY486_04:1077690-1082717(-) | length=1675 ; TOPep_Count=90	1	1	49.38	0.0751916	48.772	MET	EPI	0.0380297	348.515	420.911	0	0	0	337.469	5292.93	4193.85	6972.27	186.908	337.607	0	0	0	509.17	5379.11	1281.78	6972.27	0	0	0	0	0	0	1	1	1
TvY486_0404140;TvY486_0807770	hypothetical protein, conserved (fragment) | location=TvY486_04:1168896-1169455(-) | length=187 ; TOPep_Count=9	1	1	21.19	0.0441827	10.714	EPI	MET	0.0264481	5145.22	7424.91	7031.19	154396	11669.3	30593.3	4824.16	7559.8	5971.33	2759.38	5955.42	4279.75	370622	21942	46158.9	4902.7	2310.53	5971.33	0	0	0	0	0	0	0	0	1
TvY486_0404230	amino acid transporter, putative | location=TvY486_04:1181756-1183165(-) | length=469 ; TOPep_Count=15	8	1	647.58	0.274115	1.45266	BSF	EPI	0.0964614	13975.9	53628.2	15701.1	1429.86	152.839	55763.9	23640	19866.2	20213.4	7495.22	43014.5	9556.94	3432.32	287.386	84136	24024.9	6071.8	20213.4	0	2	1	0	0	1	1	1	1
TvY486_0404310	metal-ion transporter, putative | location=TvY486_04:1208810-1210117(-) | length=435 ; TOPep_Count=7	1	1	50.94	0.0747255	3.99343	EPI	BSF	0.0378682	35426.7	22853	80329.1	225410	254656	73458.9	48066.2	106914	44810.2	18999.3	18330.1	48894.8	541088	478834	110834	48848.7	32676.6	44810.2	0	0	0	1	2	0	0	0	0
TvY486_0404320	lipase, putative | location=TvY486_04:1211639-1212691(-) | length=350 ; TOPep_Count=21	2	2	58.34	0.203135	3.06738	EPI	MET	0.0771682	4851.92	665.516	2391.38	13412.5	3531.73	5450.05	3716.27	2350.9	1233.62	2602.08	533.802	1455.59	32196.3	6640.77	8222.98	3776.78	718.517	1233.62	0	0	0	1	1	0	2	0	0
TvY486_0404340	ubiquinol-cytochrome c reductase, putative | location=TvY486_04:1215405-1215620(-) | length=71 ; TOPep_Count=6	1	1	15.9	0.82432	2.01931	EPI	BSF	0.225719	10020.4	3934.29	12794.8	35747.2	15979.4	2288.77	11440.6	14104.6	11992.4	5373.9	3155.64	7787.93	85809.9	30046.3	3453.28	11626.9	4310.84	11992.4	0	0	0	1	0	0	1	0	1
TvY486_0404360	calreticulin, putative | location=TvY486_04:1220555-1221799(-) | length=414 ; TOPep_Count=29	22	22	1300	0.493409	1.1725	MET	EPI	0.150974	5.45345e+06	4.88779e+06	5.90741e+06	6.62735e+06	5.53631e+06	4.03187e+06	5.84782e+06	7.54032e+06	5.6011e+06	2.92468e+06	3.92044e+06	3.59572e+06	1.59087e+07	1.041e+07	6.08325e+06	5.94303e+06	2.30458e+06	5.6011e+06	17	22	19	15	23	18	30	31	25
TvY486_0404380	hypothetical protein, conserved | location=TvY486_04:1224474-1227023(-) | length=849 ; TOPep_Count=45	1	1	78.14	0.326783	39.4017	MET	BSF	0.111056	1085.11	753.965	0	38130.5	0	11335.6	20992.8	24729.9	26739.8	581.941	604.746	0	91530.9	0	17103.1	21334.6	7558.29	26739.8	0	0	0	1	0	0	1	0	0
TvY486_0404420	hypothetical protein, conserved | location=TvY486_04:1233323-1233712(-) | length=129 ; TOPep_Count=5	1	1	16.48	0.603138	1.59309	BSF	EPI	0.176489	3960.92	5066.25	2386.02	222.008	4672.65	2269.51	882.333	8538.85	1404.99	2124.23	4063.58	1452.33	532.923	8786.06	3424.22	896.699	2609.77	1404.99	0	0	0	0	1	0	0	1	0
TvY486_0404430	hypothetical protein, conserved | location=TvY486_04:1234589-1235803(-) | length=404 ; TOPep_Count=18	2	2	107.94	0.000120249	10.1727	BSF	EPI	0.000674291	177880	91336.6	131005	10413.4	11711.9	17217.6	30021.8	20462.7	21989.8	95396.9	73259.9	79740.1	24997.1	22022	25977.7	30510.6	6254.11	21989.8	0	1	1	0	0	0	1	0	0
TvY486_0404450;TvY486_0707000	hypothetical protein, conserved (fragment) | location=TvY486_04:1257517-1258632(-) | length=372 ; TOPep_Count=38	1	1	38.28	0.392835	2.10831	BSF	EPI	0.127538	7109.58	31910.9	32786.4	1410.12	11199.9	21449	17456	30188.7	14550.9	3812.86	25595.3	19956.4	3384.94	21059.4	32362	17740.2	9226.7	14550.9	0	1	1	0	1	1	1	1	1
TvY486_0404490	proteasome regulatory ATPase subunit | location=TvY486_04:1269948-1271144(-) | length=398 ; TOPep_Count=26	5	5	453.82	0.0279067	1.66829	MET	BSF	0.0190428	596655	414447	452215	645572	560771	548401	656954	992276	792006	319985	332423	275254	1.54967e+06	1.05443e+06	827422	667650	303274	792006	5	6	6	6	7	4	6	5	6
TvY486_0404520	serine/threonine-protein kinase a, putative,protein kinase, putative | location=TvY486_04:1281378-1282700(-) | length=440 ; TOPep_Count=29	8	1	369.53	0.0166889	5.04523	BSF	EPI	0.0133897	98943.1	91028.2	224717	45614.4	14199.4	22380.5	64722.8	41444.3	77498.8	53063	73012.6	136781	109496	26699.3	33767.5	65776.6	12666.8	77498.8	1	0	1	0	0	0	0	0	0
TvY486_0404560	hypothetical protein, conserved | location=TvY486_04:1289784-1290680(-) | length=298 ; TOPep_Count=17	1	1	15.53	0.548801	Infinity	MET	BSF	0.1637	0	0	0	20.8132	0	0	0	7904.21	0	0	0	0	49.9614	0	0	0	2415.8	0	0	0	0	0	0	0	0	1	0
TvY486_0404580	3-methylcrotonyl-CoA carboxylase, putative | location=TvY486_04:1295706-1297835(-) | length=709 ; TOPep_Count=48	3	3	120.6	9.8865e-05	7.49752	EPI	BSF	0.000630969	33698.1	20540.6	26638	178924	252469	174981	103144	90980	67835.5	18072.3	16475.4	16214	429501	474722	264010	104823	27806.6	67835.5	0	0	0	1	2	0	1	0	0
TvY486_0500050	NADH-ubiquinone oxidoreductase, mitochondrial, putative | location=TvY486_05:5486-6958(-) | length=490 ; TOPep_Count=31	3	3	262.28	0.131228	2.18313	EPI	MET	0.055765	314962	355772	112919	205897	315234	331792	133957	102827	153905	168913	285360	68731.6	494249	592740	500604	136137	31427.4	153905	0	2	0	1	3	0	0	0	0
TvY486_0500110	hypothetical protein, conserved | location=TvY486_05:21404-21841(-) | length=145 ; TOPep_Count=8	3	3	138.56	0.226819	2.43247	EPI	MET	0.0841612	22674.1	92163.4	29622.3	72919	77978	38134.7	39169.5	12277.4	26264.8	12160.1	73923.1	18030.5	175039	146623	57537.2	39807.2	3752.4	26264.8	0	2	0	1	2	1	1	0	1
TvY486_0500120	hypothetical protein, conserved | location=TvY486_05:22884-24221(-) | length=445 ; TOPep_Count=27	11	9	614.48	0.0436701	2.33924	MET	BSF	0.0262083	298924	483557	146030	620181	701518	496707	854484	695623	621908	160312	387855	88885.7	1.48872e+06	1.31908e+06	749426	868396	212606	621908	2	2	1	6	4	4	7	3	3
TvY486_0500140	vacuolar ATP synthase, putative | location=TvY486_05:27291-28415(-) | length=374 ; TOPep_Count=24	5	5	307.76	0.98478	1.01958	BSF	MET	0.258722	730976	596950	296060	590721	673552	341138	518743	554764	519285	392021	478806	180206	1.418e+06	1.26649e+06	514707	527189	169555	519285	2	4	0	3	3	0	2	1	1
TvY486_0500170	prefoldin subunit, putative | location=TvY486_05:37837-38256(-) | length=139 ; TOPep_Count=12	4	4	101.42	0.57537	1.7537	EPI	MET	0.170045	41723.3	47420.1	56928.2	120491	27989	53135	38262.4	37469.3	39233.7	22376.1	38035.1	34651.1	289235	52628.2	80169.6	38885.3	11451.9	39233.7	1	2	2	1	2	1	2	2	2
TvY486_0500440	hypothetical protein, conserved (unlikely) | location=TvY486_05:156741-157058(+) | length=105 ; TOPep_Count=8	1	1	35.79	0.108191	4.54935	BSF	MET	0.0483826	3470.18	19083.9	29190.8	10568.3	12471.5	18862.3	3581.5	2664.15	5128.51	1861.05	15307	17767.9	25368.7	23450.3	28459.2	3639.81	814.254	5128.51	0	0	1	0	0	0	0	0	0
TvY486_0500480	hypothetical protein, conserved (fragment) | location=TvY486_05:165253-166623(+) | length=456 ; TOPep_Count=29	1	1	38.86	0.306783	14.2385	EPI	BSF	0.10523	1009.45	3931.15	0	35947.9	21664.4	12734.5	5595.76	0	2654.23	541.366	3153.13	0	86291.6	40735.9	19213.7	5686.86	0	2654.23	0	0	0	1	1	1	0	0	0
TvY486_0500500	NADH-dependent fumarate reductase, putative | location=TvY486_05:167539-170967(+) | length=1142 ; TOPep_Count=65	12	4	556.37	0.0355723	2.54163	MET	BSF	0.0226839	158286	66707	125183	123400	207908	219041	351287	226789	311943	84888.8	53504.8	76196.6	296216	390934	330487	357007	69314.6	311943	0	0	0	1	1	2	4	1	2
TvY486_0500510	NADH-dependent fumarate reductase, putative, (fragment) | location=TvY486_05:171887-174407(+) | length=738 ; TOPep_Count=39	9	1	387.77	0.560051	1.74079	MET	BSF	0.166622	6959.48	7440.29	3694.73	153.728	9303.55	14170.8	10535.2	9632.31	11331.3	3732.36	5967.76	2248.91	369.018	17493.6	21380.8	10706.7	2943.96	11331.3	0	0	0	0	0	1	0	0	0
TvY486_0500550	hypothetical protein, conserved | location=TvY486_05:180492-181487(+) | length=331 ; TOPep_Count=26	7	6	245.98	0.0768102	1.76418	BSF	EPI	0.0386966	165517	173015	303632	109142	140185	114674	106462	164960	94513.8	88766.3	138773	184815	261990	263593	173019	108195	50417.3	94513.8	2	3	2	0	3	2	3	1	5
TvY486_0500560	hypothetical protein, conserved | location=TvY486_05:181538-182188(+) | length=216 ; TOPep_Count=14	1	1	14.17	0.0140495	5.50319	MET	BSF	0.0119406	1891.68	662.676	971.893	3317.77	1204.46	1602.12	6451.77	3789.72	9164.15	1014.51	531.524	591.572	7964.19	2264.76	2417.27	6556.81	1158.27	9164.15	0	0	0	0	0	0	0	0	1
TvY486_0500590	ubiquitin-conjugating enzyme e2, putative,ubiquitin-protein ligase, putative,ubiquitin carrier protein, putative | location=TvY486_05:185790-186236(+) | length=148 | sequence_SO=chromosome | SO=protein_cod	5	5	337.7	0.0973922	1.44734	EPI	MET	0.0449535	1.93933e+06	1.86089e+06	2.26837e+06	2.94764e+06	1.98935e+06	2.54835e+06	1.98616e+06	1.37464e+06	1.81098e+06	1.04006e+06	1.4926e+06	1.38072e+06	7.0757e+06	3.74061e+06	3.84493e+06	2.01849e+06	420139	1.81098e+06	2	6	3	7	5	6	5	4	5
TvY486_0500660	mitochondrial processing peptidase, beta subunit, putative,metallo-peptidase, Clan ME, Family M16, putative | location=TvY486_05:199420-200889(+) | length=489 ;	17	15	1370.19	0.000277895	6.93667	EPI	BSF	0.00105757	458033	205393	307737	2.32986e+06	2.10508e+06	2.3017e+06	914980	1.17674e+06	774677	245642	164744	187313	5.59273e+06	3.95822e+06	3.47278e+06	929877	359651	774677	1	0	0	13	19	20	14	4	9
TvY486_0500690	threonyl-tRNA synthetase, putative | location=TvY486_05:208512-210788(+) | length=758 ; TOPep_Count=49	16	15	735.61	3.89811e-05	3.24532	EPI	BSF	0.000393062	320454	307284	333101	1.09829e+06	961578	1.05836e+06	503913	361263	480945	171859	246468	202752	2.63641e+06	1.80807e+06	1.59684e+06	512117	110414	480945	1	5	9	12	8	7	5	4	7
TvY486_0500730	hypothetical protein, conserved | location=TvY486_05:241124-242032(+) | length=302 ; TOPep_Count=20	2	2	102.66	0.865603	1.15624	EPI	BSF	0.234691	20877.8	19731	11701.3	8093.97	19065.9	33323.2	25318.4	2750.72	26202.7	11196.7	15826	7122.33	19429.3	35850	50277.7	25730.6	840.715	26202.7	0	0	0	0	1	1	1	0	0
TvY486_0500780	hypothetical protein, conserved | location=TvY486_05:251469-252041(+) | length=190 ; TOPep_Count=13	5	5	283.1	0.142988	1.45906	EPI	MET	0.0591069	603346	678249	812824	620629	930614	588051	488514	363910	613791	323574	544015	494750	1.4898e+06	1.74985e+06	887246	496468	111223	613791	3	5	4	5	5	3	3	1	4
TvY486_0500800	short chain dehydrogenase, putative | location=TvY486_05:254644-255435(+) | length=263 ; TOPep_Count=12	1	1	116.85	8.21097e-07	6.27236	BSF	EPI	8.47e-05	506289	466695	575548	92764.9	75191.9	78925.1	78590.7	88435.2	93291.2	271522	374330	350325	222679	141385	119081	79870.2	27028.8	93291.2	0	1	1	0	0	0	0	0	0
TvY486_0500850	hypothetical protein, conserved | location=TvY486_05:261596-262531(+) | length=311 ; TOPep_Count=17	2	2	81.17	0.0424808	2.60429	EPI	BSF	0.0256619	104865	104738	55981.4	328072	193395	170191	204347	103655	164096	56238.8	84008.9	34074.8	787523	363644	256782	207674	31680.6	164096	0	1	1	3	2	2	1	0	1
TvY486_0500870	hypothetical protein, conserved | location=TvY486_05:264287-265756(+) | length=489 ; TOPep_Count=27	1	1	49.85	0.536423	1.90274	BSF	MET	0.160705	16867	5938.65	17883.4	19599.7	2336.94	5565.34	5023.13	8562.4	7798.86	9045.74	4763.32	10885.3	47048.3	4394.19	8396.93	5104.91	2616.96	7798.86	0	1	1	0	0	0	0	0	0
TvY486_0500890	hypothetical protein, conserved | location=TvY486_05:268270-269895(+) | length=541 ; TOPep_Count=29	3	3	187.22	0.363456	1.65699	EPI	MET	0.120425	228640	270832	58385.3	241828	280335	292658	156894	176202	158652	122619	217231	35538	580498	527118	441559	159448	53853.5	158652	1	2	0	2	1	1	2	0	0
TvY486_0500900	hypothetical protein, conserved | location=TvY486_05:270326-272047(+) | length=573 ; TOPep_Count=24	4	4	225.72	4.38156e-06	8.18045	BSF	EPI	0.000188366	429183	405802	593622	63380.4	62378.9	48877.4	388882	374108	423700	230170	325489	361326	152142	117292	73745.7	395214	114340	423700	2	3	3	0	0	0	2	1	2
TvY486_0500950	vacuolar proton translocating ATPase subunit A, putative, (fragment) | location=TvY486_05:279280-281630(+) | length=672 ; TOPep_Count=30	9	9	534.78	0.0704209	1.49476	MET	EPI	0.0363374	775175	716926	470569	427039	560061	433586	686071	723970	713545	415725	575037	286426	1.02509e+06	1.05309e+06	654191	697241	221270	713545	5	8	6	5	10	5	9	6	8
TvY486_0500970	hypothetical protein, conserved | location=TvY486_05:284498-286927(+) | length=809 ; TOPep_Count=49	1	1	17.42	0.0459626	4.08561	BSF	EPI	0.0270993	135134	73838.1	111486	17830.6	29656.8	30948.3	32592.2	153966	47132.3	72471.9	59224.6	67859.6	42801.7	55764.2	46694.5	33122.8	47057.1	47132.3	0	1	1	1	1	1	1	0	1
TvY486_0501010	heat shock protein HslVU, ATPase subunit HslU, putative, (fragment) | location=TvY486_05:334592-335932(-) | length=447 ; TOPep_Count=27	6	6	350.41	0.000530376	2.39063	EPI	MET	0.00153716	666493	532839	453236	1.00212e+06	991161	1.20889e+06	482447	423943	433073	357439	427384	275876	2.40554e+06	1.8637e+06	1.82396e+06	490302	129571	433073	3	4	1	4	4	4	4	3	4
TvY486_0501090	60S ribosomal protein L13a, putative | location=TvY486_05:367168-367983(+) | length=271 ; TOPep_Count=13	7	7	439.78	0.102782	1.52015	EPI	MET	0.0467858	864295	1.02754e+06	1.65184e+06	1.3294e+06	1.22696e+06	1.41127e+06	857827	898094	854103	463520	824176	1.00544e+06	3.19117e+06	2.30707e+06	2.12931e+06	871794	274488	854103	5	5	8	8	9	8	10	6	8
TvY486_0501150	protein phosphatase 2C, putative | location=TvY486_05:378490-379701(+) | length=403 ; TOPep_Count=22	3	3	96.37	0.0506484	2.02404	EPI	BSF	0.0289469	32184.4	42318.4	48945.5	101259	67858.1	80747.5	63274.5	32670.5	62854.8	17260.4	33943	29792.1	243069	127595	121831	64304.6	9985.21	62854.8	0	0	1	1	1	0	2	0	2
TvY486_0501200	replication Factor A 28 kDa subunit, putative | location=TvY486_05:393079-393861(+) | length=260 ; TOPep_Count=16	7	5	500.34	0.0475008	1.63971	MET	EPI	0.0276893	444974	377855	280024	256761	205655	271770	323592	477410	402853	238639	303072	170445	616346	386697	410045	328861	145913	402853	2	4	3	4	3	4	5	2	6
TvY486_0501210	ribonucleoprotein p18, mitochondrial precursor, putative, (fragment) | location=TvY486_05:394518-395416(+) | length=174 ; TOPep_Count=9	8	8	791.75	0.00262594	3.27968	EPI	BSF	0.00404385	1.81004e+06	1.90989e+06	939614	5.10781e+06	6.10155e+06	4.07243e+06	1.859e+06	1.99108e+06	1.94688e+06	970719	1.5319e+06	571925	1.22611e+07	1.14729e+07	6.14445e+06	1.88927e+06	608543	1.94688e+06	8	10	3	20	25	16	12	10	9
TvY486_0501230	ecotin, putative, (fragment) | location=TvY486_05:399005-399388(+) | length=127 ; TOPep_Count=8	2	2	68.1	0.00127061	3.39544	MET	EPI	0.00249236	171639	107827	162217	48140	54378.3	36135.1	136473	129777	204539	92049.8	86486.4	98738.1	115558	102249	54520.3	138695	39664.2	204539	0	0	0	0	1	1	2	1	2
TvY486_0501280	60S acidic ribosomal protein, putative | location=TvY486_05:407246-407572(+) | length=108 ; TOPep_Count=4	2	2	187.29	0.0218913	2.87718	MET	EPI	0.0162029	3.49776e+06	1.83155e+06	1.25838e+06	925116	908907	799842	2.68252e+06	3.08208e+06	1.81351e+06	1.87584e+06	1.46906e+06	765953	2.22071e+06	1.70903e+06	1.20679e+06	2.72619e+06	941988	1.81351e+06	3	3	4	2	0	0	4	3	3
TvY486_0501330	ecotin, putative | location=TvY486_05:436712-437143(+) | length=143 ; TOPep_Count=12	3	3	77.11	8.92916e-05	4.98585	MET	EPI	0.000614191	72080.2	58887.7	96242.5	34979.6	29848.5	32593.3	140023	188757	156948	38656.5	47233.1	58581	83967.3	56124.5	49176.4	142303	57690.6	156948	0	1	1	0	0	0	2	0	1
TvY486_0501350	hypothetical protein, conserved | location=TvY486_05:442372-444264(+) | length=630 ; TOPep_Count=39	3	2	87.01	0.0931888	2.44514	BSF	MET	0.0437044	70940.2	77525.1	150982	40189.7	32294.3	91457.2	44490.9	37440.7	40535.1	38045.1	62181.9	91900.1	96473.9	60723.6	137990	45215.3	11443.2	40535.1	0	2	1	0	0	1	1	0	0
TvY486_0501510	inosine-5'-monophosphate dehydrogenase, putative | location=TvY486_05:510448-511923(-) | length=491 ; TOPep_Count=30	13	13	900.85	0.176522	1.60196	BSF	MET	0.069555	5.10381e+06	3.17756e+06	2.44205e+06	2.47921e+06	3.52919e+06	3.12652e+06	2.00194e+06	2.54253e+06	2.14947e+06	2.73716e+06	2.54868e+06	1.48643e+06	5.95125e+06	6.636e+06	4.71726e+06	2.03453e+06	777084	2.14947e+06	8	13	6	4	15	9	9	5	7
TvY486_0501520	OSM3-like kinesin, putative | location=TvY486_05:513564-516788(-) | length=1074 ; TOPep_Count=73	3	2	92.02	0.34185	1.44341	MET	EPI	0.11489	55950.8	53969.9	101755	94983.6	48075.4	61026.1	128786	77510.9	88281.3	30006.3	43288.6	61936.5	228004	90397	92075.7	130883	23690	88281.3	0	1	1	1	1	0	2	1	2
TvY486_0501560	regulator of nonsense transcripts 1, putative,nonsense mRNA reducing factor 1, putative | location=TvY486_05:528631-531216(-) | length=861 ; TOPep_Count=48	1	1	34.33	0.0835918	21.9288	EPI	MET	0.0411487	4231.68	527.572	1942	52253.8	29160.1	2038.05	609.371	768.953	2427.26	2269.44	423.159	1182.06	125433	54830.2	3074.99	619.292	235.018	2427.26	0	0	0	1	0	0	0	0	0
TvY486_0501600	hypothetical protein, conserved | location=TvY486_05:537015-538463(+) | length=482 ; TOPep_Count=22	1	1	29.43	0.00444489	5.38041	EPI	BSF	0.00571603	5341.88	3922.04	2600.16	30992.4	21290.3	11550.9	7968.46	7301.18	9752	2864.84	3145.82	1582.66	74396.1	40032.5	17427.9	8098.19	2231.49	9752	0	0	0	1	1	0	0	0	0
TvY486_0501620	hypothetical protein, conserved (fragment) | location=TvY486_05:538723-539898(+) | length=392 ; TOPep_Count=24	6	6	400.7	0.00035169	5.69501	MET	EPI	0.00120154	269825	168824	234456	64637.4	35173.1	44614.9	227748	353860	240896	144707	135412	142709	155160	66136.5	67314.6	231456	108152	240896	2	3	2	0	0	0	5	3	3
TvY486_0501640	hypothetical protein, conserved | location=TvY486_05:558566-558916(+) | length=116 ; TOPep_Count=9	2	2	105.99	0.226993	2.2184	EPI	BSF	0.0841612	109138	84539.8	30068	258330	99296.3	138733	147135	70155.5	140417	58530.6	67808.3	18301.8	620110	186709	209319	149530	21441.9	140417	2	1	0	2	2	2	3	2	2
TvY486_0501700	hypothetical protein, conserved (fragment) | location=TvY486_05:578515-580885(+) | length=575 ; TOPep_Count=35	2	2	44.58	0.00295226	2.79064	EPI	MET	0.00431454	31689.6	28942.8	33853.1	50156	25544.1	31582	15066.6	12522.2	10854.7	16995.1	23214.6	20605.7	120398	48030.9	47650.6	15311.9	3827.2	10854.7	0	1	2	1	2	1	1	1	1
TvY486_0501860	hypothetical protein, conserved | location=TvY486_05:660567-661331(+) | length=254 ; TOPep_Count=12	4	4	207.38	0.276171	2.13428	MET	EPI	0.096843	97348.9	154174	24191.2	45960.6	90631.2	98662.4	142782	229176	130141	52208	123661	14724.7	110327	170415	148861	145107	70043.9	130141	2	3	0	0	2	2	4	1	2
TvY486_0501930	hypothetical protein, conserved | location=TvY486_05:680122-681093(+) | length=323 ; TOPep_Count=18	1	1	31.96	0.0851097	2.69279	MET	BSF	0.0414608	274258	131114	188475	202126	482236	828389	408574	618592	571941	147084	105165	114721	485197	906756	1.24987e+06	415225	189063	571941	1	1	0	0	1	1	1	0	1
TvY486_0501940	hypothetical protein, conserved | location=TvY486_05:681398-681613(+) | length=71 ; TOPep_Count=4	2	2	98.16	0.0430273	32.0574	MET	BSF	0.025901	3215.66	671.26	4860.03	22662.6	38531.7	2270.65	28827	212933	38644.5	1724.55	538.409	2958.21	54400.6	72451.8	3425.93	29296.3	65079.7	38644.5	0	0	0	0	1	0	0	1	2
TvY486_0501950	translation initiation factor, putative | location=TvY486_05:682491-684584(+) | length=697 ; TOPep_Count=37	9	9	493.62	0.0580357	1.71798	BSF	EPI	0.0318848	504288	530792	757919	257147	359534	426983	536614	396771	529031	270449	425741	461330	617272	676038	644228	545351	121267	529031	3	5	4	2	5	5	7	3	5
TvY486_0501970	hypothetical protein, conserved | location=TvY486_05:687429-688265(+) | length=278 ; TOPep_Count=20	2	2	68.25	0.0114839	1.41088	EPI	BSF	0.0106071	142941	134300	144384	208362	180699	205804	149097	179087	194141	76659.2	107721	87884	500166	339771	310515	151524	54735	194141	0	1	0	4	2	2	3	1	2
TvY486_0502050	myo-inositol-1(or 4)-monophosphatase 1, putative | location=TvY486_05:709659-710534(+) | length=291 ; TOPep_Count=13	1	1	73.6	0.0658023	2.2099	MET	BSF	0.0349459	3629.84	3519.01	1177.3	6122.46	5005.92	4240.86	6277.03	5261.12	6861.86	1946.68	2822.56	716.6	14696.7	9412.72	6398.57	6379.23	1607.98	6861.86	0	1	0	0	0	0	0	0	1
TvY486_0502160	mitochondrial DNA polymerase beta, putative | location=TvY486_05:733720-734943(-) | length=407 ; TOPep_Count=30	2	2	98.44	0.276793	1.68692	MET	BSF	0.0969408	347874	90205.8	75848.5	152265	347571	303916	350312	234426	282220	186564	72352.9	46167.5	365506	653543	458546	356015	71648.6	282220	1	1	1	0	1	2	1	0	1
TvY486_0502180	mitochondrial DNA polymerase beta-PAK, putative | location=TvY486_05:736448-739804(-) | length=1118 ; TOPep_Count=40	1	1	57.59	0.0502875	7.48655	EPI	MET	0.0288572	11534.5	2970.38	2097.02	23195.3	5519.68	10724.9	1107.21	3182.53	978.357	6185.92	2382.5	1276.41	55679.3	10378.7	16181.7	1125.24	972.689	978.357	0	0	0	1	0	0	0	0	0
TvY486_0502250	hypothetical protein, conserved | location=TvY486_05:753134-754702(-) | length=522 ; TOPep_Count=32	5	5	221.97	0.00339978	2.37548	BSF	EPI	0.00474027	240560	267210	328817	106949	94603.2	150623	255917	185850	236656	129012	214326	200144	256727	177884	227259	260083	56802.1	236656	2	4	4	1	0	0	4	2	3
TvY486_0502300	hypothetical protein, conserved | location=TvY486_05:790609-791805(+) | length=398 ; TOPep_Count=30	20	20	1130.01	0.0143472	1.52527	EPI	MET	0.0121536	1.38464e+06	1.88148e+06	1.73696e+06	2.8137e+06	2.26559e+06	2.40688e+06	1.40318e+06	1.815e+06	1.68989e+06	742578	1.50911e+06	1.05725e+06	6.75417e+06	4.26002e+06	3.63147e+06	1.42603e+06	554726	1.68989e+06	11	22	2	17	21	17	18	14	15
TvY486_0502310	stress-induced protein sti1, putative | location=TvY486_05:792099-793742(+) | length=547 ; TOPep_Count=43	14	13	808.01	0.0705809	1.58355	BSF	EPI	0.0363753	783210	781746	1.20703e+06	735224	512767	502502	718089	695059	721010	420034	627028	734697	1.76488e+06	964165	758170	729780	212434	721010	4	6	9	5	7	5	11	5	10
TvY486_0502320	hypothetical protein, conserved | location=TvY486_05:794441-796843(+) | length=800 ; TOPep_Count=51	2	2	98.42	0.000738372	4.338	MET	EPI	0.00180529	37770.9	27466.8	42443.1	20864.4	16971.5	11681.5	72842	82565.4	59399.3	20256.5	22030.8	25834.3	50084.3	31911.8	17624.9	74027.9	25234.8	59399.3	0	0	1	1	0	0	2	1	2
TvY486_0502330	phosphoribosylpyrophosphate synthetase, putative | location=TvY486_05:797849-798988(+) | length=379 ; TOPep_Count=17	4	4	179.42	0.00257677	4.68356	EPI	BSF	0.00404036	23133.5	37544.5	41401.3	151632	179045	147417	65595.7	156439	85624.1	12406.5	30114	25200.2	363987	336662	222422	66663.6	47813	85624.1	1	1	1	3	3	2	3	2	4
TvY486_0502380	hypothetical protein, conserved | location=TvY486_05:808844-810388(+) | length=514 ; TOPep_Count=30	1	1	31.16	0.515008	2.13345	EPI	MET	0.155736	35387.7	32407.5	17326.9	12141.5	25650.8	71576.8	17057.9	20298.7	13907.4	18978.3	25993.6	10546.5	29145.3	48231.6	107994	17335.7	6203.97	13907.4	0	0	0	0	1	1	0	0	0
TvY486_0502490	hypothetical protein, conserved | location=TvY486_05:827206-827511(+) | length=101 ; TOPep_Count=8	2	2	104.53	0.00787498	2.80296	EPI	MET	0.00809093	116637	150490	94373.7	347955	178305	208438	97747.5	76165.8	88202	62552.1	120706	57443.4	835252	335271	314489	99338.9	23278.9	88202	1	1	0	2	2	2	2	1	1
TvY486_0502500	hypothetical protein, conserved | location=TvY486_05:832021-832854(-) | length=277 ; TOPep_Count=20	11	11	532.27	1.13161e-05	17.737	EPI	BSF	0.000311078	382902	199043	312750	5.16441e+06	6.40311e+06	4.30167e+06	312080	407644	290689	205350	159649	190365	1.2397e+07	1.20399e+07	6.49032e+06	317161	124590	290689	1	0	0	12	14	14	0	2	1
TvY486_0502510	hypothetical protein, conserved | location=TvY486_05:833841-834539(-) | length=232 ; TOPep_Count=14	1	1	17.84	0.0827839	2.46819	EPI	MET	0.040829	133264	62015.5	43152.7	112351	219202	211073	110016	55173.5	54657.9	71469.5	49741.8	26266.2	269694	412170	318465	111807	16862.9	54657.9	0	0	0	0	1	1	1	0	0
TvY486_0502520	translation initiation factor, putative | location=TvY486_05:835223-836245(-) | length=340 ; TOPep_Count=19	3	3	74.32	0.133648	1.89332	BSF	MET	0.0564215	32542.1	21747.5	40846.9	35386.3	16211.5	18108.8	15549.4	15675.7	19023.5	17452.3	17443.4	24862.7	84943.4	30482.8	27322.3	15802.6	4791.02	19023.5	0	1	1	1	0	0	1	0	1
TvY486_0502575	ribose-phosphate pyrophosphokinase, putative, (fragment) | location=TvY486_05:854927-856612(-) | length=561 ; TOPep_Count=41	5	5	246.61	0.00436149	5.32075	EPI	MET	0.0056819	36960.9	57297.3	64903.4	242637	260034	327249	69990.2	20480.8	65506.8	19822.1	45957.4	39505.4	582440	488946	493750	71129.7	6259.65	65506.8	0	0	0	2	3	3	1	0	0
TvY486_0502590	hypothetical protein, conserved | location=TvY486_05:864859-865665(-) | length=268 ; TOPep_Count=14	1	1	45.76	0.482599	5.99282	BSF	EPI	0.148725	206.804	2689.75	3886.36	1089.97	41.8688	0	2453.22	0	1644.67	110.908	2157.41	2365.55	2616.43	78.7267	0	2493.16	0	1644.67	0	0	1	0	0	0	0	0	0
TvY486_0502610	small ubiquitin protein, putative | location=TvY486_05:866793-867107(-) | length=104 ; TOPep_Count=6	1	1	92.27	0.204778	2.18249	BSF	EPI	0.0776209	36726.7	35669.9	58523	6057.76	15638.7	38290	29395.4	15391.5	34932	19696.4	28610.4	35621.8	14541.4	29405.6	57771.7	29873.9	4704.18	34932	1	1	1	0	0	0	2	0	2
TvY486_0502630	signal peptidase type I, putative,serine peptidase, Clan SF, Family S26A, putative | location=TvY486_05:868080-868703(-) | length=207 ; TOPep_Count=14	5	5	235.81	0.0243013	1.8348	MET	BSF	0.0173414	62448.4	78771.9	50890.2	82645.8	85850.1	71802.1	94318.7	149861	108305	33491	63182	30975.9	198388	161425	108334	95854.2	45802.6	108305	2	2	2	3	3	2	4	3	2
TvY486_0502670	hypothetical protein, conserved | location=TvY486_05:881375-886117(-) | length=1580 ; TOPep_Count=71	1	1	40.77	0.00106534	29.5118	MET	BSF	0.00226172	1487.4	321.595	724.62	1130.8	1170.5	608.872	12053.8	46094.8	16622.9	797.691	257.947	441.062	2714.43	2200.91	918.661	12250.1	14088.2	16622.9	0	0	0	0	0	0	0	1	0
TvY486_0502690	hypothetical protein, conserved | location=TvY486_05:886949-891106(-) | length=1385 ; TOPep_Count=63	3	3	111.86	0.0459635	2.15453	EPI	BSF	0.0270993	110322	108525	104772	342058	182022	173166	156174	101665	170382	59165.4	87046.4	63772.5	821097	342259	261271	158716	31072.2	170382	0	0	1	1	2	1	2	1	1
TvY486_0502730	hypothetical protein, conserved | location=TvY486_05:905772-906422(-) | length=216 ; TOPep_Count=11	1	1	26.01	0.117176	2.27927	MET	EPI	0.0512716	428526	393835	239915	153523	379303	264586	428832	934865	453816	229818	315890	146032	368526	713209	399204	435814	285727	453816	0	1	0	0	0	0	0	0	0
TvY486_0502800	hypothetical protein, conserved | location=TvY486_05:930798-931088(-) | length=96 ; TOPep_Count=7	1	1	19.51	0.0274278	2.3546	MET	BSF	0.018816	10809.9	15377.7	15060.8	32829.7	30349.9	19535.2	23657.6	46861.4	26604.2	5797.31	12334.3	9167.24	78806.4	57067.5	29474.6	24042.8	14322.5	26604.2	0	1	0	1	0	1	0	0	0
TvY486_0502810	iron superoxide dismutase, putative | location=TvY486_05:931900-932232(-) | length=110 ; TOPep_Count=6	2	2	264.08	0.0623233	2.61686	EPI	BSF	0.0336667	239524	217095	188439	822916	626139	238972	233811	194849	238907	128456	174129	114699	1.97538e+06	1.17734e+06	360558	237618	59552.6	238907	0	1	0	4	2	1	2	1	2
TvY486_0502860	hypothetical protein, conserved | location=TvY486_05:940000-940356(-) | length=118 ; TOPep_Count=6	2	2	60.72	0.00531471	2.24852	EPI	MET	0.00627412	41984.7	43610.3	29527.3	76148.5	58199.1	74000.5	29687	24866.6	38106.6	22516.3	34979.3	17972.7	182792	109433	111651	30170.3	7600.07	38106.6	0	0	1	1	1	1	2	2	1
TvY486_0502870	calcium-translocating P-type ATPase, putative | location=TvY486_05:941058-944093(-) | length=1011 ; TOPep_Count=48	22	21	1438.97	0.169623	1.77409	MET	BSF	0.0674682	1.00123e+06	903330	1.34527e+06	2.07154e+06	1.93053e+06	1.61751e+06	1.32249e+06	3.20746e+06	1.23553e+06	536956	724550	818839	4.97266e+06	3.63e+06	2.44049e+06	1.34402e+06	980308	1.23553e+06	4	2	5	13	18	11	16	8	14
TvY486_0503120	hypothetical protein, conserved | location=TvY486_05:1005597-1006475(+) | length=292 ; TOPep_Count=16	2	2	61.08	0.0383375	2.12183	EPI	MET	0.0239151	97510.2	68716.8	46594.9	100953	101549	91671.9	49721.9	31846.4	57073.7	52294.5	55116.9	28361.4	242334	190945	138314	50531.4	9733.33	57073.7	0	0	0	1	1	0	0	1	0
TvY486_0503230	glutamine hydrolysing (not ammonia-dependent) carbomoyl phosphate synthase,putative, (fragment) | location=TvY486_05:1026806-1031106(+) | length=1395 ; TOPep_Cou	10	10	482.93	0.000363569	2.07625	EPI	BSF	0.00121792	259137	235517	280511	547781	566631	495022	534778	404473	432021	138975	188905	170742	1.31493e+06	1.06544e+06	746884	543485	123621	432021	1	2	3	5	5	2	7	4	8
TvY486_0503240	orotidine-5-phosphate decarboxylase/orotate phosphoribosyltransferase, putative,OMPDCase-OPRTase, putative | location=TvY486_05:1033081-1034454(+) | length=457 ;	16	16	1099.85	0.00419049	2.32732	EPI	BSF	0.0055008	1.74409e+06	1.15057e+06	1.80735e+06	3.36576e+06	4.07779e+06	3.49951e+06	2.69996e+06	2.09547e+06	1.87919e+06	935351	922857	1.1001e+06	8.07937e+06	7.66754e+06	5.28002e+06	2.74392e+06	640447	1.87919e+06	8	7	9	23	22	16	13	9	12
TvY486_0503260	aspartate carbamoyltransferase, putative | location=TvY486_05:1035404-1036387(+) | length=327 ; TOPep_Count=20	2	1	133.73	0.00694368	9.70132	MET	EPI	0.00743185	14447.1	31649.7	15387.9	4657.08	23787.6	12808.4	213453	82824.2	103933	7747.98	25385.8	9366.32	11179.2	44728.3	19325.2	216928	25313.9	103933	0	0	0	0	0	0	1	0	0
TvY486_0503280	hypothetical protein, conserved | location=TvY486_05:1038678-1039697(+) | length=339 ; TOPep_Count=22	9	9	588.82	0.0196312	2.70978	EPI	BSF	0.0149373	673855	854291	283589	1.86511e+06	1.63923e+06	1.40507e+06	698017	743368	693513	361387	685216	172615	4.47713e+06	3.08227e+06	2.11995e+06	709382	227199	693513	3	8	0	8	13	5	8	4	6
TvY486_0503290	hypothetical protein, conserved | location=TvY486_05:1040675-1042402(+) | length=575 ; TOPep_Count=33	1	1	13.28	0.000618189	22.3192	EPI	MET	0.0016785	562124	189336	111990	3.33683e+06	3.34802e+06	2.245e+06	124027	162422	113648	301466	151864	68166.4	8.00994e+06	6.29533e+06	3.38724e+06	126046	49641.7	113648	0	1	0	0	0	0	1	1	0
TvY486_0503420	adenylate kinase, putative | location=TvY486_05:1072415-1073197(+) | length=260 ; TOPep_Count=15	2	1	34.76	0.141052	2.57608	BSF	EPI	0.0585412	24992.1	21954.6	41209.2	4615.97	11781.5	17823.5	17873.9	7463.65	22208	13403.2	17609.5	25083.3	11080.4	22152.9	26892	18164.9	2281.15	22208	0	0	1	0	0	0	1	0	0
TvY486_0503430	hypothetical protein, conserved | location=TvY486_05:1073899-1075023(+) | length=374 ; TOPep_Count=24	1	1	61.79	0.221634	8.01128	EPI	MET	0.0827336	5611.66	11596.9	10266.7	1988.67	31057.7	38787.1	5075.67	1759.72	2131.16	3009.52	9301.75	6249.11	4773.73	58398.4	58521.7	5158.3	537.831	2131.16	0	0	0	0	1	0	0	0	0
TvY486_0503450	hypothetical protein, conserved | location=TvY486_05:1085429-1087882(-) | length=817 ; TOPep_Count=50	1	1	14.43	0.0467873	361.813	EPI	MET	0.0274283	209.378	2145.12	0	69239.8	23010.6	10499.2	281.175	0	2.81091	112.289	1720.57	0	166208	43267.3	15841.2	285.753	0	2.81091	0	0	0	2	2	2	0	0	0
TvY486_0503460	hypothetical protein, conserved | location=TvY486_05:1088265-1088582(-) | length=105 ; TOPep_Count=3	1	1	14.09	0.210895	9.40998	BSF	EPI	0.0792986	293.632	9481.39	7921.32	25.9671	215.481	1639.15	6409.03	579.689	7063.22	157.474	7604.9	4821.55	62.333	405.172	2473.13	6513.38	177.173	7063.22	0	0	0	0	0	0	1	0	0
TvY486_0503470	hypothetical protein, conserved | location=TvY486_05:1089123-1091759(-) | length=878 ; TOPep_Count=45	3	3	220.37	0.0207484	2.70652	MET	BSF	0.0155353	73168.3	59784.3	99601.4	164383	197454	85618.2	168692	240490	220230	39240	47952.3	60625.4	394594	371276	129180	171439	73502	220230	1	0	0	3	2	1	2	1	4
TvY486_0503550	hypothetical protein, conserved | location=TvY486_05:1107167-1108375(-) | length=402 ; TOPep_Count=18	1	1	15.88	0.034512	44.8891	EPI	BSF	0.0223618	9954.83	4678.53	5048.85	14951	411803	456762	12572	11997	10440.3	5338.76	3752.59	3073.13	35889.3	774319	689158	12776.7	3666.7	10440.3	0	0	0	0	0	1	0	0	0
TvY486_0503710	dihydrolipoamide branched chain transacylase, putative | location=TvY486_05:1140422-1141741(-) | length=439 ; TOPep_Count=30	11	10	616.94	0.009477	4.39651	EPI	BSF	0.00917271	936615	355230	289672	2.90213e+06	2.5188e+06	1.53223e+06	815470	888316	692417	502305	284926	176317	6.96646e+06	4.73614e+06	2.31181e+06	828747	271500	692417	1	0	0	18	16	14	8	5	6
TvY486_0503740	NUDIX hydrolase, putative | location=TvY486_05:1145068-1145595(-) | length=175 ; TOPep_Count=13	1	1	31.7	0.162007	1.98618	MET	EPI	0.065142	18466	16487.9	10390.2	8846.47	2433.27	12675.4	17846.6	13083.7	16648.9	9903.31	13224.7	6324.29	21235.6	4575.32	19124.6	18137.2	3998.83	16648.9	0	1	0	0	0	0	0	0	1
TvY486_0503780	serine/threonine protein phosphatase, putative | location=TvY486_05:1149576-1151480(-) | length=634 ; TOPep_Count=38	3	3	172.13	0.457916	1.63872	EPI	MET	0.143084	95551.8	180959	74197.3	119767	97356.5	239829	104185	75464.1	99199.1	51244.3	145145	45162.4	287497	183061	361852	105881	23064.4	99199.1	1	2	0	3	2	1	2	0	1
TvY486_0503820	nucleolar RNA helicase II, putative, (fragment),nucleolar RNA helicase Gu, putative, (fragment) | location=TvY486_05:1161675-1163479(-) | length=567 ; TOPep_Coun	6	6	451.37	0.260778	2.24934	MET	BSF	0.0932952	336916	115401	283461	513556	538975	277798	416439	970722	267852	180687	92561.4	172537	1.23277e+06	1.01344e+06	419139	423218	296686	267852	0	1	1	2	4	2	3	5	3
TvY486_0503890	paraflagellar rod component par4, putative | location=TvY486_05:1175460-1177196(-) | length=578 ; TOPep_Count=43	7	6	506.85	0.187452	1.40608	BSF	MET	0.0727645	141802	171545	212076	175603	106827	114385	110926	117660	145093	76048.2	137594	129087	421527	200868	172583	112732	35960.9	145093	2	4	6	2	2	2	6	2	3
TvY486_0503920	small GTP-binding protein, putative | location=TvY486_05:1178420-1179004(-) | length=194 ; TOPep_Count=12	2	1	105.62	0.191622	2.23892	BSF	EPI	0.074035	169394	100354	110833	12559.8	97930.4	59493.8	79144.5	83698.5	87857.8	90845.8	80492.4	67462.1	30149.3	184140	89763.7	80433	25581.1	87857.8	1	1	1	0	1	1	1	1	1
TvY486_0503950	elongation of very long chain fatty acids protein, putative | location=TvY486_05:1183167-1183901(-) | length=244 ; TOPep_Count=8	1	1	20.85	0.163723	1.92545	EPI	MET	0.0655764	5874.57	6097.24	9659.75	13555.6	5839.03	6728.72	5447.21	3112.29	5007.89	3150.52	4890.52	5879.7	32539.7	10979.2	10152.2	5535.89	951.221	5007.89	0	0	0	0	1	0	0	0	0
TvY486_0504020	hypothetical protein, unlikely | location=TvY486_05:1346924-1347928(-) | length=334 ; TOPep_Count=16	6	3	676.69	7.54499e-06	62.3365	MET	BSF	0.000278026	10017.1	11736.3	12673.3	22883.3	10678.1	29491.7	691320	657487	797234	5372.14	9413.54	7714.01	54930.4	20078.2	44496.8	702576	200951	797234	0	0	0	0	0	0	6	4	5
TvY486_0504060	acidocalcisomal exopolyphosphatase, putative | location=TvY486_05:1353324-1354559(+) | length=411 ; TOPep_Count=26	1	1	74.01	0.00487292	4.59571	MET	EPI	0.0059712	13502.4	11213.6	12854.5	1459.81	5214.05	3872.45	14171.5	19416.9	14879.3	7241.31	8994.26	7824.26	3504.22	9804.06	5842.72	14402.3	5934.46	14879.3	0	0	0	0	0	0	1	0	1
TvY486_0600040;TvY486_0028480;TvY486_0201850;TvY486_0201870	hypothetical protein, conserved (fragment) | location=TvY486_06:3221-4240(-) | length=340 ; TOPep_Count=20	4	3	241.36	2.48429e-05	3.12607	EPI	BSF	0.000365144	102698	87730.9	90998.5	333751	254278	291733	139073	158190	148155	55076.7	70367.8	55389	801157	478123	440164	141337	48348.2	148155	0	1	0	3	6	4	3	3	2
TvY486_0600060;TvY486_0000930	cysteine peptidase C (CPC),CPC cysteine peptidase, Clan CA, family C1, Cathepsin B-like | location=TvY486_06:60539-61543(-) | length=334 ; TOPep_Count=17	12	12	1160.16	0.0388543	1.44392	EPI	MET	0.024034	5.77877e+06	5.33007e+06	4.03614e+06	5.38501e+06	4.88039e+06	5.90355e+06	3.54637e+06	3.3998e+06	4.25178e+06	3.09914e+06	4.27518e+06	2.45672e+06	1.29265e+07	9.17667e+06	8.90722e+06	3.60411e+06	1.0391e+06	4.25178e+06	19	26	14	11	13	19	20	15	21
TvY486_0600090	hypothetical protein, conserved | location=TvY486_06:65349-65660(-) | length=103 ; TOPep_Count=4	2	2	135.16	0.455987	1.49092	EPI	BSF	0.142741	128953	179741	85694.1	103768	229921	254312	152862	103024	140737	69157.5	144168	52160.4	249092	432325	383703	155350	31487.8	140737	1	2	0	0	1	2	3	1	2
TvY486_0600130	hypothetical protein, conserved | location=TvY486_06:81562-83571(-) | length=669 ; TOPep_Count=29	1	1	42.7	0.348164	2.4179	BSF	EPI	0.11633	14748	10242	13200.1	7467.8	7131.27	1195.68	21232.4	2347.57	9235.69	7909.34	8214.97	8034.64	17926.2	13409	1804.03	21578.1	717.496	9235.69	1	0	1	0	0	0	0	0	0
TvY486_0600140	kinetoplastid-specific phospho-protein phosphatase, putative | location=TvY486_06:88352-90346(-) | length=664 ; TOPep_Count=42	3	3	110.94	0.00183274	6.85267	EPI	BSF	0.00322421	19273.3	26195.5	19909.2	211557	166745	69711.4	80443.7	88776.6	106200	10336.2	21011.1	12118.3	507835	313533	105180	81753.4	27133.2	106200	0	0	0	2	1	0	0	1	0
TvY486_0600210	alanyl-tRNA synthetase, putative | location=TvY486_06:107328-110210(-) | length=960 ; TOPep_Count=60	7	7	368.15	0.0241748	1.55635	BSF	EPI	0.0173309	498721	614086	488482	387765	265320	375789	521061	442409	465192	267463	492551	297330	930815	498886	566987	529544	135215	465192	3	5	4	6	3	2	6	2	5
TvY486_0600230	40S ribosomal protein L14, putative | location=TvY486_06:111852-112394(-) | length=180 ; TOPep_Count=11	13	12	751.99	0.016195	1.75633	EPI	MET	0.0131571	2.04044e+06	1.85171e+06	3.11066e+06	3.25328e+06	3.7702e+06	3.50304e+06	1.83635e+06	1.98952e+06	2.16761e+06	1.09428e+06	1.48523e+06	1.8934e+06	7.80937e+06	7.08917e+06	5.28535e+06	1.86625e+06	608064	2.16761e+06	11	14	14	15	16	16	14	10	16
TvY486_0600290	hypothetical protein, conserved | location=TvY486_06:177208-178080(-) | length=290 ; TOPep_Count=10	1	1	73.45	0.00483674	4.08547	EPI	BSF	0.00594097	5743.28	13557.6	7453.58	39581.4	36977.9	32745.3	16787.7	33863.2	19145	3080.11	10874.4	4536.85	95013.6	69530.1	49405.8	17061	10349.7	19145	0	1	0	1	0	0	0	0	1
TvY486_0600400	helicase, putative, (fragment) | location=TvY486_06:206719-210045(-) | length=1109 ; TOPep_Count=64	1	1	14.18	0.272079	2.67854	BSF	EPI	0.0960068	11332.1	7711.13	27039.5	4334.19	6702.29	6167.97	6781.8	18740.7	4360.24	6077.4	6185	16458.4	10404	12602.4	9306.18	6892.22	5727.79	4360.24	1	1	1	0	0	0	1	1	0
TvY486_0600460	cysteinyl-tRNA synthetase, putative, (fragment) | location=TvY486_06:216698-219065(-) | length=755 ; TOPep_Count=43	9	9	466.3	0.0137824	1.5218	EPI	BSF	0.0118306	302546	454146	430232	619810	575073	611378	435432	411094	409988	162255	364264	261874	1.48783e+06	1.08132e+06	922441	442521	125644	409988	2	5	3	4	6	4	7	5	5
TvY486_0600470;TvY486_0600500;TvY486_0600540	cysteine peptidase precursor,cysteine peptidase, Clan CA, family C1, Cathepsin L-like | location=TvY486_06:219721-221079(-) | length=452 ; TOPep_Count=20	14	1	1343.14	0.389702	1.98481	EPI	MET	0.1268	42890.6	32396.6	9165.54	22351.8	82745.4	59869.3	23965.4	27370.1	31778.8	23002.2	25984.9	5578.89	53654.7	155588	90330.3	24355.6	8365.23	31778.8	2	1	0	0	5	3	2	1	1
TvY486_0600480	cysteine peptidase precursor, (fragment),cysteine peptidase, Clan CA, family C1, Cathepsin L-like, (fragment) | location=TvY486_06:221653-222294(-) | length=213	9	1	891.33	0.373188	7.01556	EPI	BSF	0.122704	6311.75	14626.7	3811.59	2949.21	116889	53796.6	49015.5	13970.6	30408.5	3384.98	11731.9	2320.04	7079.46	219789	81167.9	49813.5	4269.9	30408.5	0	1	0	0	1	1	1	0	1
TvY486_0600530	cysteine peptidase, Clan CA, family C1, Cathepsin L-like, (fragment) | location=TvY486_06:235270-236238(-) | length=323 ; TOPep_Count=13	8	1	518.71	0.247874	1.89894	EPI	MET	0.0901797	123744	150153	43772.5	118239	88912.5	133424	71696.6	67984.2	39669.5	66363.6	120435	26643.5	283829	167184	201309	72863.9	20778.3	39669.5	1	2	1	3	3	2	1	1	1
TvY486_0600580	hydroxyacylglutathione hydrolase, putative,glyoxalase II | location=TvY486_06:249061-250035(-) | length=324 ; TOPep_Count=25	4	3	185.65	0.828664	1.48855	EPI	BSF	0.226548	34419.3	41327.4	24109	91115.2	38357.4	19167.8	39310.7	28751.8	32130.5	18459	33148.1	14674.7	218718	72124	28920.1	39950.7	8787.52	32130.5	0	2	0	2	0	0	0	0	0
TvY486_0600730	hypothetical protein, conserved | location=TvY486_06:292333-294189(-) | length=618 ; TOPep_Count=39	1	1	22.97	0.680664	1.53356	EPI	MET	0.194433	8196.17	3058.64	4066.36	6180.83	3388.29	11615.8	3588.13	5258.87	4967.2	4395.59	2453.3	2475.12	14836.8	6371.05	17525.8	3646.55	1607.29	4967.2	0	0	0	1	0	1	0	0	0
TvY486_0600770	proteasome beta-1 subunit, putative | location=TvY486_06:298209-299057(-) | length=282 ; TOPep_Count=14	4	4	292.89	0.585103	1.28864	BSF	MET	0.17209	218211	348418	374080	264166	200188	296686	282360	134901	312738	117026	279461	227695	634121	376416	447636	286957	41230.4	312738	3	3	3	3	4	4	4	2	5
TvY486_0600880	hypothetical protein, conserved | location=TvY486_06:345757-346347(-) | length=196 ; TOPep_Count=11	6	6	293.22	0.604849	1.23848	EPI	BSF	0.17689	203679	216845	174030	323400	231427	181518	286443	175638	228923	109233	173928	105929	776310	435156	273872	291106	53681.1	228923	4	5	4	3	3	3	3	5	2
TvY486_0600920	alkyl-dihydroxyacetone phosphate synthase,alkyl-DHAP synthase,alkylglycerone-phosphate synthase | location=TvY486_06:353826-355679(-) | length=617 ; TOPep_Count=	4	4	142.9	0.00353085	3.22874	EPI	BSF	0.0048316	21950.1	12811.7	20682.6	68642.1	66557.5	43815.7	26435.3	25599.8	36654.3	11771.8	10276.1	12589.1	164773	125149	66108.8	26865.7	7824.19	36654.3	0	0	1	2	3	1	2	1	1
TvY486_0600940	hypothetical protein, conserved | location=TvY486_06:360137-361117(-) | length=326 ; TOPep_Count=11	1	1	92.11	0.271532	27.7894	EPI	BSF	0.0959451	755.229	1177.89	0	51743.5	928.32	1048.29	1790.3	2640.1	2046.66	405.028	944.769	0	124208	1745.54	1581.64	1819.45	806.904	2046.66	0	0	0	1	0	0	0	0	0
TvY486_0600970	2-hydroxy-3-oxopropionate reductase, putative, (fragment) | location=TvY486_06:366544-367362(-) | length=273 ; TOPep_Count=15	2	2	104.64	0.000668286	1.94959	EPI	MET	0.00173246	225316	229654	186886	395462	309309	340786	164430	190927	180937	120837	184202	113754	949292	581598	514174	167107	58353.8	180937	2	1	1	4	2	5	3	1	3
TvY486_0601060	hypothetical protein, conserved | location=TvY486_06:384282-385955(-) | length=557 ; TOPep_Count=33	1	1	24.65	0.105838	85.0928	EPI	BSF	0.0476444	56.0998	0.00746363	240.431	909.034	8335.76	15988.5	19.9451	1709.38	4828.99	30.0862	0.00598648	146.346	2182.1	15673.9	24123.2	20.2698	522.446	4828.99	0	0	0	0	0	1	0	0	0
TvY486_0601170	hypothetical protein, conserved | location=TvY486_06:408362-410506(-) | length=714 ; TOPep_Count=46	3	3	188.36	0.187721	1.58719	BSF	EPI	0.0728125	156016	189066	103412	64532.4	116028	102011	113737	116695	165218	83671.2	151647	62944.8	154908	218170	153914	115589	35665.8	165218	1	1	0	1	3	1	3	2	2
TvY486_0601190	kinesin, putative | location=TvY486_06:413883-415724(-) | length=613 ; TOPep_Count=38	3	3	101.32	0.00126348	6.6521	BSF	EPI	0.00248813	50291.6	36705.4	70273.2	5662.61	7973.95	10005.6	35462.1	69064	29245.3	26971.3	29441	42773.9	13592.9	14993.6	15096.4	36039.5	21108.3	29245.3	0	1	3	0	0	0	1	0	1
TvY486_0601220	hypothetical protein | location=TvY486_06:419279-419704(-) | length=141 ; TOPep_Count=4	1	1	15.92	0.0401132	539.359	BSF	MET	0.0245479	14675	173321	718039	2520.29	2830.14	1323.74	0	1198.94	480.893	7870.17	139018	437056	6049.85	5321.57	1997.25	0	366.438	480.893	0	0	1	0	0	0	0	0	0
TvY486_0601230	phosphatase 2C, putative | location=TvY486_06:425544-426689(-) | length=381 ; TOPep_Count=22	5	5	362.66	3.78911e-05	3.57916	BSF	EPI	0.00039251	670229	649619	771829	210918	189219	184268	299877	207553	252023	359443	521051	469797	506301	355791	278022	304759	63435.2	252023	3	5	4	1	3	3	5	2	4
TvY486_0601330	aspartyl-tRNA synthetase, putative | location=TvY486_06:442452-444416(-) | length=654 ; TOPep_Count=43	4	4	251.81	0.0567481	1.4962	EPI	BSF	0.0313063	238283	208111	240178	440966	296926	289359	258259	287442	235229	127791	166923	146192	1.05852e+06	558314	436582	262464	87852	235229	1	0	2	1	1	0	2	1	2
TvY486_0601410	hypothetical protein, conserved | location=TvY486_06:462304-464907(-) | length=867 ; TOPep_Count=58	1	1	38.88	0.491067	2.67384	MET	EPI	0.150653	5.7027	633.051	460.49	0.00671646	586.926	151.455	700.681	246.435	1027.22	3.05835	507.762	280.291	0.0161226	1103.61	228.514	712.088	75.3188	1027.22	0	0	0	0	1	0	0	0	1
TvY486_0601460	hypothetical protein, conserved | location=TvY486_06:470944-471912(-) | length=322 ; TOPep_Count=17	1	1	28.3	0.263729	1.21617	BSF	EPI	0.09396	58928.1	47346.4	58583.4	47958	38748.4	48848.6	38956.5	46717.2	54398.7	31603.1	37975.9	35658.6	115121	72859.3	73702.3	39590.7	14278.4	54398.7	0	1	1	2	1	1	1	1	1
TvY486_0601490	hypothetical protein, conserved | location=TvY486_06:474962-476548(-) | length=528 ; TOPep_Count=32	11	10	658.28	0.0180526	2.59817	EPI	MET	0.0140894	505044	669245	331452	808319	899595	739688	385039	200356	356655	270854	536793	201748	1.94034e+06	1.69152e+06	1.11603e+06	391308	61235.7	356655	5	5	1	4	9	9	6	3	4
TvY486_0601670	co-chaperone, putative | location=TvY486_06:512090-512755(+) | length=221 ; TOPep_Count=18	13	13	832.72	0.000654978	3.87138	EPI	MET	0.00172395	1.99481e+06	1.81894e+06	1.37804e+06	5.58109e+06	3.6526e+06	3.32976e+06	1.18119e+06	1.14073e+06	923289	1.06981e+06	1.45895e+06	838784	1.33972e+07	6.86805e+06	5.02392e+06	1.20042e+06	348645	923289	6	9	5	19	18	18	9	10	11
TvY486_0601710	hypothetical protein, conserved | location=TvY486_06:519509-520495(+) | length=328 ; TOPep_Count=15	1	1	22.7	0.518701	3.32679	MET	BSF	0.156486	3754.22	7391.01	20687.7	13404.7	15997.3	58106.5	29649.6	3623.17	72628.6	2013.38	5928.24	12592.2	32177.5	30079.9	87670.6	30132.3	1107.37	72628.6	0	0	0	0	0	0	0	0	1
TvY486_0601720	4-methyl-5(beta-hydroxyethyl)-thiazole monophosphate synthesis protein, putative | location=TvY486_06:520727-521320(+) | length=197 ; TOPep_Count=9	6	5	810.74	0.795536	1.11256	EPI	MET	0.218787	2.02482e+06	1.93741e+06	1.58318e+06	2.36547e+06	1.86053e+06	1.32728e+06	1.85608e+06	1.6771e+06	1.45826e+06	1.08591e+06	1.55397e+06	963652	5.67822e+06	3.49839e+06	2.00259e+06	1.88629e+06	512579	1.45826e+06	8	7	7	8	8	6	11	8	9
TvY486_0601750	hypothetical protein, conserved (fragment) | location=TvY486_06:527749-530059(+) | length=635 ; TOPep_Count=51	11	11	479.18	0.000480598	2.77329	EPI	MET	0.00146707	430467	413517	282138	1.03046e+06	902244	846899	346371	288087	367818	230859	331677	171732	2.47357e+06	1.6965e+06	1.27779e+06	352010	88049.1	367818	4	6	0	6	9	5	4	0	1
TvY486_0601770	rac serine-threonine kinase, putative,protein kinase, putative | location=TvY486_06:532341-533708(+) | length=455 ; TOPep_Count=22	2	2	72.25	0.180611	1.99234	BSF	EPI	0.0707478	752107	366845	907155	426541	228684	361724	439236	543834	296412	403354	294242	552168	1.0239e+06	429998	545766	446387	166214	296412	0	0	2	0	0	1	1	0	0
TvY486_0601780	hypothetical protein, conserved | location=TvY486_06:535404-535997(+) | length=197 ; TOPep_Count=7	1	1	35.41	0.137659	55.2892	BSF	EPI	0.0575032	1490.57	6681.09	4883.32	0	0	236.122	5697.4	0	792.773	799.389	5358.82	2972.38	0	0	356.258	5790.15	0	792.773	0	1	0	0	0	0	0	0	0
TvY486_0601850	adenosine kinase, putative | location=TvY486_06:546539-547573(+) | length=344 ; TOPep_Count=16	7	7	408.11	0.033544	2.33758	MET	BSF	0.0219049	791996	463726	425762	1.57936e+06	1.08022e+06	667166	1.34435e+06	1.21667e+06	1.3696e+06	424746	371949	259153	3.79118e+06	2.03116e+06	1.00661e+06	1.36623e+06	371855	1.3696e+06	1	3	1	3	3	2	5	4	7
TvY486_0601900	p22 protein precursor, putative | location=TvY486_06:560474-561154(+) | length=226 ; TOPep_Count=12	4	4	329.82	0.0269532	2.41768	EPI	MET	0.0186391	283255	243577	132865	478289	721983	366999	239101	166780	242372	151909	195370	80872.5	1.14811e+06	1.35756e+06	553724	242994	50973.6	242372	2	2	2	3	4	1	1	1	1
TvY486_0601980	hypothetical protein, conserved | location=TvY486_06:576025-576744(+) | length=239 ; TOPep_Count=19	4	4	251.29	0.010034	2.60928	EPI	BSF	0.00954116	510572	473532	268671	894756	1.06263e+06	1.31146e+06	544213	339173	541339	273819	379814	163535	2.14783e+06	1.99807e+06	1.97872e+06	553074	103663	541339	2	3	0	5	4	6	2	0	2
TvY486_0602000	hypothetical protein, conserved | location=TvY486_06:580000-580458(+) | length=152 ; TOPep_Count=9	1	1	77.14	0.75777	2.9909	EPI	BSF	0.211484	789.697	9148.73	2164.19	0	18656.5	17541.2	5333.52	4903.26	4137.32	423.513	7338.08	1317.3	0	35080.1	26466	5420.35	1498.6	4137.32	0	1	0	0	1	1	1	1	0
TvY486_0602030	RNA-binding protein, putative | location=TvY486_06:586715-589036(+) | length=773 ; TOPep_Count=38	5	5	205.76	0.00717151	2.77505	MET	BSF	0.00759689	70591.9	63864.9	110869	86649.5	120339	81839.7	184645	307750	188396	37858.3	51225.2	67483.7	207999	226276	123479	187651	94059	188396	1	0	1	1	2	1	5	2	2
TvY486_0602100	hypothetical protein, conserved | location=TvY486_06:598084-598515(+) | length=143 ; TOPep_Count=5	1	1	34.42	0.0870056	17.3496	EPI	MET	0.0419878	7956.9	16770.9	2345.92	43049.5	56133.3	4502.63	4592.06	119.377	1264.8	4267.27	13451.8	1427.92	103339	105548	6793.53	4666.82	36.4857	1264.8	0	0	0	0	1	0	0	0	0
TvY486_0602140	importin alpha, putative | location=TvY486_06:602302-603900(+) | length=532 ; TOPep_Count=22	8	8	554.89	0.94339	1.11721	MET	EPI	0.250543	501832	253750	423681	443666	266127	375865	346938	576657	289313	269132	203530	257886	1.065e+06	500404	567102	352586	176246	289313	3	3	5	6	4	6	7	6	6
TvY486_0602180	ubiquitin hydrolase, putative,cysteine peptidase, Clan CA, family C19, putative | location=TvY486_06:617267-619324(+) | length=685 ; TOPep_Count=45	3	3	163.62	0.0062965	3.86075	BSF	MET	0.00694077	68926.1	73894.8	112967	63882.6	25640.7	32709.4	20350.3	24403.2	21500	36964.9	59270.1	68761	153348	48212.7	49351.6	20681.6	7458.46	21500	0	2	4	1	1	0	0	0	0
TvY486_0602190	small nuclear ribonucleoprotein Sm-E | location=TvY486_06:620720-620980(+) | length=86 ; TOPep_Count=6	1	1	67.31	0.421975	1.80987	MET	EPI	0.134294	17061.5	14255.3	17332.2	24766.5	15499.6	4891.62	16560.8	46863.7	18304.8	9150.04	11434	10549.8	59451.1	29144.1	7380.43	16830.5	14323.2	18304.8	0	0	1	1	0	0	1	0	1
TvY486_0602230	Pyridoxal kinase, putative | location=TvY486_06:632744-633646(+) | length=300 ; TOPep_Count=15	4	4	167.74	0.892073	1.16127	BSF	MET	0.240443	300248	131151	222022	177664	201440	206833	147224	223163	192289	161023	105195	135140	426477	378770	312067	149621	68206.2	192289	1	1	2	1	1	3	2	3	2
TvY486_0602270	L-threonine 3-dehydrogenase, putative, (fragment) | location=TvY486_06:648537-649211(+) | length=225 ; TOPep_Count=13	5	5	280.36	0.0364137	3.65916	EPI	MET	0.0231062	253150	261006	65923.5	465488	550458	497003	202650	96246.8	114572	135764	209350	40126.4	1.11739e+06	1.03504e+06	749873	205949	29416.3	114572	1	1	0	3	4	3	1	0	0
TvY486_0602530	small GTP-binding protein Rab28, putative | location=TvY486_06:712707-713450(+) | length=247 ; TOPep_Count=19	1	1	35.73	0.917633	1.19322	EPI	BSF	0.245155	18552.6	8771.51	22062.9	35866	10899	12164.6	16431.2	25726	14246.6	9949.74	7035.51	13429.2	86094.9	20493.7	18353.8	16698.7	7862.74	14246.6	0	0	1	0	0	0	0	0	0
TvY486_0602540	aldehyde dehydrogenase family, putative | location=TvY486_06:714040-715632(+) | length=530 ; TOPep_Count=26	7	7	528.3	6.27743e-05	2.53371	EPI	BSF	0.000511911	240327	284064	247220	668403	679223	607416	344573	414837	326017	128887	227844	150478	1.60448e+06	1.27715e+06	916463	350183	126788	326017	1	3	0	6	11	9	2	2	4
TvY486_0602590	hypothetical protein, conserved | location=TvY486_06:727070-728350(+) | length=426 ; TOPep_Count=14	3	3	91.56	0.0513939	2.74305	MET	BSF	0.0291998	212221	125171	235844	228618	271793	285993	436967	840992	294457	113814	100398	143554	548788	511056	431503	444081	257036	294457	0	0	0	0	1	2	1	3	1
TvY486_0602710	hypothetical protein, conserved | location=TvY486_06:765029-765562(+) | length=177 ; TOPep_Count=11	3	3	214.62	0.00315459	3.15571	BSF	EPI	0.00457138	138726	102151	81083.3	34425.3	29467.4	38131.9	57807.1	100635	66952.5	74398.8	81933.8	49353.8	82636.6	55408.1	57533.1	58748.2	30757.5	66952.5	1	2	1	1	1	0	1	0	1
TvY486_0602790	intraflagellar transport (IFT) protein, putative | location=TvY486_06:784718-785110(+) | length=130 ; TOPep_Count=12	3	2	115.53	0.756353	1.41396	BSF	EPI	0.211257	27983.3	62603.8	116447	80959	44175.4	21286.6	52899	58855.7	56218.1	15007.4	50213.7	70879	194339	83063.8	32117	53760.2	17988.3	56218.1	0	1	1	1	1	0	2	0	1
TvY486_0602990	endosomal trafficking protein RME-8, putative, (fragment) | location=TvY486_06:851411-858112(-) | length=2099 ; TOPep_Count=122	23	22	1001.93	0.270646	1.43653	EPI	MET	0.095763	1.5558e+06	1.68582e+06	1.16925e+06	2.51123e+06	1.71516e+06	1.29999e+06	1.2267e+06	1.35663e+06	1.2637e+06	834375	1.35217e+06	711702	6.02812e+06	3.22505e+06	1.96141e+06	1.24667e+06	414632	1.2637e+06	9	12	8	11	14	11	20	11	12
TvY486_0603020	hypothetical protein, conserved | location=TvY486_06:863811-864647(-) | length=278 ; TOPep_Count=14	1	1	17.92	0.348945	1.64846	EPI	BSF	0.116515	10086.8	6596.13	1872.59	10512.7	12710.7	7364.71	9990.84	6386.41	8401.73	5409.52	5290.68	1139.81	25235.3	23900.1	11111.8	10153.5	1951.91	8401.73	0	0	0	0	0	1	0	1	0
TvY486_0603100	hypothetical protein, conserved (fragment) | location=TvY486_06:893068-894096(-) | length=342 ; TOPep_Count=14	2	2	69.77	0.00706025	3.15673	EPI	MET	0.00752539	16151.6	23308.4	9450.19	44901.8	46920.8	41215.1	12557.3	19006.6	10580.2	8662.08	18695.4	5752.14	107785	88225.9	62184.9	12761.7	5809.08	10580.2	0	2	0	1	2	2	1	0	0
TvY486_0603120	sphingosine phosphate lyase-like protein, putative | location=TvY486_06:898030-899646(-) | length=538 ; TOPep_Count=25	5	5	277.34	0.556561	1.23133	BSF	MET	0.165775	276538	319000	214100	188736	319537	235956	198400	272966	186164	148307	255866	130318	453054	600831	356008	201630	83427.9	186164	5	4	2	2	3	3	5	2	3
TvY486_0603140	ADP-ribosylation factor-like protein, putative | location=TvY486_06:903759-904310(-) | length=183 ; TOPep_Count=10	5	4	261.74	0.193848	1.8064	BSF	EPI	0.0746294	420953	424234	967873	463122	272563	268004	525426	485018	454652	225757	340272	589125	1.11171e+06	512506	404361	533980	148238	454652	2	3	3	1	2	1	4	2	5
TvY486_0603230	heat shock 70 kDa protein, mitochondrial precursor, putative | location=TvY486_06:931612-933573(-) | length=653 ; TOPep_Count=41	46	44	4004.41	0.000113605	3.17834	EPI	BSF	0.000644037	1.01297e+07	1.23296e+07	8.35395e+06	3.73385e+07	3.17252e+07	2.88713e+07	1.22188e+07	1.27294e+07	1.09984e+07	5.43254e+06	9.88943e+06	5.08489e+06	8.96297e+07	5.96535e+07	4.35608e+07	1.24178e+07	3.89053e+06	1.09984e+07	38	50	35	62	75	63	45	44	44
TvY486_0603320	reticulon domain protein | location=TvY486_06:953929-954486(-) | length=185 ; TOPep_Count=7	7	7	508.13	0.000274147	2.67445	EPI	BSF	0.00105757	627768	804817	724831	2.00701e+06	1.81538e+06	1.9475e+06	1.21427e+06	839554	974557	336671	645534	441190	4.81776e+06	3.4135e+06	2.93837e+06	1.23404e+06	256596	974557	6	6	6	7	11	10	10	5	8
TvY486_0603360	replication factor C, subunit 2, putative | location=TvY486_06:966160-967203(-) | length=347 ; TOPep_Count=25	2	2	135.18	0.0244691	2.10489	EPI	BSF	0.0173635	99607.4	66016.3	148964	231008	250045	181117	182267	236345	171347	53419.3	52950.8	90671.2	554527	470164	273268	185234	72235	171347	0	0	1	0	1	0	3	2	1
TvY486_0603420	hypothetical protein, conserved | location=TvY486_06:976982-977470(-) | length=162 ; TOPep_Count=7	1	1	22.45	0.113924	2.86699	EPI	BSF	0.0501893	74136.1	125803	22208.2	303124	162786	170986	90656.8	177809	84689.8	39759.1	100905	13517.7	727638	306089	257982	92132.8	54344.5	84689.8	1	1	1	2	2	1	1	1	1
TvY486_0603470	TPR domain protein, conserved, putative | location=TvY486_06:987727-988968(-) | length=413 ; TOPep_Count=25	8	8	363.38	0.0925857	1.62598	EPI	BSF	0.0436198	250645	481345	362234	755859	541373	481957	432315	381073	409944	134420	386081	220485	1.81441e+06	1.01795e+06	727172	439354	116469	409944	3	6	4	6	8	5	6	3	5
TvY486_0603490	hypothetical protein, conserved | location=TvY486_06:992276-992602(-) | length=108 ; TOPep_Count=6	5	5	391.8	0.00605145	6.03501	BSF	EPI	0.00678665	5.97172e+06	2.4038e+06	2.10529e+06	708036	582252	446379	1.77791e+06	4.12574e+06	2.133e+06	3.20263e+06	1.92805e+06	1.28145e+06	1.69961e+06	1.09482e+06	673493	1.80685e+06	1.26097e+06	2.133e+06	2	5	2	2	1	1	2	4	3
TvY486_0603500	iron superoxide dismutase-like, putative | location=TvY486_06:993059-993850(-) | length=263 ; TOPep_Count=16	1	1	13.36	0.00717112	2.87176	EPI	MET	0.00759689	19784	32433.7	25440	74049.3	43260.9	56504.1	24975.2	14195.4	21354.7	10610.1	26014.6	15484.8	177752	81344.3	85252.8	25381.8	4338.6	21354.7	0	1	0	0	1	0	0	0	0
TvY486_0603540	hypothetical protein, conserved | location=TvY486_06:998205-998981(-) | length=258 ; TOPep_Count=18	4	4	259.09	0.0013358	2.636	EPI	BSF	0.00260046	52293.1	43165.1	53610.8	142085	117191	133670	78051.7	47457.5	71148	28044.7	34622.2	32631.9	341069	220357	201680	79322.4	14504.6	71148	0	1	0	3	1	2	2	0	1
TvY486_0603560	chaperonin HSP60/CNP60, putative | location=TvY486_06:1000724-1002328(-) | length=534 ; TOPep_Count=30	3	2	192.67	0.000153323	15.0973	MET	BSF	0.000760549	5825.6	5830.96	2227.89	60853.9	88692.8	54708.8	63858.6	90047	55712.8	3124.26	4676.94	1356.07	146077	166771	82544.1	64898.3	27521.4	55712.8	0	0	0	1	3	2	2	1	2
TvY486_0603590	hypothetical protein, conserved | location=TvY486_06:1007858-1008172(-) | length=104 ; TOPep_Count=8	1	1	79.53	0.605578	1.86995	EPI	MET	0.177002	57207	149207	12476.6	156837	109733	45286.3	56153.7	50877.4	59741	30680	119677	7594.25	376480	206332	68327.6	57068	15549.9	59741	1	1	0	1	1	0	0	0	1
TvY486_0603610	hypothetical protein, conserved | location=TvY486_06:1018182-1018598(-) | length=138 ; TOPep_Count=8	1	1	43.38	0.0159127	8.80523	BSF	MET	0.0130197	407920	262170	217894	15333.1	35832.7	140793	35253.4	39255.9	26338	218767	210283	132628	36806.6	67376.9	212428	35827.3	11997.9	26338	2	1	1	0	1	0	1	0	1
TvY486_0603640	aldehyde dehydrogenase, putative | location=TvY486_06:1023030-1024826(-) | length=598 ; TOPep_Count=30	8	8	564.94	0.000146291	7.1127	EPI	BSF	0.000735604	81164.2	90399	80658.7	590390	731277	472311	128617	194865	97883.7	43528.2	72507.9	49095.4	1.41721e+06	1.37503e+06	712618	130711	59557.4	97883.7	0	0	0	4	12	6	0	1	0
TvY486_0603680	hypothetical protein, conserved | location=TvY486_06:1030076-1030759(-) | length=227 ; TOPep_Count=9	1	1	32.08	0.525998	1.90831	MET	BSF	0.158192	13421.5	9332.53	11652.4	2038.77	14084.7	18295.1	8557.63	39716.8	17383.8	7197.94	7485.51	7092.57	4893.99	26483.8	27603.5	8696.96	12138.8	17383.8	1	1	0	0	1	1	1	1	1
TvY486_0603710	glyceraldehyde 3-phosphate dehydrogenase, putative | location=TvY486_06:1038382-1039461(-) | length=359 ; TOPep_Count=25	27	25	2191.87	0.00126342	3.84301	BSF	EPI	0.00248813	2.86951e+07	1.95436e+07	4.00039e+07	6.62137e+06	8.06058e+06	8.27988e+06	1.00057e+07	1.30967e+07	1.20047e+07	1.53891e+07	1.56757e+07	2.43496e+07	1.58943e+07	1.51565e+07	1.24926e+07	1.01686e+07	4.0028e+06	1.20047e+07	67	68	85	20	39	42	45	41	40
TvY486_0603730	hypothetical protein, conserved | location=TvY486_06:1041827-1043026(-) | length=399 ; TOPep_Count=21	4	4	203.29	0.00389827	1.3393	BSF	EPI	0.00523714	182075	191896	163998	120376	144798	136506	132649	137114	134197	97646.6	153918	99822.6	288958	272265	205959	134809	41906.8	134197	2	4	2	4	2	2	4	4	4
TvY486_0603790	eukaryotic translation initiation factor 3 subunit 7-like protein, putative | location=TvY486_06:1048159-1049637(-) | length=492 ; TOPep_Count=26	7	7	353.36	0.186836	1.18437	BSF	MET	0.0726346	562399	598991	698401	691728	581365	562855	527755	468251	574271	301613	480443	425103	1.66047e+06	1.09315e+06	849230	536347	143113	574271	2	8	3	3	4	3	3	2	3
TvY486_0603810	kinesin, putative | location=TvY486_06:1053968-1057289(-) | length=1107 ; TOPep_Count=68	1	1	69.48	0.459091	2.64303	BSF	EPI	0.143365	18821.8	8018.57	27703.6	10447.4	2091.3	8098.18	18863.2	0	8111.31	10094.1	6431.59	16862.6	25078.6	3932.3	12218.5	19170.3	0	8111.31	0	0	0	0	0	0	1	0	0
TvY486_0603830	hypothetical protein, conserved | location=TvY486_06:1060793-1061839(-) | length=348 ; TOPep_Count=22	5	5	297.48	0.325476	1.74372	EPI	MET	0.110831	315860	162767	618607	674470	484034	398966	403633	242101	247455	169395	130553	376534	1.61904e+06	910138	601957	410204	73994.2	247455	2	2	3	2	2	3	2	1	2
TvY486_0603870	valyl-tRNA synthetase, putative | location=TvY486_06:1072402-1075332(-) | length=976 ; TOPep_Count=54	4	4	223.72	0.00272941	2.66671	EPI	BSF	0.00413418	64897.9	81471	58423.8	200918	188169	157036	48738.5	87558.9	83262.4	34804.6	65346.9	35561.4	482295	353817	236935	49532	26761	83262.4	1	3	2	3	5	5	2	2	3
TvY486_0603890	hypothetical protein, conserved | location=TvY486_06:1078274-1078897(-) | length=207 ; TOPep_Count=8	5	5	397.49	0.0049452	1.9291	BSF	EPI	0.00603111	1.9277e+06	1.68531e+06	2.0236e+06	749519	1.06817e+06	1.1042e+06	1.00468e+06	1.32069e+06	1.14115e+06	1.03382e+06	1.35176e+06	1.23172e+06	1.79919e+06	2.00849e+06	1.66601e+06	1.02103e+06	403647	1.14115e+06	6	5	5	3	4	3	6	5	4
TvY486_0603920	RNA-binding protein, putative | location=TvY486_06:1082999-1083424(-) | length=141 ; TOPep_Count=7	1	1	26.48	0.559973	Infinity	EPI	MET	0.166622	0.631796	0	46.306	14337.3	0	0	0	0	0	0.338831	0	28.1856	34416.2	0	0	0	0	0	0	0	0	1	0	0	0	0	0
TvY486_0603930	3-hydroxy-3-methylglutaryl-CoA reductase, putative | location=TvY486_06:1084550-1085854(-) | length=434 ; TOPep_Count=22	3	2	161.72	0.0143852	4.7645	EPI	BSF	0.0121644	2679.46	4537.92	5567.06	27923.1	9711.08	23277.3	4858.91	9211.19	4993.47	1436.99	3639.81	3388.56	67028.4	18259.9	35120.5	4938.02	2815.26	4993.47	0	0	0	1	1	0	0	0	0
TvY486_0603940	hypothetical protein, conserved | location=TvY486_06:1087278-1089662(-) | length=794 ; TOPep_Count=42	2	2	97.8	0.00969537	2.8735	BSF	EPI	0.00927961	229142	150279	123106	61864.4	49790	63228.6	199806	96083.3	148523	122888	120537	74932.1	148503	93621	95398.8	203059	29366.3	148523	0	0	0	0	0	0	2	0	1
TvY486_0603990	hypothetical protein, conserved (fragment) | location=TvY486_06:1106012-1107274(+) | length=420 ; TOPep_Count=26	4	3	118.13	0.839937	1.37728	BSF	MET	0.229387	33858.5	34355.2	72459	15665.5	48410.1	73424	37620.1	28332.3	36185.6	18158.3	27555.8	44104.4	37604.5	91026.3	110781	38232.5	8659.31	36185.6	0	1	0	1	3	2	2	0	1
TvY486_0604010	kinetoplastid-specific phospho-protein phosphatase, putative | location=TvY486_06:1108368-1109435(+) | length=355 ; TOPep_Count=16	1	1	41.48	0.487024	10.7156	EPI	BSF	0.149731	0	624.706	2749.72	20403.8	13992.7	1762.71	11305.6	0	11337.9	0	501.069	1673.7	48978.4	26310.7	2659.57	11489.7	0	11337.9	0	0	0	0	1	0	0	0	0
TvY486_0604030	UV excision repair RAD23 protein, putative, (fragment) | location=TvY486_06:1114066-1114962(+) | length=299 ; TOPep_Count=14	1	1	44.38	0.0187885	4.02984	MET	BSF	0.0144846	24297.6	15958.9	46366.8	91639.8	34902.5	35043.2	109371	129909	109798	13030.8	12800.4	28222.6	219978	65627.7	52872.9	111152	39704.7	109798	0	0	0	0	0	0	1	1	0
TvY486_0604040	flagellar component | location=TvY486_06:1117671-1118747(+) | length=358 ; TOPep_Count=27	17	17	880.79	0.00855694	2.05165	EPI	MET	0.00850561	2.38939e+06	2.48972e+06	1.98891e+06	3.33645e+06	3.40048e+06	2.9286e+06	1.27848e+06	2.14092e+06	1.2917e+06	1.28143e+06	1.99697e+06	1.21061e+06	8.00903e+06	6.39398e+06	4.41865e+06	1.29929e+06	654339	1.2917e+06	11	12	6	19	19	16	8	3	12
TvY486_0604100	phosphoglycerate kinase, putative | location=TvY486_06:1130871-1131986(+) | length=371 ; TOPep_Count=25	4	4	111.73	0.0115737	2.4307	BSF	EPI	0.010643	34842.9	41947.7	72035.5	21808	18899.6	20519.9	32897.9	28572.2	33408.1	18686.2	33645.7	43846.6	52349.3	35537.3	30960.3	33433.5	8732.64	33408.1	0	3	2	0	0	0	2	0	2
TvY486_0604110	CAS/CSE/importin domain protein, putative | location=TvY486_06:1132926-1135808(+) | length=960 ; TOPep_Count=46	1	1	24.82	0.0321983	1.61081	MET	EPI	0.0212142	30708.6	29806.1	37631	19976.6	32053.9	26444.9	38794.6	47514.3	40099.7	16469	23907.1	22905.3	47953.1	60271.5	39899.9	39426.2	14522	40099.7	1	1	1	0	0	0	1	1	1
TvY486_0604120	hypothetical protein, conserved (fragment) | location=TvY486_06:1136776-1138698(+) | length=640 ; TOPep_Count=31	2	2	138.82	0.00377947	11.6431	MET	EPI	0.00511752	12823.3	5978.08	2091.24	1702.98	1676.04	1621.68	18394.1	19087.3	20742	6877.11	4794.94	1272.9	4087.93	3151.49	2446.77	18693.5	5833.73	20742	1	0	0	0	0	0	1	0	1
TvY486_0604140	hypothetical protein, conserved | location=TvY486_06:1143276-1145480(+) | length=734 ; TOPep_Count=35	9	9	705.62	0.144084	1.73142	BSF	MET	0.059417	894654	538213	995668	791735	402483	467690	478399	429082	495145	479802	431693	606044	1.90053e+06	756796	705647	486188	131142	495145	7	9	11	8	9	7	9	7	10
TvY486_0604150	DNA ligase I, putative | location=TvY486_06:1148420-1150510(+) | length=696 ; TOPep_Count=34	1	1	23.47	0.0609893	2.32706	EPI	BSF	0.0332596	68321.5	29853.8	33237	151102	79797.1	74904.8	64908.6	58030.8	70644.8	36640.7	23945.3	20230.7	362715	150044	113016	65965.4	17736.2	70644.8	0	0	0	1	2	1	2	1	1
TvY486_0604220;TvY486_0030550;TvY486_0604210;TvY486_0604240	S-adenosylmethionine synthetase, putative, (fragment) | location=TvY486_06:1158707-1159869(+) | length=388 ; TOPep_Count=22	18	15	1410.93	0.00529331	2.52748	EPI	BSF	0.00626318	2.40119e+06	2.90781e+06	1.71205e+06	6.72014e+06	4.42724e+06	6.59816e+06	3.10419e+06	2.5187e+06	3.28643e+06	1.28775e+06	2.33231e+06	1.04209e+06	1.61314e+07	8.3246e+06	9.95524e+06	3.15473e+06	769799	3.28643e+06	16	16	12	21	21	25	25	12	21
TvY486_0604280	mago nashi-like protein, putative | location=TvY486_06:1180053-1180562(+) | length=169 ; TOPep_Count=16	2	2	45.68	0.335089	1.45419	BSF	EPI	0.113059	217210	345595	220123	207954	157865	172575	251867	119994	224545	116489	277197	133985	499186	296837	260380	255968	36674.4	224545	0	0	0	1	0	0	0	0	1
TvY486_0604290	serine/arginine-rich protein specific kinase SRPK, putative,protein kinase, putative | location=TvY486_06:1182132-1184276(+) | length=714 ; TOPep_Count=34	1	1	48.59	0.00280248	5.41719	MET	EPI	0.0041785	7512.97	9766.46	13850.5	16297.3	6402.02	5351.79	43100.2	60830.8	48026.9	4029.19	7833.55	8430.55	39121	12037.8	8074.73	43801.9	18592	48026.9	0	0	0	0	0	0	1	1	1
TvY486_0604310	ATP synthase, epsilon chain, putative | location=TvY486_06:1185504-1186049(+) | length=181 ; TOPep_Count=8	10	10	634.35	0.0145727	2.32781	EPI	BSF	0.0122641	703319	904578	359748	1.4306e+06	1.60163e+06	1.54806e+06	621706	620348	772123	377189	725551	218972	3.4341e+06	3.01158e+06	2.3357e+06	631827	189600	772123	3	7	1	15	10	14	8	4	6
TvY486_0604320	hypothetical protein, conserved | location=TvY486_06:1186389-1187666(+) | length=425 ; TOPep_Count=26	1	1	35.03	0.00330384	2.09587	BSF	EPI	0.00468243	94751.7	111626	72049.1	43091.3	44636.3	45117.6	75762.3	68441.8	57389.1	50815.2	89533.4	43854.9	103439	83930.4	68073	76995.7	20918.2	57389.1	0	1	0	0	0	0	1	0	0
TvY486_0604340	leucine-rich repeat protein, putative | location=TvY486_06:1190959-1192623(+) | length=554 ; TOPep_Count=35	3	2	173.93	0.000575721	6.41585	MET	BSF	0.00160124	18454.2	16201	19862.2	16719.5	32015.5	21890.9	72981.9	155811	120982	9896.95	12994.6	12089.7	40134.6	60199.3	33028.9	74170.1	47621.1	120982	0	0	0	0	0	0	2	2	2
TvY486_0604350	ribosomal protein L15, putative | location=TvY486_06:1193109-1193723(+) | length=204 ; TOPep_Count=10	5	5	321.05	0.85719	1.20184	BSF	EPI	0.232989	307206	345610	692981	303013	383845	432918	442345	347372	432977	164754	277210	421804	727370	721751	653183	449546	106169	432977	3	5	6	4	3	4	5	6	8
TvY486_0604360	V-type ATPase, C subunit, putative | location=TvY486_06:1194122-1194796(+) | length=224 ; TOPep_Count=6	1	1	106.36	0.0247082	4.41986	EPI	BSF	0.0174851	37885	73565.9	33929	303528	251292	87739.3	110802	157387	114522	20317.7	59006.2	20652	728607	472509	132380	112606	48103	114522	1	1	0	2	2	2	2	1	2
TvY486_0604380	hypothetical protein, conserved | location=TvY486_06:1195978-1197444(+) | length=488 ; TOPep_Count=30	11	11	619.18	0.859804	1.08863	MET	EPI	0.23333	792528	599597	909728	984723	785875	510707	910286	666076	907134	425031	480929	553734	2.36379e+06	1.47769e+06	770550	925106	203576	907134	9	9	7	9	5	4	12	10	10
TvY486_0604390	hypothetical protein, conserved (fragment) | location=TvY486_06:1198425-1199843(+) | length=473 ; TOPep_Count=33	4	4	160.46	0.0886607	1.7718	BSF	EPI	0.0424294	43542.6	48397.6	43157.6	18088.6	22795.5	35364.7	48536.7	26799.5	54268.1	23351.8	38819.1	26269.2	43421	42862.7	53357.9	49326.9	8190.83	54268.1	1	1	2	2	0	0	1	0	1
TvY486_0604430	60S acidic ribosomal protein P2, putative | location=TvY486_06:1213521-1213844(+) | length=107 ; TOPep_Count=6	7	7	344.78	0.316112	1.38027	EPI	BSF	0.107999	574043	583775	1.24976e+06	1.08621e+06	851488	1.3854e+06	1.12718e+06	1.04713e+06	944773	307858	468239	760706	2.60742e+06	1.60107e+06	2.09028e+06	1.14553e+06	320039	944773	3	1	3	2	5	4	7	4	6
TvY486_0700020	cyclophilin-type peptidyl-prolyl cis-trans isomerase, putative | location=TvY486_07:2139-2816(+) | length=225 ; TOPep_Count=14	2	2	150.82	0.482255	1.39082	EPI	BSF	0.148708	305049	341537	135880	261062	476529	350677	272763	361856	244943	163597	273942	82707.7	626670	896026	529097	277204	110596	244943	3	2	0	1	2	2	1	1	2
TvY486_0700050	proline oxidase, putative | location=TvY486_07:15618-17285(+) | length=555 ; TOPep_Count=29	12	12	752.44	0.0626502	2.94084	EPI	MET	0.0338079	840723	1.97619e+06	447171	2.29576e+06	2.1077e+06	1.6609e+06	769600	547750	744766	450878	1.58508e+06	272185	5.51088e+06	3.96314e+06	2.50595e+06	782130	167411	744766	5	14	1	13	13	10	10	5	8
TvY486_0700070	40S ribosomal protein S33, putative | location=TvY486_07:21248-21583(+) | length=111 ; TOPep_Count=6	1	1	71.93	0.812059	1.07828	EPI	MET	0.222598	12228.5	19477.4	107635	81194.8	30452.6	32317.3	37341.6	68124.9	28046.8	6558.13	15622.6	65515.5	194905	57260.6	48760	37949.6	20821.3	28046.8	0	1	1	1	1	0	1	0	2
TvY486_0700130	hypothetical protein, conserved | location=TvY486_07:30142-31173(+) | length=343 ; TOPep_Count=20	1	1	56.46	0.000784493	5.90926	EPI	MET	0.00188321	97208.9	32099.3	56937.1	307407	337211	312587	53162.1	51038.2	57783.7	52133	25746.4	34656.5	737918	634063	471628	54027.6	15599	57783.7	0	0	0	2	1	1	0	0	1
TvY486_0700300	prefoldin, putative | location=TvY486_07:69160-69747(-) | length=195 ; TOPep_Count=14	2	2	113.13	0.515761	2.30969	EPI	BSF	0.155872	6299.5	15163.5	4814.12	36011.8	17961.6	6718.48	12358.3	2535.52	17218.2	3378.41	12162.4	2930.26	86444.9	33773.5	10136.8	12559.5	774.941	17218.2	0	1	1	0	0	0	1	0	2
TvY486_0700310	GTP-binding protein, putative | location=TvY486_07:70469-72613(-) | length=714 ; TOPep_Count=40	1	1	27.89	0.867592	5.34038	MET	EPI	0.235073	6570.83	1484.34	2672.97	2531.83	1342.38	1417.92	1315.48	26497.8	448.669	3523.92	1190.57	1626.98	6077.57	2524.09	2139.34	1336.9	8098.63	448.669	1	0	0	0	0	0	0	0	0
TvY486_0700380	hypothetical protein, conserved (fragment) | location=TvY486_07:87082-87801(-) | length=240 ; TOPep_Count=13	1	1	37.23	0.00946667	3.21184	EPI	MET	0.00917271	10278.4	8631.52	8389.61	17351	14913.4	17577.4	8120.96	2714.73	4682.42	5512.26	6923.24	5106.59	41650.3	28042	26520.6	8253.18	829.714	4682.42	0	0	0	1	1	0	0	0	0
TvY486_0700470	heat shock 70 kDa protein, putative | location=TvY486_07:117265-119190(-) | length=641 ; TOPep_Count=36	22	18	1385.98	0.389822	1.18574	EPI	BSF	0.1268	1.82554e+06	1.48187e+06	1.75558e+06	2.15871e+06	1.78351e+06	2.06116e+06	1.67211e+06	2.22406e+06	1.5179e+06	979032	1.18859e+06	1.06859e+06	5.18189e+06	3.35357e+06	3.10986e+06	1.69933e+06	679750	1.5179e+06	6	12	11	11	15	17	9	8	12
TvY486_0700500	hypothetical protein, conserved | location=TvY486_07:126807-128777(-) | length=656 ; TOPep_Count=40	1	1	13.98	0.229527	4.12518	EPI	BSF	0.0847602	2249.19	5081.82	10752.5	55267	7590.93	11739.5	9849.51	6215.29	11142.5	1206.23	4076.07	6544.81	132666	14273.3	17712.5	10009.9	1899.61	11142.5	0	0	1	0	0	1	0	0	0
TvY486_0700510	chaperone protein DNAJ, putative, (fragment) | location=TvY486_07:129762-131527(-) | length=554 ; TOPep_Count=29	1	1	22.69	0.758326	5.14178	EPI	MET	0.211484	418.149	0	62.6199	0	0	1705.03	50.2414	261.125	20.2379	224.253	0	38.1155	0	0	2572.54	51.0594	79.8086	20.2379	0	0	0	0	0	1	0	0	0
TvY486_0700580	hypothetical protein, conserved | location=TvY486_07:144814-146418(-) | length=534 ; TOPep_Count=26	1	1	13.23	0.064117	3.72184	EPI	MET	0.0343836	7246.2	1854.29	2551.7	18676.7	7052.87	7179.67	2399.98	4154.41	2287.8	3886.13	1487.3	1553.17	44832.7	13261.6	10832.6	2439.06	1269.73	2287.8	0	0	0	0	1	1	0	0	0
TvY486_0700630	hypothetical protein, conserved | location=TvY486_07:164761-165138(-) | length=125 ; TOPep_Count=8	3	3	231.49	0.0143272	2.72478	EPI	BSF	0.0121536	130184	273954	109027	538040	463810	396411	249058	176668	232007	69817.6	219735	66362.5	1.29154e+06	872111	598101	253113	53995.7	232007	1	4	1	3	4	3	3	1	3
TvY486_0700700	hypothetical protein, conserved (fragment) | location=TvY486_07:177099-178400(-) | length=434 ; TOPep_Count=22	1	1	47.26	0.0722298	3.0966	EPI	BSF	0.0370401	242978	93642.2	74317.2	213302	529972	529233	164252	248979	123691	130308	75109.2	45235.5	512024	996515	798502	166926	76096.6	123691	0	1	0	0	1	1	1	0	1
TvY486_0700720	dynein heavy chain, putative | location=TvY486_07:183438-195785(-) | length=4115 ; TOPep_Count=247	1	1	40.93	0.0189131	2.85809	BSF	EPI	0.0144978	18987.5	17090.5	34236.3	11276	5694.84	7631.02	11000.6	12007	7360.49	10183	13708.1	20839	27067.5	10708.1	11513.6	11179.7	3669.75	7360.49	0	0	0	0	0	0	1	0	0
TvY486_0700740	protein kinase C substrate protein, heavy chain, putative | location=TvY486_07:205751-207187(+) | length=478 ; TOPep_Count=30	3	3	141.29	0.00059298	3.56641	BSF	EPI	0.00163588	548331	423244	404693	146772	137439	101687	173708	120662	194178	294069	339478	246329	352320	258428	153424	176536	36878.5	194178	2	2	3	0	1	0	4	0	2
TvY486_0700760	hypothetical protein | location=TvY486_07:209469-209801(+) | length=110 ; TOPep_Count=7	1	1	17.24	0.516762	4.75926	EPI	BSF	0.156009	7374.5	5929.83	9252.2	78078.6	25663.4	3610.24	9285.66	22882.3	7595.77	3954.93	4756.24	5631.63	187425	48255.4	5447.09	9436.84	6993.6	7595.77	1	1	1	0	0	0	1	0	1
TvY486_0700870	40S ribosomal protein S16, putative | location=TvY486_07:233853-234302(+) | length=149 ; TOPep_Count=9	10	10	438.69	0.107959	2.39085	EPI	BSF	0.0483462	706340	648684	1.3614e+06	2.58703e+06	2.34116e+06	1.56639e+06	977986	3.08683e+06	1.34272e+06	378809	520301	828658	6.21006e+06	4.40212e+06	2.36335e+06	993908	943441	1.34272e+06	2	5	6	8	13	10	10	9	11
TvY486_0700940	glutathione peroxidase-like protein, putative | location=TvY486_07:254320-254835(+) | length=171 ; TOPep_Count=13	9	1	677.5	0.384395	223484	EPI	MET	0.12543	0	0	4.58296	33410.5	0.204112	1.34705	0	0	0.149505	0	0	2.78956	80200.7	0.383795	2.03241	0	0	0.149505	0	0	0	1	0	0	0	0	0
TvY486_0700950	trypanothione/tryparedoxin dependent peroxidase 1, cytosolic,glutathione peroxidase-like protein 1 | location=TvY486_07:255173-255703(+) | length=176 ; TOPep_Cou	10	1	726.88	0.00179557	169.892	EPI	BSF	0.00320068	248.209	999.854	914.983	179766	116541	71178.3	2637.08	45111.3	9301.64	133.114	801.97	556.932	431521	219133	107393	2680.01	13787.5	9301.64	0	0	0	1	1	1	0	1	0
TvY486_0701000;TvY486_0701120	protein disulfide isomerase, putative | location=TvY486_07:265033-266187(+) | length=384 ; TOPep_Count=26	22	22	1509.21	0.524433	1.11142	MET	EPI	0.157846	7.29847e+06	6.37941e+06	6.88696e+06	5.38104e+06	7.05673e+06	6.74929e+06	6.21886e+06	7.64675e+06	7.45924e+06	3.91416e+06	5.11685e+06	4.19196e+06	1.2917e+07	1.32689e+07	1.01833e+07	6.32011e+06	2.33711e+06	7.45924e+06	22	25	25	19	26	24	29	23	27
TvY486_0701140	10 kDa heat shock protein, putative | location=TvY486_07:302888-303190(+) | length=100 ; TOPep_Count=7	4	4	474.41	8.22708e-05	3.20964	BSF	MET	0.000583532	6.4503e+06	6.06456e+06	4.90359e+06	7.08404e+06	4.97466e+06	5.33775e+06	1.76211e+06	1.70527e+06	1.95954e+06	3.45929e+06	4.86431e+06	2.98472e+06	1.7005e+07	9.35394e+06	8.05355e+06	1.7908e+06	521190	1.95954e+06	5	7	5	6	5	4	4	4	5
TvY486_0701150	hypothetical protein, conserved | location=TvY486_07:303794-304867(+) | length=357 ; TOPep_Count=20	1	1	39.11	0.387531	2.90542	BSF	EPI	0.126373	9526.05	1228.77	7213.9	1525.39	2570.88	2088.28	4047.85	2902.91	4292.97	5108.8	985.579	4390.96	3661.63	4834.06	3150.78	4113.75	887.227	4292.97	1	0	0	0	0	0	0	0	0
TvY486_0701200	hypothetical protein, conserved,leucine-rich repeat protein (LRRP), putative | location=TvY486_07:345653-347035(+) | length=460 ; TOPep_Count=29	1	1	51.84	0.169412	6.1291	BSF	EPI	0.0674362	6079.07	634.401	7111.71	363.612	380.394	1511.66	728.613	1433.67	469.891	3260.2	508.845	4328.76	872.837	715.261	2280.77	740.475	438.178	469.891	0	0	1	0	0	0	0	0	0
TvY486_0701450	hypothetical protein, conserved | location=TvY486_07:392190-392792(+) | length=200 ; TOPep_Count=14	1	1	41.72	0.0348559	10.8519	BSF	MET	0.0224211	26421.9	19676.8	20388.8	237.956	5172.19	4014.18	2048.71	1725.45	2352.63	14170	15782.5	12410.3	571.204	9725.36	6056.56	2082.06	527.358	2352.63	1	1	1	0	1	1	1	0	0
TvY486_0701510	hypothetical protein, conserved | location=TvY486_07:402094-402660(+) | length=188 ; TOPep_Count=12	3	3	138.72	0.000235719	3.5153	MET	EPI	0.000988653	28322.2	24817.5	18423.8	25599	18347.7	24986.9	75563.8	94010.4	72748.1	15189.1	19905.8	11214.2	61449.5	34499.5	37700	76794.1	28732.8	72748.1	0	1	1	0	1	1	2	1	2
TvY486_0701620	hypothetical protein, conserved | location=TvY486_07:416022-417227(+) | length=401 ; TOPep_Count=30	1	1	15.68	0.013433	16.9704	BSF	MET	0.0116998	3392.42	27116.8	33620.9	1197.86	1929.44	1254.25	1813.91	853.88	1111.15	1819.35	21750.1	20464.4	2875.41	3627.95	1892.4	1843.44	260.975	1111.15	0	2	2	0	0	0	0	0	0
TvY486_0701640	Adenine phosphoribosyltransferase, putative | location=TvY486_07:419863-420570(+) | length=235 ; TOPep_Count=13	6	6	313.49	0.0657317	2.12708	BSF	EPI	0.0349459	1.63002e+06	856721	1.78525e+06	509667	655660	843049	861126	1.46528e+06	1.24118e+06	874176	687165	1.08664e+06	1.22344e+06	1.23285e+06	1.27198e+06	875146	447838	1.24118e+06	3	4	6	1	2	3	3	4	3
TvY486_0701650	Adenine phosphoribosyltransferase, putative | location=TvY486_07:421372-422040(+) | length=222 ; TOPep_Count=14	2	2	94.16	0.506854	1.33667	MET	BSF	0.154356	348332	133428	64999.3	141209	254515	164883	258167	232146	240526	186810	107021	39563.8	338967	478569	248773	262370	70951.7	240526	1	2	0	1	1	1	0	1	1
TvY486_0701750	glycine dehydrogenase, putative, (fragment) | location=TvY486_07:433300-434790(+) | length=497 ; TOPep_Count=26	1	1	163.78	0.000683333	54.7947	EPI	BSF	0.00174319	2821.33	1237.37	3872.05	130882	194155	109527	12688.7	2122.35	8663.44	1513.07	992.476	2356.84	314176	365072	165253	12895.3	648.664	8663.44	0	0	0	3	5	1	0	0	0
TvY486_0701820	GMP synthase, putative, (fragment) | location=TvY486_07:522325-524217(-) | length=596 ; TOPep_Count=37	5	5	207.09	0.489154	2.17038	EPI	MET	0.150297	113685	141352	164264	398271	68057.3	167469	91591.5	110911	89519	60969.2	113377	99984.5	956034	127969	252676	93082.6	33898.3	89519	1	3	2	5	1	2	1	0	3
TvY486_0701860	hypothetical protein, conserved | location=TvY486_07:528083-529396(-) | length=437 ; TOPep_Count=25	3	3	91.6	0.0343463	2.16748	EPI	MET	0.022344	52736.8	75444.9	80826.9	103385	81974.9	127486	62303.7	31039.9	50992.3	28282.7	60513.4	49197.8	248171	154139	192349	63318.1	9486.86	50992.3	0	0	0	0	0	1	1	1	0
TvY486_0701970	hypothetical protein, conserved | location=TvY486_07:545854-546798(-) | length=314 ; TOPep_Count=17	3	3	190.68	0.000198295	3.25059	EPI	BSF	0.000905287	222790	140710	162678	529954	558218	622215	197849	241862	233380	119482	112862	99019.1	1.27213e+06	1.04963e+06	938793	201070	73921.4	233380	0	0	0	2	5	4	2	0	1
TvY486_0701990	hypothetical protein, conserved | location=TvY486_07:547894-552362(-) | length=1489 ; TOPep_Count=82	2	1	54.79	0.0114936	61.6101	MET	EPI	0.0106071	2439.03	4650.32	10025.6	0	0	372.499	5995.85	9329.62	7624.21	1308.05	3729.96	6102.38	0	0	562.023	6093.47	2851.45	7624.21	0	0	1	0	0	0	0	1	0
TvY486_0702020	hypothetical protein, conserved | location=TvY486_07:556095-556889(-) | length=264 ; TOPep_Count=12	4	4	391.92	0.161485	1.64553	MET	BSF	0.0650335	676037	676010	844082	1.16587e+06	750322	631915	887895	1.64027e+06	1.08562e+06	362557	542219	513777	2.79861e+06	1.41084e+06	953428	902350	501323	1.08562e+06	5	6	5	3	4	5	6	6	4
TvY486_0702080	hypothetical protein, conserved (fragment) | location=TvY486_07:566237-569289(-) | length=522 ; TOPep_Count=34	11	11	646.43	0.0241879	2.55432	MET	BSF	0.0173309	460445	387393	427839	903221	713180	555216	798112	1.64896e+06	811416	246936	310723	260417	2.16815e+06	1.341e+06	837704	811106	503978	811416	1	2	3	6	6	5	7	9	8
TvY486_0702160	40S ribosomal protein S15, putative | location=TvY486_07:593602-594057(-) | length=151 ; TOPep_Count=7	5	5	516.52	0.979492	1.02464	BSF	EPI	0.257678	3.89837e+06	2.80121e+06	5.03632e+06	4.01285e+06	4.1424e+06	3.29845e+06	3.6693e+06	5.2777e+06	2.50917e+06	2.09069e+06	2.24682e+06	3.06551e+06	9.6327e+06	7.78903e+06	4.97667e+06	3.72904e+06	1.61305e+06	2.50917e+06	5	7	10	12	9	8	10	8	10
TvY486_0702180	N-acetyltransferase, putative | location=TvY486_07:598896-599792(-) | length=298 ; TOPep_Count=18	1	1	47.12	0.0921986	1.7008	BSF	MET	0.0435169	376212	217777	307206	177218	151204	271766	182280	193141	154445	201762	174676	186990	425405	284311	410039	185248	59030.4	154445	0	1	1	1	0	0	1	1	1
TvY486_0702230	hypothetical protein, conserved | location=TvY486_07:603826-606915(-) | length=1029 ; TOPep_Count=64	9	9	487.92	0.0177683	2.21864	EPI	MET	0.0139639	233318	142538	317356	366835	339424	323748	161872	152806	149572	125128	114328	193168	880572	638225	488467	164508	46702.9	149572	1	4	7	4	6	4	5	1	4
TvY486_0702240	tyrosyl-tRNA synthetase, putative | location=TvY486_07:607529-608722(-) | length=397 ; TOPep_Count=20	9	9	424.15	0.000504945	1.76183	MET	BSF	0.00150575	291493	336820	335134	523679	518351	543409	607977	606201	483248	156327	270159	203989	1.25707e+06	974665	819891	617875	185276	483248	2	5	1	3	5	5	6	5	5
TvY486_0702340	proteasome regulatory ATPase subunit 1, (fragment) | location=TvY486_07:632098-633822(-) | length=354 ; TOPep_Count=24	2	1	33.8	1.75536e-06	53.2325	BSF	EPI	0.000150928	1.95518e+06	1.88917e+06	2.41304e+06	52145.1	35078.3	30324.9	784038	584677	959493	1.04856e+06	1.51528e+06	1.46877e+06	125172	65958.3	45753.9	796803	178697	959493	1	1	1	1	1	1	1	1	1
TvY486_0702410	proteasome regulatory ATPase subunit, putative | location=TvY486_07:642648-643981(-) | length=444 ; TOPep_Count=29	4	4	101.28	0.131725	3.99566	EPI	MET	0.0558589	76111.9	47806.7	88308.6	369435	70951.6	83491	41326.6	44709.7	45075.4	40818.7	38345.2	53751.7	886816	133411	125970	41999.5	13664.8	45075.4	0	0	1	1	1	0	1	1	0
TvY486_0702420	hypothetical protein, conserved | location=TvY486_07:646586-647233(-) | length=216 ; TOPep_Count=10	1	1	76.59	0.724215	4.38006	EPI	BSF	0.20416	3457.43	1002.17	3098.32	186.916	18437.4	14479.8	4927.82	8206.37	6101.16	1854.21	803.828	1885.89	448.686	34668.2	21846.9	5008.05	2508.15	6101.16	0	0	0	0	1	0	0	1	0
TvY486_0702440	hypothetical protein, conserved (fragment) | location=TvY486_07:653332-654066(-) | length=244 ; TOPep_Count=16	5	5	334.46	2.58924e-05	4.24222	EPI	MET	0.000365144	208856	157588	197602	335429	429719	351930	95395.2	88171.1	79758.1	112009	126399	120276	805185	808008	530989	96948.3	26948.1	79758.1	1	1	0	4	5	2	2	0	1
TvY486_0702450	prefoldin, putative | location=TvY486_07:657693-658229(-) | length=178 ; TOPep_Count=10	2	2	150.24	0.188611	1.40463	MET	BSF	0.0729945	113319	83415.9	67162.6	128151	135511	85763	120396	111060	139223	60773	66906.8	40880.6	307621	254804	129398	122356	33943.7	139223	0	0	0	0	0	1	1	0	1
TvY486_0702540;TvY486_0702530	hypothetical protein, conserved | location=TvY486_07:680794-682329(-) | length=511 ; TOPep_Count=26	1	1	15.34	0.719651	2.02287	BSF	MET	0.203095	18833.6	24941	3536.94	11106.2	11292.9	5556.01	7947.23	10493.2	4947.82	10100.4	20004.8	2152.87	26660.1	21234.3	8382.86	8076.61	3207.09	4947.82	0	1	0	0	0	0	0	0	0
TvY486_0702600	NADH-cytochrome b5 reductase, putative | location=TvY486_07:691924-692784(-) | length=286 ; TOPep_Count=18	8	8	453.63	0.475994	1.30011	EPI	BSF	0.147571	338190	400560	286486	434945	551332	346644	301826	570841	393034	181371	321284	174378	1.04407e+06	1.03668e+06	523013	306740	174469	393034	1	7	1	2	9	3	6	5	8
TvY486_0702860	hypothetical protein, conserved | location=TvY486_07:744633-745208(+) | length=191 ; TOPep_Count=12	4	4	152.47	0.00690442	3.51914	BSF	MET	0.00740519	680664	1.13283e+06	953289	416518	341929	688930	228364	354291	203552	365039	908625	580248	999836	642934	1.03945e+06	232082	108284	203552	4	6	6	4	5	5	1	1	1
TvY486_0702880	hypothetical protein, conserved | location=TvY486_07:748708-750573(+) | length=621 ; TOPep_Count=27	1	1	25.78	0.0537448	3.44421	BSF	EPI	0.0300718	18559.9	39766.2	40621.3	3855.33	12930	11943.3	22766.4	11901.1	20915.9	9953.66	31896	24725.4	9254.56	24312.5	18020	23137.1	3637.39	20915.9	0	1	0	0	0	0	0	0	0
TvY486_0702890	hypothetical protein, conserved (fragment) | location=TvY486_07:752272-756034(+) | length=1220 ; TOPep_Count=75	2	2	74.1	0.00044338	6.13176	EPI	BSF	0.00141156	68568.3	67364.1	35939.6	460996	268829	324052	111359	107881	113219	36773.1	54031.9	21875.7	1.1066e+06	505484	488926	113172	32972.1	113219	0	0	0	2	1	2	2	0	3
TvY486_0702900	hypothetical protein, conserved | location=TvY486_07:756995-758173(+) | length=392 ; TOPep_Count=24	1	1	21.31	0.122059	17.6243	EPI	BSF	0.0528261	0	1089.46	452.416	11523.1	10524.6	5126.74	955.267	1118.74	892.388	0	873.841	275.377	27660.7	19789.6	7735.18	970.82	341.924	892.388	0	1	1	1	1	1	0	0	0
TvY486_0702920	hypothetical protein, conserved | location=TvY486_07:759285-760667(+) | length=460 ; TOPep_Count=14	1	1	23.78	0.118181	2.64423	MET	EPI	0.0515801	18378.1	5587.06	20779.4	5509.14	12634.8	12529.6	23661.4	23236.4	34210.2	9856.15	4481.31	12648	13224.5	23757.5	18904.6	24046.6	7101.83	34210.2	0	0	0	0	0	0	0	0	1
TvY486_0702940	hypothetical protein, conserved | location=TvY486_07:764778-767879(+) | length=1033 ; TOPep_Count=55	1	1	35.31	0.0820746	3.53438	EPI	MET	0.0405179	531654	503087	507017	780699	1.54681e+06	754713	458127	64356.9	349584	285125	403520	308612	1.87404e+06	2.90849e+06	1.1387e+06	465586	19669.7	349584	0	0	0	1	2	2	0	0	0
TvY486_0702980	small nuclear ribonucleoprotein, putative,SmD-1 like small nuclear ribonucleoprotein, putative | location=TvY486_07:776795-777097(+) | length=100 ; TOPep_Count=4	3	3	248.73	0.0315248	1.39795	BSF	EPI	0.0208236	437810	386876	303753	261831	275494	269887	303324	297172	320585	234797	310308	184889	628515	518015	407203	308263	90825.9	320585	3	4	3	1	1	1	3	4	4
TvY486_0703030	dynein heavy chain, cytosolic, putative, (fragment) | location=TvY486_07:784808-801684(+) | length=5025 ; TOPep_Count=312	1	1	13.56	0.0863593	24.0629	BSF	EPI	0.0417149	550531	23114.9	38578.2	11699.2	3107.81	10635.6	16177.9	19488.5	16648.6	295249	18540.2	23481.8	28083.6	5843.68	16046.9	16441.3	5956.35	16648.6	4	1	2	0	0	0	3	0	1
TvY486_0703050	Mu-adaptin 1, putative,adaptor complex AP-1 medium subunit, putative | location=TvY486_07:804105-805403(+) | length=432 ; TOPep_Count=28	8	8	425.29	0.171184	1.46016	BSF	MET	0.0679318	601068	919819	867342	698324	682524	728010	502534	391874	741181	322352	737775	527934	1.6763e+06	1.28336e+06	1.09841e+06	510715	119770	741181	4	5	4	4	1	3	9	3	4
TvY486_0703220	farnesyl pyrophosphate synthase | location=TvY486_07:864433-865521(-) | length=362 ; TOPep_Count=18	6	6	319.61	0.0252115	1.79543	EPI	BSF	0.0177438	180843	202819	186444	449610	261361	312615	236575	187448	250535	96985.7	162678	113485	1.07927e+06	491441	471670	240426	57290.4	250535	1	3	0	2	3	3	4	3	5
TvY486_0703230	hypothetical protein, conserved | location=TvY486_07:866739-868532(-) | length=597 ; TOPep_Count=43	7	6	340.61	0.332542	1.44209	MET	BSF	0.112642	60523.4	32970.2	52404.5	72198.3	34309.8	55695.5	62401.3	85410.6	62585.8	32458.6	26444.9	31897.6	173309	64513.3	84032.9	63417.3	26104.4	62585.8	1	0	3	1	1	2	3	4	3
TvY486_0703270	centrin, putative | location=TvY486_07:873371-873820(-) | length=149 ; TOPep_Count=8	6	6	566.46	0.943831	1.12296	BSF	MET	0.250543	1.76624e+06	944449	751501	1.06337e+06	1.26171e+06	953687	848285	1.34301e+06	891809	947234	757531	457424	2.55257e+06	2.37242e+06	1.43891e+06	862095	410469	891809	6	6	4	5	6	6	4	4	4
TvY486_0703300	peptidyl-prolyl cis-trans isomerase, putative | location=TvY486_07:875876-876214(-) | length=112 ; TOPep_Count=7	1	1	23.27	0.010336	4.73815	BSF	EPI	0.00977775	191212	82626.9	129227	18463.8	27024	39580.4	36403.6	81644.6	67209.9	102547	66274	78658.1	44321.6	50813.7	59718.5	36996.3	24953.4	67209.9	1	0	0	0	0	0	0	0	0
TvY486_0703330	cyclophilin-type peptidyl-prolyl cis-trans isomerase, putative | location=TvY486_07:878329-879024(-) | length=231 ; TOPep_Count=17	2	1	75.14	0.0282642	6.52067	EPI	BSF	0.0191857	7408	17113.2	1454.32	31852.5	76322	61203.1	10492.7	9235.77	9499.11	3972.9	13726.3	885.214	76460.7	143510	92342.7	10663.5	2822.77	9499.11	0	0	0	1	1	1	0	0	0
TvY486_0703340	I/6 autoantigen, putative, (fragment) | location=TvY486_07:879757-880299(-) | length=181 ; TOPep_Count=10	6	6	646.1	0.0845567	1.63772	MET	BSF	0.0413688	4.59148e+06	2.66131e+06	2.21524e+06	5.90442e+06	4.88258e+06	4.17431e+06	4.51429e+06	6.31133e+06	4.68039e+06	2.4624e+06	2.13461e+06	1.34837e+06	1.41733e+07	9.18079e+06	6.29816e+06	4.58779e+06	1.92896e+06	4.68039e+06	7	9	7	13	19	12	11	11	12
TvY486_0703410	hypothetical protein, conserved | location=TvY486_07:896609-897019(-) | length=136 ; TOPep_Count=6	3	3	278.72	0.000820438	3.24289	EPI	BSF	0.00190704	258147	203679	193297	544646	883751	696092	553509	890581	669763	138444	163368	117656	1.3074e+06	1.66173e+06	1.05026e+06	562520	272192	669763	1	0	0	3	5	3	5	3	4
TvY486_0703440	hypothetical protein, conserved (fragment) | location=TvY486_07:903564-907915(-) | length=1332 ; TOPep_Count=70	31	30	2499.2	0.00210395	1.57936	EPI	MET	0.00352403	2.39019e+06	2.87533e+06	2.96112e+06	4.33251e+06	3.85432e+06	3.57315e+06	2.3434e+06	2.55384e+06	2.54879e+06	1.28185e+06	2.30626e+06	1.80238e+06	1.04e+07	7.24734e+06	5.39113e+06	2.38155e+06	780540	2.54879e+06	14	23	16	21	24	21	25	17	18
TvY486_0703450	hypothetical protein, conserved | location=TvY486_07:909356-914644(-) | length=1762 ; TOPep_Count=105	1	1	28.37	0.195147	1.7477	BSF	EPI	0.0749618	41010.3	36322	51622.4	14677.4	26099.5	33008.5	29001.4	12089	34057.1	21993.7	29133.4	31421.5	35232.6	49075.4	49802.9	29473.5	3694.81	34057.1	0	0	1	0	0	0	0	0	0
TvY486_0703490	hypothetical protein, conserved | location=TvY486_07:923626-924081(-) | length=151 ; TOPep_Count=6	1	1	25.02	0.125216	2.73	EPI	MET	0.0537415	18509.2	22155.5	8384.53	49830.2	36708.5	26992	18452.8	4096.68	19036.8	9926.44	17770.7	5103.5	119615	69023.6	40725.3	18753.3	1252.09	19036.8	1	1	0	1	1	1	1	0	1
TvY486_0703500	hypothetical protein, conserved | location=TvY486_07:925210-925866(-) | length=218 ; TOPep_Count=13	1	1	21.59	0.151026	42.2903	BSF	MET	0.0616396	3887.52	7132.16	237.992	724.803	0	355.058	266.2	0	0	2084.87	5720.61	144.861	1739.86	0	535.707	270.534	0	0	1	1	0	0	0	0	0	0	0
TvY486_0703530	TPR-repeat-containing chaperone protein DNAJ, putative | location=TvY486_07:932400-933971(-) | length=523 ; TOPep_Count=29	5	5	195.9	0.00157115	2.69019	MET	EPI	0.00288447	351777	261880	259970	114352	182740	153424	466759	370449	374767	188657	210051	158239	274498	343609	231485	474358	113222	374767	1	1	3	1	2	1	4	2	4
TvY486_0703590	hypothetical protein, conserved | location=TvY486_07:950064-950969(-) | length=301 ; TOPep_Count=14	2	2	105.99	0.0543989	3.19847	EPI	BSF	0.0303063	34177.2	13141	25196.9	125987	64810.4	41139.9	48687.3	41138.3	34419.7	18329.2	10540.2	15336.9	302427	121864	62071.5	49479.9	12573.3	34419.7	0	0	0	2	2	1	1	0	0
TvY486_0703700	hypothetical protein, conserved | location=TvY486_07:966606-969005(-) | length=799 ; TOPep_Count=59	8	7	471.2	0.12187	1.60647	BSF	EPI	0.0528261	365496	259355	465588	227922	210656	240200	243276	360910	233544	196015	208025	283395	547118	396101	362412	247237	110307	233544	3	3	3	3	4	2	4	4	4
TvY486_0703740	poly(A) polymerase, putative | location=TvY486_07:975795-977810(-) | length=671 ; TOPep_Count=36	1	1	14.34	0.474792	4.56789	EPI	BSF	0.147376	1876.27	6903.93	1050.8	39213.7	647.338	5045.93	10044.2	10449	8401.32	1006.24	5537.55	639.6	94130.9	1217.2	7613.26	10207.7	3193.57	8401.32	0	0	0	1	0	0	1	0	1
TvY486_0703770	hypothetical protein, conserved | location=TvY486_07:982677-983714(-) | length=345 ; TOPep_Count=18	1	1	74.21	0.362248	5.02372	EPI	MET	0.120179	32129.1	42886.8	6844.05	85794.3	6532.98	46426.9	11538.1	5556.93	10524.8	17230.8	34399	4165.84	205946	12284.1	70048.5	11725.9	1698.39	10524.8	0	0	0	1	0	1	0	0	0
TvY486_0703780	hypothetical protein, conserved | location=TvY486_07:984286-985413(-) | length=375 ; TOPep_Count=20	1	1	53.27	0.0414609	2.04999	BSF	MET	0.0251637	90880.8	77220.2	51325.4	36544.1	47133	66517.2	31986.2	40778.3	34273.1	48739.2	61937.3	31240.8	87722.8	88625	100360	32507	12463.2	34273.1	0	0	0	0	0	1	1	0	0
TvY486_0703810	small nuclear ribonucleoprotein SmD2, putative | location=TvY486_07:990224-990559(+) | length=111 ; TOPep_Count=9	2	1	76.29	0.00405482	2.01341	BSF	EPI	0.00540523	331113	298970	348991	207103	152895	126278	198344	227733	223269	177575	239800	212424	497143	287492	190528	201573	69603	223269	1	1	1	2	2	1	1	1	0
TvY486_0703870	protein kinase, putative, (fragment) | location=TvY486_07:1003774-1005327(-) | length=517 ; TOPep_Count=32	1	1	17.23	2.75373e-05	5.54095	BSF	EPI	0.000373845	33525.8	36463.3	41127.4	6698.02	5958.9	7396.78	16818.3	25290.8	24061.8	17979.8	29246.8	25033.5	16078.4	11204.6	11160.2	17092.1	7729.73	24061.8	0	0	1	0	0	0	0	0	0
TvY486_0703940	ADP/ATP mitochondrial carrier protein, putative,ADP/ATP mitochondrial translocase, putative,adenine nucleotide mitochondrial translocator, putative | location=TvY486_07:1024955-1025941(+) | length=328 | se	5	5	276.14	0.599744	1.38442	BSF	EPI	0.175695	720465	630526	284109	323506	501115	356451	444649	492007	471785	386384	505737	172932	776563	942256	537810	451888	150374	471785	4	7	2	2	3	1	5	5	6
TvY486_0703970	immunodominant antigen, putative,tc40 antigen-like, putative | location=TvY486_07:1039378-1042068(+) | length=896 ; TOPep_Count=38	11	9	571.3	0.10851	1.4491	MET	BSF	0.0483826	839131	582332	531479	772729	808539	665111	814112	1.1392e+06	876694	450024	467081	323501	1.85491e+06	1.52031e+06	1.00351e+06	827366	348179	876694	4	5	3	6	8	5	9	5	10
TvY486_0704090	calpain-like cysteine peptidase, putative,cysteine peptidase, Clan CA, family C2, putative | location=TvY486_07:1068931-1069275(+) | length=114 ; TOPep_Count=8	8	8	640.31	0.1937	1.67827	MET	BSF	0.0746283	1.88594e+06	1.75788e+06	1.6811e+06	3.90338e+06	2.56554e+06	1.55682e+06	2.77607e+06	2.3868e+06	3.77377e+06	1.01143e+06	1.40997e+06	1.02325e+06	9.36991e+06	4.82402e+06	2.34892e+06	2.82126e+06	729489	3.77377e+06	7	8	8	10	8	5	12	6	11
TvY486_0704200	fatty acid elongase, putative | location=TvY486_07:1103099-1103910(+) | length=270 ; TOPep_Count=13	1	1	30.79	0.0530732	3.16502	MET	BSF	0.0298254	18544.6	4724.54	4884.39	9091.17	17447.3	17090.7	39161.3	23039.8	26905.5	9945.46	3789.5	2973.03	21823	32806.5	25786.2	39798.9	7041.75	26905.5	0	1	0	0	1	0	1	0	1
TvY486_0704210	long chain fatty acyl elongase, putative | location=TvY486_07:1105172-1106068(+) | length=298 ; TOPep_Count=14	3	3	102.65	0.000248528	4.62366	EPI	BSF	0.00102088	15914.9	21480.3	15389.4	57989.1	95434.5	90634.1	64938.8	66109.1	50463.2	8535.12	17229.1	9367.21	139201	179447	136748	65996.1	20205.2	50463.2	0	0	0	0	4	2	3	1	1
TvY486_0704330	hypothetical protein | location=TvY486_07:1121845-1123029(-) | length=394 ; TOPep_Count=19	1	1	26.61	0.0110673	4.90398	MET	BSF	0.0103246	5376.56	1427.54	1156.35	3610.01	1938.76	3223.08	14665.8	13400.9	10971.3	2883.44	1145.01	703.849	8665.7	3645.49	4862.95	14904.5	4095.76	10971.3	0	0	0	0	0	0	1	0	0
TvY486_0704350	hypothetical protein, conserved | location=TvY486_07:1124876-1125781(-) | length=301 ; TOPep_Count=20	4	4	126.44	0.0680657	1.88829	EPI	MET	0.0356562	169064	197872	310059	356320	215660	210007	137533	117102	159490	90668.7	158710	188727	855331	405510	316856	139772	35790.5	159490	1	2	4	4	0	2	2	2	2
TvY486_0704400	hypothetical protein, conserved | location=TvY486_07:1132813-1135044(-) | length=743 ; TOPep_Count=28	1	1	28.34	0.134606	7.39816	EPI	MET	0.0566869	272.993	2405.59	3507.43	1706.41	1804.97	6921.41	898.885	159.291	352.011	146.406	1929.5	2134.9	4096.18	3393.92	10443	913.519	48.6847	352.011	0	0	0	1	0	0	0	0	0
TvY486_0704430	hypothetical protein, conserved | location=TvY486_07:1140956-1141942(-) | length=328 ; TOPep_Count=19	6	5	340.91	0.0131959	6.88394	MET	EPI	0.0115383	89128.5	56632.3	226303	46229.6	28260.9	48876.5	217450	449342	182459	47799.5	45424.1	137746	110972	53139.4	73744.4	220990	137334	182459	1	0	2	1	0	1	3	5	4
TvY486_0704500	proteasome alpha 3 subunit, putative | location=TvY486_07:1164715-1165572(-) | length=285 ; TOPep_Count=15	6	5	590.61	0.701241	1.23707	BSF	MET	0.19866	441601	469220	242413	499358	351392	277640	309278	277949	345003	236830	376356	147552	1.19869e+06	660729	418900	314313	84950.7	345003	3	5	2	5	4	1	6	1	6
TvY486_0704550	hypothetical protein, conserved | location=TvY486_07:1173620-1176160(-) | length=846 ; TOPep_Count=47	3	3	175.39	0.0814975	4.08896	MET	EPI	0.0403101	58413.5	27364.4	55892.6	1928.32	20744.6	18768.8	82833.9	34868.6	51751	31327.1	21948.6	34020.7	4628.86	39006.4	28318.2	84182.5	10657	51751	2	1	2	0	0	0	2	0	2
TvY486_0704560	hypothetical protein, conserved | location=TvY486_07:1177236-1177814(-) | length=192 ; TOPep_Count=7	1	1	84.75	0.543854	1.8455	BSF	MET	0.162553	17346.1	65803.8	58996	25520.7	22878.7	48895.9	36429.6	14672.1	25921.4	9302.68	52780.4	35909.7	61261.5	43019.3	73773.7	37022.7	4484.29	25921.4	1	2	2	0	0	0	2	0	2
TvY486_0704570	adenosine 5'-monophosphoramidase, putative | location=TvY486_07:1178616-1179041(-) | length=141 ; TOPep_Count=11	7	7	672.75	0.00124029	2.67547	BSF	MET	0.00247432	2.70931e+06	2.47558e+06	3.27418e+06	1.51576e+06	877643	1.30252e+06	1.06921e+06	1.00431e+06	1.08818e+06	1.453e+06	1.98563e+06	1.99293e+06	3.63853e+06	1.65025e+06	1.96524e+06	1.08662e+06	306952	1.08818e+06	6	11	7	7	7	10	11	4	12
TvY486_0704590	hypothetical protein, conserved | location=TvY486_07:1187455-1189074(-) | length=539 ; TOPep_Count=30	22	21	1571.19	0.0506269	1.50197	MET	EPI	0.0289469	4.31509e+06	5.8748e+06	3.61549e+06	4.34661e+06	3.77775e+06	3.64586e+06	5.43521e+06	6.37725e+06	5.86604e+06	2.31418e+06	4.7121e+06	2.20068e+06	1.04339e+07	7.10337e+06	5.50084e+06	5.5237e+06	1.94911e+06	5.86604e+06	11	27	14	20	22	22	25	25	26
TvY486_0704640	hypothetical protein, conserved | location=TvY486_07:1192657-1193262(-) | length=201 ; TOPep_Count=10	7	6	538.34	0.000813585	2.77192	BSF	EPI	0.00190704	1.25434e+06	1.00418e+06	1.69803e+06	536985	480193	410191	1.07161e+06	1.21419e+06	1.26187e+06	672700	805441	1.03356e+06	1.28901e+06	902914	618892	1.08906e+06	371098	1.26187e+06	6	7	7	2	1	1	7	5	6
TvY486_0704690	nucleoside hydrolase, putative | location=TvY486_07:1203498-1204571(-) | length=357 ; TOPep_Count=19	13	12	658.08	0.00535095	2.81438	BSF	EPI	0.00630247	950546	1.13356e+06	917683	529143	303897	233550	791583	1.13805e+06	799291	509776	909212	558576	1.27019e+06	571422	352378	804471	347828	799291	6	14	9	1	1	2	7	6	10
TvY486_0704830	hypothetical protein, conserved (fragment) | location=TvY486_07:1250664-1251875(-) | length=404 ; TOPep_Count=16	1	1	58.49	0.00117136	9.35384	BSF	EPI	0.00238849	16324.7	52268.8	33691	2622.28	4243.96	4068.79	32400.5	18821.4	32592.5	8754.89	41924.1	20507	6294.68	7979.98	6138.95	32928	5752.48	32592.5	1	1	0	0	0	0	1	0	1
TvY486_0704844	cyclophilin-type peptidyl-prolyl cis-trans isomerase, putative | location=TvY486_07:1259626-1260201(-) | length=191 ; TOPep_Count=15	4	4	324.43	0.664276	1.25055	MET	EPI	0.190384	589736	566493	431321	533834	406529	504920	556520	840591	410287	316275	454377	262537	1.28145e+06	764403	761818	565581	256913	410287	5	6	5	2	6	6	6	3	4
TvY486_0704848	proteasome beta 6 subunit,20S proteasome beta 6 subunit, putative | location=TvY486_07:1262181-1262957(-) | length=258 ; TOPep_Count=18	5	5	273.26	0.0806327	1.25833	BSF	MET	0.039959	318471	410322	344648	386779	314887	331577	307011	265823	280235	170795	329114	209781	928448	592087	500280	312009	81244.7	280235	3	1	2	4	3	2	3	4	4
TvY486_0704880	hypothetical protein, conserved | location=TvY486_07:1280835-1282202(-) | length=455 ; TOPep_Count=28	1	1	109.41	0.108451	3.11116	EPI	BSF	0.0483826	81098.1	68661	30068.4	193352	291241	74879.8	96705.6	55603.3	75365.4	43492.8	55072.1	18302.1	464133	547625	112978	98280	16994.3	75365.4	0	1	0	2	1	1	1	0	0
TvY486_0704890	hypothetical protein, conserved | location=TvY486_07:1282687-1283070(-) | length=127 ; TOPep_Count=6	1	1	18.66	0.575543	1.68072	MET	BSF	0.170045	7719.01	2819.07	960.621	7569.86	3668.46	468.84	6156.95	3236.5	9932.66	4139.69	2261.14	584.711	18171.2	6897.86	707.382	6257.19	989.184	9932.66	0	0	0	0	0	0	1	0	0
TvY486_0704970	5'-3' exonuclease XRNA, putative,exoribonuclease 1, putative | location=TvY486_07:1303567-1307802(-) | length=1411 ; TOPep_Count=74	6	6	227.71	0.139076	1.44675	BSF	EPI	0.0578608	397086	477985	323092	352177	268610	207388	310531	370016	323231	212957	383385	196660	845388	505072	312905	315587	113089	323231	1	2	1	3	0	1	2	1	1
TvY486_0704980	hypothetical protein, conserved (fragment) | location=TvY486_07:1310794-1311075(-) | length=94 ; TOPep_Count=8	1	1	41.65	0.0129105	2.63389	BSF	EPI	0.0114047	94819.1	51760.7	71626.6	31543.8	24347.4	26954.6	50651.7	31556.4	56581.3	50851.3	41516.6	43597.7	75719.7	45780.9	40668.8	51476.3	9644.73	56581.3	1	1	1	0	0	0	1	1	1
TvY486_0705040	hypothetical protein, unlikely | location=TvY486_07:1335580-1336161(-) | length=193 ; TOPep_Count=14	2	2	145.41	0.0025045	10.8417	MET	EPI	0.00400012	16812.3	6674.67	7984.74	3106.36	3268.63	8545.55	57322.4	32292.9	72149.4	9016.42	5353.67	4860.16	7456.69	6146.06	12893.5	58255.6	9869.81	72149.4	0	0	0	0	0	0	1	0	3
TvY486_0705050	glutamine synthetase, putative | location=TvY486_07:1338119-1339276(+) | length=385 ; TOPep_Count=18	4	4	199.01	0.0516841	2.91039	EPI	BSF	0.0293323	194583	208382	481152	691168	510300	1.37166e+06	426633	447255	441915	104355	167141	292868	1.65912e+06	959526	2.06955e+06	433579	136697	441915	0	0	0	2	1	5	4	2	1
TvY486_0705080	60S ribosomal protein L19, putative | location=TvY486_07:1344015-1344758(+) | length=247 ; TOPep_Count=11	5	5	303.35	0.0230621	1.95261	EPI	BSF	0.0167806	382378	279354	466662	932207	714672	556430	507064	492905	482781	205069	224066	284048	2.23773e+06	1.34381e+06	839537	515320	150649	482781	2	4	2	5	5	3	4	4	4
TvY486_0705110	hypothetical protein, conserved | location=TvY486_07:1346783-1347838(+) | length=351 ; TOPep_Count=25	3	3	77.96	0.0242433	1.83238	EPI	MET	0.0173414	65512.2	59321.2	62248.2	97163.1	89209.1	73747.5	46665.4	62180.4	33111.8	35134.1	47580.7	37889.2	233236	167741	111270	47425.2	19004.4	33111.8	1	1	1	2	4	2	1	2	2
TvY486_0705130	hypothetical protein, conserved | location=TvY486_07:1351489-1354392(+) | length=967 ; TOPep_Count=37	1	1	44.36	0.998811	1.10715	EPI	MET	0.26156	15530	30789.5	41610.2	14614.2	25420.2	50704.4	33106.7	19732.4	29117.6	8328.7	24695.9	25327.3	35080.7	47798	76502.3	33645.7	6030.89	29117.6	1	0	1	0	0	0	0	0	0
TvY486_0705240	60S ribosomal protein L23a, putative | location=TvY486_07:1384967-1385455(+) | length=162 ; TOPep_Count=11	7	7	581.6	0.358512	1.52812	EPI	BSF	0.119247	256394	346904	875267	952119	732407	574898	724293	441606	377615	137504	278247	532758	2.28553e+06	1.37716e+06	867400	736085	134970	377615	7	6	10	4	7	6	12	7	7
TvY486_0705280	hypothetical protein, conserved | location=TvY486_07:1394396-1396987(+) | length=863 ; TOPep_Count=45	6	5	324.48	0.372794	1.68472	BSF	MET	0.122653	214885	216256	113709	277633	86171.4	159590	128503	105873	89029.8	115242	173456	69212.5	666448	162030	240788	130595	32358.5	89029.8	0	3	0	1	0	1	2	0	0
TvY486_0705300	lanosterol synthase, putative, (fragment) | location=TvY486_07:1404163-1405935(+) | length=591 ; TOPep_Count=29	3	2	234.24	0.191873	1.67095	EPI	BSF	0.074035	52211.1	49929.3	21606	49891.2	75518	81365.5	39038.6	43986.1	54195.6	28000.7	40047.7	13151.1	119762	141998	122764	39674.2	13443.7	54195.6	0	1	0	2	1	1	1	0	1
TvY486_0705370	hypothetical protein, conserved | location=TvY486_07:1427454-1429733(+) | length=759 ; TOPep_Count=25	1	1	26.82	9.4368e-06	19.8602	BSF	EPI	0.00029731	47302.6	39282.7	84416.7	2944.3	2701.07	2964.89	44816.1	37856	45297.7	25368.3	31508.2	51382.8	7067.68	5078.87	4473.4	45545.7	11570.1	45297.7	0	1	1	0	0	0	1	0	1
TvY486_0705390	hypothetical protein, conserved | location=TvY486_07:1434090-1435154(+) | length=354 ; TOPep_Count=18	9	8	435.51	0.846	1.29986	BSF	EPI	0.230669	486029	528443	1.36617e+06	582825	685040	563593	773017	518961	559125	260656	423857	831561	1.39905e+06	1.28809e+06	850344	785602	158612	559125	5	4	7	2	3	2	7	2	6
TvY486_0705420	hypothetical protein, conserved | location=TvY486_07:1487946-1492097(+) | length=1383 ; TOPep_Count=63	1	1	14.2	0.00549205	6.81295	BSF	MET	0.00639565	5828.72	5978.46	13644.9	6488.71	4518.18	2421.88	1721.57	960.194	1054.08	3125.93	4795.25	8305.39	15575.9	8495.6	3654.11	1749.59	293.468	1054.08	1	0	0	0	0	0	0	0	0
TvY486_0705430	hypothetical protein, conserved | location=TvY486_07:1492429-1493967(+) | length=512 ; TOPep_Count=30	8	8	384.03	0.0151572	2.97437	EPI	BSF	0.0126119	285307	397886	207101	518832	1.14036e+06	988870	578297	510841	592372	153009	319140	126059	1.24544e+06	2.14424e+06	1.492e+06	587712	156130	592372	3	6	0	7	11	8	10	6	7
TvY486_0705460	hypothetical protein, conserved | location=TvY486_07:1497893-1503661(+) | length=1922 ; TOPep_Count=91	1	1	63.16	0.450397	9.35734	MET	BSF	0.14142	0	362.978	28.3929	167.38	2399.27	994.816	2860.66	0	801.534	0	291.14	17.2822	401.79	4511.39	1500.97	2907.23	0	801.534	0	0	0	0	1	0	1	0	0
TvY486_0705480	hypothetical protein, conserved | location=TvY486_07:1509154-1509681(-) | length=175 ; TOPep_Count=10	2	2	184.17	0.137859	3.04283	EPI	BSF	0.0575053	64073.6	99854.9	38409.4	412602	112681	90398	147107	161377	149748	34362.6	80092.4	23379.1	990434	211876	136392	149502	49322.4	149748	0	1	0	2	2	0	3	2	1
TvY486_0705620	glucosamine-fructose-6-phosphate aminotransferase, putative, (fragment) | location=TvY486_07:1539910-1542788(+) | length=698 ; TOPep_Count=31	10	10	838.23	0.206305	1.63317	MET	EPI	0.0780358	1.35885e+06	883529	792819	1.13949e+06	833154	503421	1.16493e+06	1.72004e+06	1.15886e+06	728747	708667	482574	2.73529e+06	1.56659e+06	759557	1.18389e+06	525702	1.15886e+06	8	9	4	8	8	6	12	8	13
TvY486_0705800	hypothetical protein, conserved | location=TvY486_07:1573474-1575333(+) | length=619 ; TOPep_Count=40	1	1	45.75	0.430444	2.90135	MET	EPI	0.136317	181.963	362.395	774.284	3.14201	608.043	170.911	978.767	89.5773	1200.78	97.5863	290.673	471.291	7.54228	1143.31	257.868	994.702	27.3779	1200.78	0	0	0	0	1	0	0	0	1
TvY486_0705832	hypothetical protein, conserved | location=TvY486_07:1592306-1593118(+) | length=270 ; TOPep_Count=16	4	4	282.19	0.00319798	3.09439	EPI	BSF	0.00459553	42861.7	56687.6	50376.3	147269	207011	109649	121162	94721.4	152028	22986.7	45468.4	30663	353513	389246	165437	123135	28950.1	152028	0	0	0	1	3	1	2	2	2
TvY486_0705890	protein disulfide isomerase, putative | location=TvY486_07:1612379-1612765(+) | length=128 ; TOPep_Count=6	2	2	101.08	0.00434172	2.5649	BSF	MET	0.00567047	365646	430951	381078	295958	256635	295051	197764	97990.3	163395	196095	345660	231954	710435	482554	445170	200984	29949.2	163395	2	2	2	1	2	2	2	1	2
TvY486_0705960	hypothetical protein, conserved | location=TvY486_07:1626522-1627220(+) | length=232 ; TOPep_Count=9	1	1	15.65	0.736964	1.15375	MET	BSF	0.20685	4333.01	6740.38	24785.5	6931.37	25337.7	4162.33	13281	13190.9	14900.3	2323.78	5406.37	15086.4	16638.5	47642.8	6280.09	13497.3	4031.58	14900.3	0	0	0	0	1	0	0	1	0
TvY486_0706050	mercaptopyruvate sulfurtransferase, putative | location=TvY486_07:1640198-1641385(+) | length=395 ; TOPep_Count=21	6	6	293.25	0.00252508	2.01656	EPI	MET	0.00401149	269540	200464	219457	531502	355256	409139	208063	229276	205290	144554	160790	133579	1.27585e+06	667994	617305	211450	70074.7	205290	1	5	3	3	6	5	3	0	4
TvY486_0706070	receptor-type adenylate cyclase GRESAG 4, putative, (fragment) | location=TvY486_07:1705401-1706312(-) | length=303 ; TOPep_Count=18	1	1	13.92	0.0696226	7.38424	EPI	BSF	0.0362127	95154.3	49962.4	49147.8	516603	274478	643413	83119.6	548231	40878.2	51031.1	40074.2	29915.3	1.24009e+06	516106	970776	84472.8	167558	40878.2	0	0	0	2	2	2	0	0	0
TvY486_0706140	ADP-ribosylation factor, putative | location=TvY486_07:1750882-1751454(-) | length=190 ; TOPep_Count=13	3	1	160.66	0.00153032	4.11061	MET	EPI	0.0028604	127584	116786	210809	48830.7	70636.7	39614.6	187065	207917	258942	68423.1	93672.9	128316	117216	132819	59770.2	190111	63546.5	258942	0	0	0	0	0	0	1	1	1
TvY486_0706170	hypothetical protein, conserved | location=TvY486_07:1757091-1758038(-) | length=315 ; TOPep_Count=19	1	1	70.4	0.0454429	4.45848	EPI	BSF	0.0269155	5391.28	10912.5	9288.85	61144.6	33441.4	19518.5	16700.4	61223.6	18945.6	2891.33	8752.81	5653.95	146775	62880.5	29449.3	16972.3	18712	18945.6	0	1	0	1	1	1	1	0	1
TvY486_0706180	peptidase t, putative,aminotripeptidase, putative | location=TvY486_07:1758723-1759982(-) | length=419 ; TOPep_Count=19	11	11	1026.37	0.0557681	2.31136	EPI	BSF	0.0309688	2.78346e+06	1.098e+06	801314	4.21777e+06	3.81899e+06	2.78684e+06	3.11847e+06	2.54302e+06	2.85143e+06	1.49277e+06	880692	487744	1.01246e+07	7.1809e+06	4.20477e+06	3.16924e+06	777234	2.85143e+06	2	1	0	15	19	11	17	7	13
TvY486_0706190	hypothetical protein, conserved (fragment) | location=TvY486_07:1760777-1762570(-) | length=597 ; TOPep_Count=37	1	1	24.14	0.684504	2.11692	MET	EPI	0.19524	17859.8	40991	63049.5	21755.5	1315.92	38652.3	59493.8	1355.58	69814.7	9578.18	32878.4	38377	52223.3	2474.34	58318.2	60462.4	414.313	69814.7	1	0	0	0	0	0	0	0	0
TvY486_0706270	NADH-ubiquinone oxidoreductase, mitochondrial, putative | location=TvY486_07:1784968-1785774(-) | length=268 ; TOPep_Count=15	1	1	64.53	0.513267	1.65601	EPI	BSF	0.155392	151421	250481	69964.5	176420	427999	176996	146033	274983	91132.9	81206.6	200908	42586	423489	804773	267049	148411	84044.2	91132.9	0	1	0	0	2	0	0	0	0
TvY486_0706280	histone H2A, putative | location=TvY486_07:1787589-1788122(-) | length=177 ; TOPep_Count=6	3	3	208.52	0.0123183	2.57886	EPI	BSF	0.0111099	262830	321013	439958	1.2367e+06	794585	608956	490782	424328	442455	140955	257480	267794	2.96866e+06	1.49407e+06	918787	498772	129689	442455	2	3	5	4	5	5	5	1	4
TvY486_0706340	hypothetical protein, conserved | location=TvY486_07:1806298-1806729(-) | length=143 ; TOPep_Count=9	2	2	79.98	0.049309	2.45274	MET	BSF	0.0285401	12189.2	9659.12	8481.74	22643.7	22608.2	16592.6	16663.3	41166.9	16561.6	6537.06	7747.45	5162.67	54355.4	42510.7	25034.8	16934.6	12582	16561.6	0	1	1	1	1	0	2	0	2
TvY486_0706400	O-sialoglycoprotein endopeptidase, putative,metallo-peptidase, Clan MK, Family M67, putative | location=TvY486_07:1819387-1820502(+) | length=371 ; TOPep_Count=2	1	1	24.31	0.0452607	5.49275	MET	EPI	0.0268384	2229.22	2920.09	1479.32	286.293	1108.09	4875.48	11744.6	7472.66	15221.5	1195.53	2342.17	900.435	687.236	2083.56	7356.09	11935.9	2283.9	15221.5	0	0	0	0	0	0	0	0	1
TvY486_0706430	hypothetical protein, conserved | location=TvY486_07:1861205-1862665(-) | length=486 ; TOPep_Count=24	1	1	39.38	0.500462	1.98464	EPI	BSF	0.152861	3960.63	17351.6	45151.4	29592.6	22189.4	80124.3	31563.4	7939.48	34594.3	2124.08	13917.5	27482.8	71035.9	41723.1	120891	32077.3	2426.58	34594.3	0	0	0	1	1	0	0	0	0
TvY486_0706550	hypothetical protein, conserved | location=TvY486_07:1941455-1942546(-) | length=363 ; TOPep_Count=20	6	6	225.12	0.650292	1.26022	EPI	MET	0.187078	375558	374964	140392	283035	386515	379339	248500	276541	307267	201411	300754	85454	679414	726771	572344	252545	84520.4	307267	2	3	0	0	3	3	3	1	3
TvY486_0706570;TvY486_0806830	trans-sialidase, putative, (fragment) | location=TvY486_07:1951731-1953296(-) | length=522 ; TOPep_Count=37	1	1	14.73	0.431051	Infinity	MET	EPI	0.136425	0.260699	0	0	0	0	0	0	4101.42	0	0.139812	0	0	0	0	0	0	1253.53	0	0	0	0	0	0	0	0	1	0
TvY486_0706600	hypothetical protein, unlikely | location=TvY486_07:2018010-2018315(+) | length=101 ; TOPep_Count=6	1	1	14.39	0.0301186	5.10529	MET	EPI	0.0201267	15797.8	19485	52227.2	2590.89	5139.82	13371.9	21033.5	43219.9	43481.6	8472.32	15628.7	31789.7	6219.33	9664.49	20175.4	21375.9	13209.5	43481.6	1	1	1	0	1	0	1	0	2
TvY486_0706610	hypothetical protein, conserved | location=TvY486_07:2018719-2019501(-) | length=260 ; TOPep_Count=11	2	2	96.91	0.00259977	5.19705	MET	BSF	0.00404036	50496.3	15770.9	25028.1	82943.4	128743	100653	170381	140207	163878	27081.1	12649.7	15234.1	199102	242077	151865	173155	42851.9	163878	0	0	1	0	0	0	1	1	1
TvY486_0706630	hypothetical protein, conserved | location=TvY486_07:2024013-2026340(-) | length=775 ; TOPep_Count=41	5	5	373.38	0.0492093	1.42188	BSF	MET	0.028524	235456	190311	270944	186783	164639	166323	159814	139843	190336	126275	152646	164919	448366	309574	250947	162416	42740.9	190336	2	3	4	1	2	3	4	1	1
TvY486_0706640	hypothetical protein, conserved | location=TvY486_07:2027374-2029104(-) | length=576 ; TOPep_Count=25	5	5	214.88	0.596443	2.34648	BSF	MET	0.174828	125332	203267	25567.4	34082.4	76757.5	64677.4	61266.3	33924.1	55744.8	67215.5	163038	15562.4	81813.4	144328	97584.7	62263.7	10368.4	55744.8	1	5	0	1	0	0	2	0	1
TvY486_0706660	ATPase, putative | location=TvY486_07:2030017-2031459(-) | length=480 ; TOPep_Count=31	5	5	381.04	0.00351936	2.17052	EPI	BSF	0.0048287	167103	190220	128512	350130	417366	287016	199742	147167	174983	89617.1	152573	78222.5	840474	784780	433047	202994	44979.4	174983	1	1	0	5	4	3	3	2	1
TvY486_0706680	ubiquitin-conjugating enzyme, putative,non-canonical ubiquiting-conjugating enzyme 1, putative | location=TvY486_07:2040663-2041745(-) | length=360 ; TOPep_Count	1	1	22.47	0.399811	2.45891	MET	EPI	0.129477	4021.41	4146.58	33825.4	4591.27	5935.09	11582.2	12368	28214.7	13780.3	2156.67	3325.92	20588.9	11021.2	11159.9	17475.2	12569.3	8623.37	13780.3	0	0	0	0	1	0	1	1	1
TvY486_0706710	hypothetical protein, conserved | location=TvY486_07:2052338-2052961(-) | length=207 ; TOPep_Count=12	1	1	32.38	0.261055	80.252	EPI	BSF	0.0933297	99.6811	0	156.309	117.04	12752.5	7674.24	1233.62	0.374226	280.009	53.4588	0	95.1425	280.949	23978.7	11578.8	1253.7	0.114376	280.009	0	0	0	0	1	0	0	0	0
TvY486_0706760	methylthioadenosine phosphorylase, putative | location=TvY486_07:2062134-2063078(-) | length=314 ; TOPep_Count=14	5	5	207.38	0.0221971	3.19269	BSF	EPI	0.0163822	264536	231272	513610	94062.4	64879.8	157223	149204	135058	182439	141870	185500	312624	225793	121994	237216	151633	41278.3	182439	3	6	3	1	1	2	3	2	2
TvY486_0706790	hypothetical protein, conserved | location=TvY486_07:2112820-2113953(-) | length=377 ; TOPep_Count=15	2	2	56	0.000817709	3.56501	MET	EPI	0.00190704	19062.1	24930.7	15523.9	4831.61	5672.59	8802.92	21910.2	22515.3	24404.7	10223	19996.6	9449.1	11598.1	10666.3	13281.8	22266.9	6881.43	24404.7	0	1	0	0	0	0	1	0	0
TvY486_0706870	leucine-rich repeat protein (LRRP), putative, (fragment) | location=TvY486_07:2142567-2146831(-) | length=815 ; TOPep_Count=45	1	1	34.03	0.103612	2.26878	BSF	EPI	0.0469713	11992.2	9494.8	12307.3	8190.85	4943.73	1760.75	7175.12	4631.05	5579.04	6431.38	7615.66	7491.19	19661.8	9295.78	2656.6	7291.94	1415.41	5579.04	1	1	1	0	1	0	1	1	1
TvY486_0706950	ATP-dependent DEAD/H RNA helicase, putative, (fragment) | location=TvY486_07:2165877-2169186(-) | length=933 ; TOPep_Count=55	1	1	46.71	0.0994777	86.2607	BSF	MET	0.045739	17863.7	3232.94	24768.1	0.0783898	428.207	302.065	214.639	0	317.06	9580.27	2593.1	15075.8	0.188172	805.165	455.753	218.133	0	317.06	1	0	1	0	0	0	0	0	0
TvY486_0706960	hypothetical protein, conserved | location=TvY486_07:2171094-2173433(-) | length=779 ; TOPep_Count=25	1	1	26.23	0.115825	5.07862	MET	BSF	0.0508101	2698.13	3362.62	452.676	342.15	5969.13	674.404	7778.18	19307.4	5993.65	1447	2697.11	275.535	821.318	11223.8	1017.53	7904.82	5901	5993.65	0	0	0	0	0	0	1	0	1
TvY486_0706970	hypothetical protein, conserved | location=TvY486_07:2173994-2175196(-) | length=400 ; TOPep_Count=28	1	1	78.08	0.0273677	51.8377	EPI	BSF	0.018816	412.615	0	0	10701.2	8248.97	2438.81	66.8282	291.296	397.718	221.284	0	0	25687.9	15510.7	3679.65	67.9162	89.0299	397.718	0	0	0	1	0	0	0	0	0
TvY486_0707010	oxidoreductase, putative | location=TvY486_07:2191352-2192362(-) | length=336 ; TOPep_Count=18	5	2	186.16	0.00478503	1.88696	EPI	MET	0.00591974	189023	288263	220633	292209	239959	304454	141440	153551	148380	101373	231212	134295	701438	451199	459358	143743	46930.5	148380	2	2	0	1	2	2	0	1	2
TvY486_0707020	ATP synthase alpha chain, mitochondrial precursor, putative,ATP synthase F1, alpha subunit, putative | location=TvY486_07:2192654-2194411(-) | length=585 ; TOPep	23	23	1710.96	0.109135	1.80254	EPI	BSF	0.0485354	6.44152e+06	7.66039e+06	2.85261e+06	1.20283e+07	1.03766e+07	8.15629e+06	6.10997e+06	6.67859e+06	5.22848e+06	3.45457e+06	6.1443e+06	1.73633e+06	2.88736e+07	1.95113e+07	1.23061e+07	6.20944e+06	2.0412e+06	5.22848e+06	18	27	13	30	39	29	29	21	27
TvY486_0707030	hypothetical protein, conserved | location=TvY486_07:2194694-2195128(-) | length=144 ; TOPep_Count=10	1	1	45.41	0.00467861	3.46773	EPI	BSF	0.005802	173754	161885	79519.1	471438	593890	374328	228493	185300	221922	93183.8	129846	48401.7	1.13167e+06	1.1167e+06	564783	232213	56633.9	221922	0	0	0	2	2	1	1	1	1
TvY486_0800020	peptide methionine sulfoxide reductase, putative,peptide Met(O) reductase, putative,methionine-S-sulfoxide reductase, putative | location=TvY486_08:6656-7192(-) | length=178 | sequence_SO=chromosome | SO=p	1	1	17.25	0.629595	Infinity	MET	EPI	0.182369	8002.32	0	0	0	0	0	0	11022.8	0	4291.63	0	0	0	0	0	0	3368.93	0	0	0	0	0	0	0	0	2	0
TvY486_0800030	hypothetical protein, conserved | location=TvY486_08:7673-9403(-) | length=576 ; TOPep_Count=34	3	3	88.3	0.131087	1.60584	BSF	MET	0.0557583	5.77218e+06	3.496e+06	3.64765e+06	2.81854e+06	3.91469e+06	4.64567e+06	2.16779e+06	2.83033e+06	3.04489e+06	3.09561e+06	2.8041e+06	2.22025e+06	6.7658e+06	7.36086e+06	7.00934e+06	2.20308e+06	865046	3.04489e+06	1	2	0	0	2	1	1	0	1
TvY486_0800040	proteasome regulatory non-ATP-ase subunit 10 | location=TvY486_08:9948-10925(-) | length=325 ; TOPep_Count=18	3	3	383.62	0.280351	1.29679	EPI	BSF	0.0978546	440113	582961	384273	747254	587140	490639	497866	603574	543894	236032	467586	233899	1.79375e+06	1.10401e+06	740271	505971	184473	543894	2	5	2	4	3	1	5	3	4
TvY486_0800110	cation-transporting ATPase, putative, (fragment) | location=TvY486_08:25653-30718(-) | length=1241 ; TOPep_Count=62	2	2	57.17	0.0365609	10.099	EPI	BSF	0.0231711	8870.14	16206.2	36672.6	416340	113902	93360.1	82666.7	13911	37715.9	4757.04	12998.8	22321.9	999408	214172	140861	84012.6	4251.69	37715.9	0	2	1	3	3	3	4	1	2
TvY486_0800150	peptidyl-prolyl cis-trans isomerase/rotamase, putative,PPIase, putative (PIN1) | location=TvY486_08:36302-36649(-) | length=115 ; TOPep_Count=6	6	6	506.8	0.00261585	3.16694	MET	EPI	0.00404036	865680	786880	573613	659046	352068	377090	1.33317e+06	1.57285e+06	1.49035e+06	464263	631147	349147	1.58202e+06	661998	568950	1.35487e+06	480717	1.49035e+06	5	5	3	3	2	2	4	5	3
TvY486_0800200	nucleolar RNA-binding protein, putative | location=TvY486_08:49916-50632(-) | length=238 ; TOPep_Count=12	2	2	207.51	0.00409265	3.31599	BSF	MET	0.0054416	149759	138804	179035	84582.1	37627.3	74517.9	49904.3	50987.8	40121.1	80315.3	111333	108975	203036	70751.2	112432	50716.8	15583.6	40121.1	1	2	1	0	0	0	1	0	1
TvY486_0800230	nucleolar RNA-binding protein, putative | location=TvY486_08:52182-53240(-) | length=352 ; TOPep_Count=14	5	5	346.4	0.00231782	3.17009	BSF	EPI	0.00377202	2.70631e+06	2.62111e+06	1.97092e+06	700320	928469	673461	1.93946e+06	3.03027e+06	1.53385e+06	1.45139e+06	2.10236e+06	1.19966e+06	1.68109e+06	1.74581e+06	1.01611e+06	1.97103e+06	926155	1.53385e+06	10	19	12	6	6	4	15	8	10
TvY486_0800330	serine/threonine kinase, putative | location=TvY486_08:102131-103015(-) | length=294 ; TOPep_Count=14	2	2	68.82	0.156288	3.95491	BSF	EPI	0.0633542	104682	26313.9	18053.8	3814.46	8538.56	25334.1	27234.6	22060.3	32807.4	56140.6	21106	10989	9156.46	16055.2	38223.9	27678	6742.4	32807.4	2	0	0	0	0	1	0	1	0
TvY486_0800350	small GTP-binding protein Rab1, putative | location=TvY486_08:108074-108700(-) | length=208 ; TOPep_Count=16	10	7	591.55	0.0407582	1.54418	BSF	EPI	0.0248542	4.2932e+06	4.12431e+06	2.82278e+06	2.53479e+06	2.27423e+06	2.47011e+06	2.66811e+06	3.24095e+06	3.22576e+06	2.30244e+06	3.30805e+06	1.71817e+06	6.08467e+06	4.27628e+06	3.72688e+06	2.71155e+06	990544	3.22576e+06	6	8	7	8	8	10	9	8	8
TvY486_0800360	splicing factor TSR1, putative | location=TvY486_08:110609-111463(-) | length=284 ; TOPep_Count=17	5	5	306.14	0.137057	1.67374	EPI	MET	0.0573911	274666	213135	447928	401318	254743	282939	235259	187054	138706	147303	170953	272645	963348	478997	426896	239089	57170	138706	1	5	5	3	4	7	4	3	2
TvY486_0800480	RNA-binding protein, putative | location=TvY486_08:152547-153503(-) | length=318 ; TOPep_Count=13	2	2	60.47	0.804196	1.76561	EPI	BSF	0.220795	42160.1	24161.4	16807.1	105362	25544.6	15866.1	39475.6	20446.6	62605.6	22610.4	19379.5	10230.1	252917	48031.9	23938.6	40118.3	6249.19	62605.6	0	0	0	1	1	0	1	1	2
TvY486_0800540	centrin, putative,caltractin, putative | location=TvY486_08:177938-178501(-) | length=187 ; TOPep_Count=10	1	1	77.71	0.247353	2.21814	BSF	EPI	0.0900536	18532.1	11777.7	28245.8	18400.5	2233.8	5764.21	13013.2	13181.8	6170.1	9938.73	9446.72	17192.7	44169.7	4200.25	8696.99	13225.1	4028.81	6170.1	0	0	1	0	0	0	1	1	0
TvY486_0800570	40S ribosomal protein S9, putative | location=TvY486_08:187183-187758(-) | length=191 ; TOPep_Count=14	8	8	327.65	0.0165076	2.60657	BSF	EPI	0.0132855	1.05716e+06	955925	1.96866e+06	542699	447878	537005	601066	926882	679669	566953	766735	1.19828e+06	1.30273e+06	842153	810228	610851	283287	679669	10	7	10	4	6	5	7	9	6
TvY486_0800600	vacuolar-type Ca2 -ATPase, putative | location=TvY486_08:200471-203728(-) | length=1085 ; TOPep_Count=60	7	7	218.4	0.534054	1.17325	BSF	MET	0.160326	288244	360642	294434	253332	333576	335543	303743	187999	312284	154585	289267	179216	608114	627229	506264	308688	57458.9	312284	0	0	1	3	4	1	2	1	3
TvY486_0800640	electron transfer flavoprotein-ubiquinone oxidoreductase, putative | location=TvY486_08:207925-209619(-) | length=564 ; TOPep_Count=33	1	1	34.65	0.0014886	29.143	BSF	EPI	0.00282335	38872.2	32255.8	77157	1142.91	3551.44	393.847	40336.6	35305.7	19791.5	20847.1	25871.9	46963.9	2743.5	6677.83	594.233	40993.3	10790.6	19791.5	1	1	1	0	0	0	0	0	0
TvY486_0800670	hypothetical protein, conserved (fragment) | location=TvY486_08:220496-221965(-) | length=490 ; TOPep_Count=25	1	1	60.3	0.910302	2.17182	EPI	MET	0.244208	132.398	2160.44	1939.83	186.97	1559.73	2549.8	1062.85	329.214	586.233	71.0046	1732.86	1180.73	448.814	2932.78	3847.12	1080.15	100.619	586.233	0	1	0	0	0	0	1	0	0
TvY486_0800730	60S ribosomal protein L7a, putative | location=TvY486_08:245819-246706(-) | length=295 ; TOPep_Count=16	14	14	916.12	0.408821	1.32554	EPI	MET	0.131569	1.88096e+06	2.10901e+06	3.94666e+06	3.50308e+06	2.7794e+06	2.92607e+06	2.3138e+06	2.1807e+06	2.45249e+06	1.00875e+06	1.69161e+06	2.40225e+06	8.409e+06	5.22614e+06	4.41482e+06	2.35147e+06	666496	2.45249e+06	8	10	16	13	13	13	19	11	14
TvY486_0800760	hypothetical protein, conserved | location=TvY486_08:249930-262601(-) | length=4223 ; TOPep_Count=236	4	1	63.7	0.368852	2.21496	EPI	BSF	0.121802	16921.7	47035.1	16951.5	62471	48423.4	68314.4	47826.3	4578.06	50621.2	9075.1	37726.2	10318.1	149959	91051.3	103072	48604.9	1399.21	50621.2	1	1	1	1	1	1	1	0	1
TvY486_0800800	amino acid transporter, putative | location=TvY486_08:278393-279781(+) | length=462 ; TOPep_Count=19	4	4	349.55	0.00118262	10.0746	EPI	MET	0.002394	34415.1	20048	20831.4	148989	277390	222485	21245	33891.6	9269.11	18456.7	16080.3	12679.6	357641	521580	335683	21590.9	10358.4	9269.11	0	0	0	2	4	3	0	0	0
TvY486_0800840	acyl-CoA dehydrogenase, mitochondrial precursor, putative | location=TvY486_08:285405-286974(+) | length=523 ; TOPep_Count=28	3	2	170.7	0.686558	1.99614	EPI	MET	0.195467	29816.1	29143.8	8689.75	11159.8	35208.7	78398.1	23251.5	21742	17510.5	15990.3	23375.9	5289.28	26788.6	66203.5	118286	23630.1	6645.1	17510.5	0	0	0	0	2	2	0	0	1
TvY486_0800860	maoC-like dehydratase, putative | location=TvY486_08:287806-288345(+) | length=179 ; TOPep_Count=10	1	1	62.67	0.261845	1.59003	EPI	MET	0.0934824	43423.3	47232.3	35614.5	90305.3	35638.1	67705.4	42766.2	35756.7	43266.7	23287.9	37884.4	21677.9	216774	67011	102153	43462.5	10928.5	43266.7	0	1	0	1	0	1	1	0	1
TvY486_0800950	ATP-dependent DEAD/H RNA helicase, putative, (fragment) | location=TvY486_08:309114-312338(+) | length=573 ; TOPep_Count=31	5	4	302.92	0.0144072	1.5821	BSF	MET	0.0121644	67973.3	85073.7	73036.1	39618.9	60597.7	50724.6	50400.4	45868.8	46631.3	36454	68236.6	44455.6	95103.7	113943	76532.8	51220.9	14019.1	46631.3	1	3	0	2	2	0	4	2	2
TvY486_0800990	hypothetical protein, conserved (fragment) | location=TvY486_08:322138-323988(+) | length=616 ; TOPep_Count=41	17	13	785.08	5.18125e-05	4.25517	BSF	EPI	0.00045304	1.05326e+06	718677	879578	247086	182690	193352	310219	333357	316064	564862	576441	535382	593120	343515	291728	315270	101885	316064	7	8	8	1	1	1	5	4	3
TvY486_0801010	hypothetical protein, conserved | location=TvY486_08:329562-330248(+) | length=228 ; TOPep_Count=8	4	4	350.31	0.0201139	2.71771	EPI	MET	0.0151736	321080	133308	152644	333273	506770	343138	152811	126181	156367	172195	106924	92911.2	800010	952889	517723	155299	38565.4	156367	2	2	1	2	5	4	4	2	2
TvY486_0801050	lysyl-tRNA synthetase, putative | location=TvY486_08:348004-349749(+) | length=581 ; TOPep_Count=32	11	10	554.76	0.0307523	1.92426	BSF	MET	0.0203655	536711	476122	761355	339003	239287	408403	267268	384890	269850	287837	381891	463422	813764	449936	616194	271619	117636	269850	1	6	5	1	3	2	6	3	8
TvY486_0801120	protein phosphatase 2A, regulatory subunit B, putative | location=TvY486_08:378690-379886(-) | length=398 ; TOPep_Count=23	3	2	146.59	0.685382	1.40005	BSF	MET	0.19524	40054.5	48653.8	22585.6	55643.8	21765.3	20417.1	30949.1	16204.7	32339.1	21481.1	39024.6	13747.4	133571	40925.7	30805.2	31453	4952.72	32339.1	1	1	0	1	0	1	2	0	0
TvY486_0801150	hypothetical protein, conserved | location=TvY486_08:383558-385171(-) | length=537 ; TOPep_Count=32	5	4	249.29	0.00813174	2.04842	EPI	BSF	0.0082256	88136.2	73143.7	59413.6	147226	186334	118515	87758.9	63611.5	81434.7	47267.3	58667.7	36163.9	353409	350367	178814	89187.7	19441.9	81434.7	2	2	2	1	4	2	2	1	2
TvY486_0801160	hypothetical protein, conserved | location=TvY486_08:385855-386223(-) | length=122 ; TOPep_Count=7	1	1	72.72	0.100374	2.45235	MET	BSF	0.0460281	590.985	2320.45	1753.29	2737.94	2258.21	1922.14	4931.72	2555.01	3952.78	316.944	1861.2	1067.19	6572.31	4246.15	2900.1	5012.01	780.899	3952.78	0	1	0	1	1	0	1	0	1
TvY486_0801170	hypothetical protein, conserved | location=TvY486_08:387456-388742(-) | length=428 ; TOPep_Count=23	1	1	13.04	0.507295	4.59491	EPI	MET	0.154399	1346.68	0	0	508.576	5.91421	3364.76	5.38232	648.07	190.797	722.224	0	0	1220.82	11.1206	5076.71	5.46995	198.072	190.797	0	0	0	0	0	1	0	0	0
TvY486_0801190	hypothetical protein, conserved | location=TvY486_08:393615-394082(-) | length=155 ; TOPep_Count=6	1	1	16.11	0.00677541	8.0434	MET	EPI	0.00731243	5073.29	6494.65	19308.4	1694.46	3815.43	4267.84	20340.8	30837.4	27468	2720.8	5209.28	11752.7	4067.47	7174.22	6439.28	20672	9424.96	27468	1	1	1	0	0	0	1	1	1
TvY486_0801230	hypothetical protein, conserved | location=TvY486_08:402328-408486(-) | length=2052 ; TOPep_Count=112	1	1	30.09	0.215332	21.2091	MET	BSF	0.0806731	7.9372	252.062	272.174	794.811	8471.31	822.835	111.716	10753.7	421.496	4.2567	202.176	165.667	1907.91	15928.7	1241.49	113.535	3286.7	421.496	0	0	0	0	1	0	0	1	0
TvY486_0801250	pitrilysin-like metalloprotease, putative,metallo-peptidase, Clan ME, Family M16C, putative | location=TvY486_08:410305-413403(-) | length=1032 ; TOPep_Count=57	14	14	616.66	0.0037678	3.3404	EPI	BSF	0.00511515	256579	285453	196364	834461	947090	684990	463981	206311	282248	137603	228959	119523	2.00309e+06	1.78083e+06	1.03351e+06	471535	63055.8	282248	0	5	3	13	11	10	5	1	3
TvY486_0801260	Golgi/lysosome glycoprotein 1, putative | location=TvY486_08:414678-416495(-) | length=605 ; TOPep_Count=28	25	24	1779.82	0.0528581	1.31615	EPI	MET	0.0298	1.53995e+07	1.15656e+07	1.09934e+07	1.28677e+07	1.35732e+07	1.26895e+07	9.10092e+06	1.00841e+07	1.05459e+07	8.25871e+06	9.27661e+06	6.69148e+06	3.08884e+07	2.5522e+07	1.91458e+07	9.24909e+06	3.08205e+06	1.05459e+07	34	35	29	28	38	34	26	25	30
TvY486_0801280	cytochrome c1, heme protein, mitochondrial precursor, putative | location=TvY486_08:418382-419158(-) | length=258 ; TOPep_Count=11	1	1	22.28	0.102947	1.92777	EPI	MET	0.0467858	140744	51987	77837.6	164756	109152	142400	73498.8	64688	77766.5	75481	41698.1	47378.2	395490	205240	214851	74695.4	19770.9	77766.5	0	0	0	1	1	1	1	0	0
TvY486_0801330	endosomal integral membrane protein, putative | location=TvY486_08:426415-428418(-) | length=667 ; TOPep_Count=26	2	2	234.58	0.0044914	2.07006	EPI	BSF	0.00573117	173418	137625	149062	277596	383489	291362	198162	275333	204069	93003.9	110387	90731.4	666359	721081	439604	201388	84151.1	204069	0	1	0	3	2	1	2	1	2
TvY486_0801410	glutamyl-tRNA synthetase, putative | location=TvY486_08:438574-440379(+) | length=601 ; TOPep_Count=42	11	10	374.05	0.0770485	1.63365	EPI	BSF	0.0387788	199776	240192	267964	480384	320223	355910	423389	250710	322924	107139	192655	163105	1.15314e+06	602120	536994	430283	76625.5	322924	1	5	2	3	5	7	6	1	6
TvY486_0801450	hypothetical protein, conserved | location=TvY486_08:446925-449057(+) | length=710 ; TOPep_Count=41	3	3	92.93	0.00545892	3.07512	MET	BSF	0.00638144	77220.8	90217	36167.6	74442.9	90610	73995.1	196220	225174	204718	41413.4	72361.9	22014.5	178697	170376	111643	199415	68820.8	204718	0	1	0	0	0	1	1	0	2
TvY486_0801460	hypothetical protein, conserved | location=TvY486_08:449551-450855(+) | length=434 ; TOPep_Count=27	2	2	122.84	0.0481771	3.83062	EPI	BSF	0.0280202	7475.32	8516.56	13032.1	50657.4	47496.2	13026.4	23811.8	56520	27981.2	4009	6831.02	7932.39	121601	89307.9	19654.2	24199.5	17274.4	27981.2	0	0	0	1	0	0	0	1	0
TvY486_0801480	hypothetical protein, conserved | location=TvY486_08:452436-453899(+) | length=487 ; TOPep_Count=32	1	1	115.68	0.00136806	3.97386	MET	EPI	0.00264331	13715.1	17702.6	10986.3	9247.06	15828	7586.77	48323.5	42051.7	39418.2	7355.36	14199	6687.17	22197.2	29761.7	11446.8	49110.3	12852.5	39418.2	0	0	0	0	0	0	1	0	1
TvY486_0801490	peroxidoxin, putative,tryparedoxin peroxidase, putative | location=TvY486_08:454240-454920(+) | length=226 ; TOPep_Count=15	16	15	994.03	0.000323246	2.84709	EPI	MET	0.00114821	5.23139e+06	6.10262e+06	4.10866e+06	8.75684e+06	8.9132e+06	1.04346e+07	3.40012e+06	2.897e+06	3.57424e+06	2.80558e+06	4.89483e+06	2.50086e+06	2.10205e+07	1.67596e+07	1.57437e+07	3.45548e+06	885422	3.57424e+06	26	34	26	27	26	38	20	16	15
TvY486_0801500	cyclophilin type peptidyl-prolyl cis-trans isomerase, putative,peptidyl-prolyl cis-trans isomerase, putative | location=TvY486_08:455678-456433(+) | length=251 ;	2	1	89.22	0.473946	1.52556	BSF	MET	0.147202	745.05	3174.31	3929.06	4453.4	1968.53	1319.79	2776.94	0	2367.66	399.569	2546.07	2391.54	10690.2	3701.47	1991.29	2822.15	0	2367.66	0	0	1	1	1	1	1	0	1
TvY486_0801530	hypothetical protein, conserved | location=TvY486_08:459399-460667(+) | length=422 ; TOPep_Count=29	9	9	540.11	0.185593	1.34487	EPI	MET	0.0722601	602830	640974	762678	906270	513778	600696	506636	505045	490880	323297	514117	464227	2.17547e+06	966066	906324	514884	154359	490880	4	7	6	4	3	7	8	4	7
TvY486_0801550	mannose-1-phosphate guanyltransferase, putative | location=TvY486_08:463234-464331(+) | length=365 ; TOPep_Count=19	2	2	65.03	0.418094	1.73774	EPI	BSF	0.133554	12989.6	46452.3	18850.6	68230.3	38020.2	29801.4	41842	17151.3	46680.2	6966.32	37258.8	11474	163784	71490.1	44964	42523.2	5242.03	46680.2	0	1	0	0	2	1	2	0	2
TvY486_0801690	terbinafine resistance locus protein (yip1), putative | location=TvY486_08:497599-498165(+) | length=188 ; TOPep_Count=6	2	2	181.19	0.087383	1.68592	EPI	BSF	0.0421306	57030.9	89190.5	85038.7	177679	102752	109457	113535	98993.2	139518	30585.6	71538.6	51761.4	426511	193205	165147	115383	30255.7	139518	0	2	0	2	3	0	2	1	3
TvY486_0801750	hypothetical protein, conserved | location=TvY486_08:509148-511652(+) | length=834 ; TOPep_Count=50	1	1	41.01	0.0123515	12.058	BSF	MET	0.0111204	16171.4	17084	22305.7	4778.82	994.966	276.269	1799.18	1070.28	1738.34	8672.68	13702.8	13577	11471.4	1870.85	416.832	1828.48	327.115	1738.34	1	1	1	0	0	0	0	0	0
TvY486_0801760	(H )-ATPase G subunit, putative | location=TvY486_08:521283-521612(+) | length=109 ; TOPep_Count=7	5	4	162.13	0.11075	1.48056	BSF	EPI	0.0491269	174512	131320	180196	141461	105639	81171.8	126332	145386	164033	93590.3	105330	109682	339572	198634	122471	128389	44435	164033	1	3	4	3	3	2	2	2	3
TvY486_0801810	ABC transporter, putative, (fragment) | location=TvY486_08:533832-537681(+) | length=1108 ; TOPep_Count=55	3	3	121.72	0.00517565	1.98063	MET	BSF	0.00620893	52442.5	46843.8	48494.6	109816	67446.2	106116	98352.6	86331	108016	28124.8	37572.8	29517.7	263608	126820	160107	99953.8	26385.7	108016	0	1	0	0	2	0	1	2	0
TvY486_0801920	hypothetical protein, conserved | location=TvY486_08:560476-561369(+) | length=297 ; TOPep_Count=16	3	3	215.88	0.012018	1.73455	BSF	MET	0.0108962	126397	167435	206536	121822	129873	120951	95505.2	94118.1	98847.8	67786.6	134297	125715	292430	244203	182489	97060.1	28765.7	98847.8	0	2	2	1	2	1	2	0	1
TvY486_0801980	acetyl-CoA synthetase, putative, (fragment) | location=TvY486_08:569489-572101(+) | length=633 ; TOPep_Count=32	8	8	738.51	0.00589231	2.09752	MET	BSF	0.00671029	583804	379560	315860	1.0402e+06	758256	838311	933089	902308	847797	313093	304440	192258	2.49696e+06	1.42576e+06	1.26484e+06	948281	275776	847797	0	0	0	4	2	3	5	3	5
TvY486_0802000	hypothetical protein, conserved | location=TvY486_08:574480-574824(+) | length=114 ; TOPep_Count=8	2	2	62.6	0.391095	1.56533	BSF	MET	0.127133	148298	155262	83406.2	66425.6	107516	158856	59376.6	110303	77530.3	79531.8	124534	50767.7	159452	202163	239681	60343.3	33712.4	77530.3	2	1	0	0	2	2	0	0	0
TvY486_0802010	3-ketoacyl-CoA thiolase, putative, (fragment) | location=TvY486_08:575651-576898(+) | length=381 ; TOPep_Count=19	7	6	715.13	0.000340554	9.07617	EPI	BSF	0.00119515	268850	131682	260729	2.54139e+06	1.67472e+06	1.7856e+06	543404	772137	460787	144184	105620	158701	6.10052e+06	3.14901e+06	2.6941e+06	552251	235991	460787	1	1	0	8	6	7	3	2	2
TvY486_0802020	hypothetical protein, conserved | location=TvY486_08:578004-579944(+) | length=646 ; TOPep_Count=43	1	1	39.93	3.38431e-08	Infinity	EPI	MET	1.09e-05	0	0.2502	0	13113.7	6114.48	4799.85	0	0	0	0	0.200683	0	31479	11497.2	7241.97	0	0	0	0	0	0	1	1	1	0	0	0
TvY486_0802060	hypothetical protein, conserved | location=TvY486_08:583695-584978(+) | length=427 ; TOPep_Count=27	2	1	52.6	0.108492	6.23598	EPI	MET	0.0483826	8975.26	34307.7	11637.7	41858.7	59542.6	8070.75	5163.87	6810.45	5580.6	4813.42	27517.8	7083.64	100480	111959	12177.1	5247.94	2081.51	5580.6	0	0	0	0	1	0	0	0	0
TvY486_0802110	hypothetical protein, conserved | location=TvY486_08:595029-596165(+) | length=378 ; TOPep_Count=22	1	1	32.61	0.0205241	58.8973	BSF	EPI	0.0154121	10703.8	5297.41	17067.2	540.499	20.9602	0	2063.49	7793.9	2953.16	5740.42	4248.98	10388.5	1297.45	39.4118	0	2097.08	2382.08	2953.16	1	1	1	0	0	0	1	1	1
TvY486_0802140;TvY486_1014760	kinesin, putative | location=TvY486_08:604463-606697(+) | length=744 ; TOPep_Count=56	4	3	333.19	0.00346494	2.01117	EPI	MET	0.00479227	78907.3	65726.6	78327.2	84686.7	76485.7	85122.5	50633.5	30337.7	41492.2	42317.8	52718.5	47676.2	203287	143817	128432	51457.9	9272.25	41492.2	2	1	1	2	3	1	1	0	1
TvY486_0802170	ubiquitin-activating enzyme e1, putative | location=TvY486_08:607955-611086(+) | length=1043 ; TOPep_Count=65	11	11	523.97	0.0138927	1.66665	BSF	EPI	0.011866	318724	431852	374233	187878	214236	272777	256865	254815	206376	170931	346383	227789	450995	402832	411564	261047	77880.3	206376	0	8	6	3	3	4	4	3	4
TvY486_0802230	mitochondrial RNA binding protein, putative | location=TvY486_08:639521-640537(+) | length=338 ; TOPep_Count=18	5	5	341.35	0.034392	1.96997	EPI	MET	0.0223455	443469	267693	297751	650129	561973	373528	294059	243537	267306	237832	214714	181235	1.56061e+06	1.05669e+06	563575	298846	74433.3	267306	0	1	1	3	4	3	4	2	1
TvY486_0802270	hypothetical protein, conserved (fragment) | location=TvY486_08:647176-656819(+) | length=3180 ; TOPep_Count=167	2	1	63.54	0.351312	4.78677	EPI	MET	0.117154	0	6275.84	0	4127.06	2169.37	664.082	1093.11	0	361.006	0	5033.77	0	9906.86	4079.09	1001.96	1110.91	0	361.006	0	1	0	1	1	0	0	0	0
TvY486_0802330	hypothetical protein, conserved | location=TvY486_08:685238-687866(+) | length=875 ; TOPep_Count=37	4	3	279.68	0.0185975	2.42137	BSF	EPI	0.0144273	240083	200687	133894	82420	58943.1	95966.5	155542	129059	97129.9	128756	160968	81498.4	197846	110832	144793	158075	39444.7	97129.9	2	2	1	1	1	1	1	1	0
TvY486_0802440	mannosyl-oligosaccharide 1,2-alpha-mannosidase IB, putative, (fragment) | location=TvY486_08:719153-720076(+) | length=308 ; TOPep_Count=18	1	1	37.88	0.225485	1.91367	MET	EPI	0.0838109	12655.5	8553.66	13491.2	8620.7	1268.27	8500.12	14548	9051.59	11591	6787.11	6860.78	8211.84	20693.7	2384.75	12824.9	14784.8	2766.48	11591	1	0	1	0	0	0	1	0	0
TvY486_0802450	mannosyl-oligosaccharide 1,2-alpha-mannosidase IB, putative, (fragment) | location=TvY486_08:724198-724929(+) | length=243 ; TOPep_Count=12	2	2	71.13	0.60096	1.39334	MET	BSF	0.175952	11725	3308.11	16534	15620.1	13113.3	7839.16	10248.6	20848.9	12886.2	6288.07	2653.39	10063.9	37495.4	24657.1	11827.6	10415.4	6372.14	12886.2	1	0	0	2	2	0	2	1	2
TvY486_0802540	coronin, putative | location=TvY486_08:776857-778305(+) | length=482 ; TOPep_Count=31	16	16	1008.29	0.22084	1.40812	BSF	EPI	0.0824969	3.43451e+06	3.28648e+06	1.95165e+06	1.93304e+06	1.96483e+06	2.26114e+06	2.24492e+06	2.89558e+06	2.72931e+06	1.84192e+06	2.63605e+06	1.18793e+06	4.64018e+06	3.6945e+06	3.41158e+06	2.28147e+06	884990	2.72931e+06	10	15	7	8	11	11	14	11	16
TvY486_0802590	chaperonin/T-complex protein 1 gamma subunit, putative | location=TvY486_08:785601-787268(+) | length=555 ; TOPep_Count=42	21	21	1261.09	0.999767	1.05664	BSF	EPI	0.261677	1.54651e+06	775192	1.8448e+06	1.61802e+06	1.17612e+06	1.14901e+06	1.22632e+06	1.79234e+06	988802	829392	621772	1.12289e+06	3.884e+06	2.21148e+06	1.73362e+06	1.24629e+06	547801	988802	12	14	17	12	15	13	17	16	16
TvY486_0802700	dynein heavy chain, putative, (fragment) | location=TvY486_08:819223-834098(+) | length=4740 ; TOPep_Count=278	2	1	49.38	0.0655384	5.53609	MET	BSF	0.0349407	57557.9	26324.7	23674.6	38891.8	239566	298695	218880	271428	105138	30868.2	21114.7	14410.3	93358.3	450461	450669	222444	82957.7	105138	0	0	0	0	0	1	1	0	1
TvY486_0802820	hypothetical protein, conserved | location=TvY486_08:864366-865091(+) | length=241 ; TOPep_Count=16	8	8	296.25	0.00414124	4.42692	EPI	BSF	0.00546396	72553.8	153787	61517.7	488184	504400	281740	117282	151522	111267	38910.5	123350	37444.6	1.17187e+06	948432	425087	119192	46310.2	111267	2	4	0	5	6	6	6	3	6
TvY486_0802930	glycerol-3-phosphate dehydrogenase [NAD ], glycosomal, putative | location=TvY486_08:905277-906341(-) | length=354 ; TOPep_Count=20	21	21	1885.38	0.000404409	5.42866	BSF	EPI	0.00132044	1.28075e+07	1.10637e+07	1.96226e+07	3.05753e+06	2.54575e+06	2.40862e+06	8.20379e+06	5.53915e+06	8.93563e+06	6.86865e+06	8.87406e+06	1.19439e+07	7.33947e+06	4.78682e+06	3.6341e+06	8.33735e+06	1.69295e+06	8.93563e+06	40	37	40	9	12	12	30	24	28
TvY486_0802940	hypothetical protein, conserved | location=TvY486_08:907006-908520(-) | length=504 ; TOPep_Count=20	1	1	36.83	0.953995	1.24013	MET	BSF	0.252645	25792.2	19956.2	26505.5	17312.5	26948.5	40790	21647.6	57736.6	10219.9	13832.3	16006.6	16133.4	41558	50671.7	61543.6	22000.1	17646.3	10219.9	0	0	0	0	0	1	0	0	0
TvY486_0802990	pif1 helicase-like protein, putative, (fragment),DNA repair and recombination protein, (fragment),mitochondrial precursor, putative, (fragment) | location=TvY486_08:927013-930407(-) | length=1096 | sequenc	6	6	234.3	0.000721278	4.51069	EPI	MET	0.00179342	234133	160588	134575	340517	417080	342150	106763	61064	75981.9	125565	128806	81913.4	817398	784243	516233	108501	18663.3	75981.9	2	2	1	3	5	2	2	0	0
TvY486_0803060	protein transport protein Sec23, putative (fragment) | location=TvY486_08:946170-949746(-) | length=1158 ; TOPep_Count=53	1	1	17.22	0.000249341	6.98239	MET	EPI	0.00102088	16199.7	17399.8	12242	5810.49	3042.47	3232.01	33330.2	22086.9	28965	8687.89	13956.2	7451.46	13947.8	5720.81	4876.43	33872.8	6750.5	28965	0	0	0	0	0	0	0	0	1
TvY486_0803090	isocitrate dehydrogenase [NADP], mitochondrial precursor, putative | location=TvY486_08:954499-955809(-) | length=436 ; TOPep_Count=30	23	1	1229.51	0.413431	1.70492	BSF	MET	0.132639	702348	484328	166718	343502	491390	517032	267978	352215	173625	376668	388473	101478	824563	923968	780093	272341	107649	173625	2	2	1	1	4	4	2	2	2
TvY486_0803170	nucleolar protein, putative | location=TvY486_08:974178-975620(-) | length=480 ; TOPep_Count=28	10	10	743.73	0.369521	1.33633	EPI	MET	0.121887	886648	753563	787545	1.20143e+06	1.09575e+06	725987	675416	1.03128e+06	555598	475508	604423	479364	2.88398e+06	2.06036e+06	1.09536e+06	686413	315193	555598	4	4	2	9	11	4	7	6	7
TvY486_0803180	mitogen-activated protein kinase, putative, (fragment) | location=TvY486_08:977575-979141(-) | length=356 ; TOPep_Count=20	6	6	405.98	0.00106032	2.99888	MET	BSF	0.00226035	186706	173237	169297	127516	196705	205932	449391	689873	447865	100130	138951	103048	306098	369868	310709	456707	210849	447865	1	3	0	0	0	1	6	3	6
TvY486_0803200	leucine-rich repeat protein | location=TvY486_08:981147-981827(-) | length=226 ; TOPep_Count=14	1	1	77.91	0.0159753	8.04343	MET	EPI	0.0130197	121454	132855	186613	7275.67	50974.9	63243.3	283042	419893	274292	65135.5	106562	113588	17465	95849	95420.8	287650	128334	274292	1	2	2	0	1	1	2	2	2
TvY486_0803270	hypothetical protein, conserved (fragment) | location=TvY486_08:996309-997802(-) | length=498 ; TOPep_Count=24	2	2	164.8	0.131104	1.91311	BSF	MET	0.0557583	81007.2	109438	72431.8	57828.5	62158.3	46001.7	47920.6	21094.8	68393	43444	87779.2	44087.8	138815	116877	69406.9	48700.8	6447.3	68393	1	2	1	0	0	0	0	0	0
TvY486_0803350	oxidoreductase, putative | location=TvY486_08:1038080-1039402(-) | length=440 ; TOPep_Count=19	3	3	140.84	0.00315237	9.91847	BSF	EPI	0.00457138	43545.4	95525	181098	7590.42	13720	10969.6	27934.6	22878.1	22684.3	23353.3	76619.4	110231	18220.5	25797.9	16550.8	28389.4	6992.33	22684.3	1	1	1	0	0	0	1	2	1
TvY486_0803420	hypothetical protein, conserved | location=TvY486_08:1067260-1069401(-) | length=713 ; TOPep_Count=30	2	2	136.17	0.0529125	1.56208	EPI	BSF	0.0298	34592.3	47978.4	60668.6	73932.9	72556.2	77262.1	51679.8	67682.2	55118.7	18551.8	38482.9	36927.8	177473	136429	116572	52521.2	20686	55118.7	1	1	1	1	1	1	2	1	1
TvY486_0803430	flagellum-adhesion glycoprotein, putative | location=TvY486_08:1070135-1072000(-) | length=621 ; TOPep_Count=30	5	4	266.18	0.378448	1.30668	MET	EPI	0.123938	198947	119426	183071	152583	115941	231544	183022	220077	250330	106695	95790	111432	366271	218005	349352	186002	67263.1	250330	3	3	4	1	3	3	5	2	5
TvY486_0803580	hypothetical protein, conserved | location=TvY486_08:1106143-1107402(-) | length=419 ; TOPep_Count=17	1	1	61.43	0.0027686	14.472	MET	BSF	0.00416313	14960.4	5159.39	8055.54	53121.2	37546	31048.1	59040.9	236782	111931	8023.24	4138.28	4903.25	127515	70598.4	46845.1	60002.1	72368.6	111931	0	0	0	0	0	0	0	1	1
TvY486_0803660	nuclear transport factor 2, putative | location=TvY486_08:1130531-1130905(-) | length=124 ; TOPep_Count=7	2	2	129.89	0.00327643	5.14501	BSF	EPI	0.00465637	792895	712187	665619	76201.1	192573	153130	549094	263634	320798	425228	571236	405149	182918	362097	231041	558034	80575.7	320798	2	2	2	0	0	0	2	0	1
TvY486_0803740	small GTP-binding protein Rab11,Rab11A GTPase | location=TvY486_08:1143672-1144331(-) | length=219 ; TOPep_Count=15	9	8	668.83	0.205091	1.31468	MET	BSF	0.0776824	1.70667e+06	1.84843e+06	1.35645e+06	2.59072e+06	2.10682e+06	1.54786e+06	2.26051e+06	2.1635e+06	2.03309e+06	915284	1.4826e+06	825642	6.21893e+06	3.96149e+06	2.3354e+06	2.29731e+06	661241	2.03309e+06	5	8	7	7	9	7	9	6	8
TvY486_0803800	hypothetical protein, conserved | location=TvY486_08:1162629-1162940(-) | length=103 ; TOPep_Count=7	2	2	52.16	0.027404	3.61917	EPI	BSF	0.018816	2203.5	7986.2	2588.45	15339.3	20319.7	10587.4	6843.46	7101.58	4287.73	1181.73	6405.63	1575.54	36821.3	38207.4	15974.1	6954.87	2170.48	4287.73	0	1	0	1	2	0	1	0	0
TvY486_0803810	translation initiation factor eif-2b beta subunit, putative,eIF-2B GDP-GTP exchange factor, putative | location=TvY486_08:1163476-1164852(-) | length=458 ; TOPep	1	1	59.98	0.654901	1.32616	BSF	EPI	0.188115	7989.53	16065.1	13344.4	0	19411	8789.93	15207.7	0.589526	14731.5	4284.77	12885.6	8122.45	0	36498.9	13262.2	15455.3	0.180179	14731.5	0	1	1	0	1	1	1	0	1
TvY486_0803820	hypothetical protein, conserved (fragment) | location=TvY486_08:1165436-1166377(-) | length=314 ; TOPep_Count=24	1	1	54.07	0.255669	2.57725	BSF	EPI	0.0921062	5347.56	6056.09	7472.88	1790.1	1155.38	4378.8	5439.1	548.198	3584.53	2867.89	4857.52	4548.6	4297.07	2172.48	6606.69	5527.65	167.548	3584.53	0	0	1	0	0	0	0	0	0
TvY486_0803870	nucleoside phosphorylase, putative | location=TvY486_08:1170440-1171471(-) | length=343 ; TOPep_Count=21	13	13	956.81	5.60824e-05	16.1185	BSF	EPI	0.000482203	5.20594e+06	4.19274e+06	8.27758e+06	473140	253324	370184	1.32158e+06	1.55137e+06	1.57361e+06	2.79194e+06	3.36295e+06	5.0384e+06	1.13575e+06	476329	558530	1.3431e+06	474151	1.57361e+06	15	15	19	0	1	0	8	7	10
TvY486_0803900	RNA-binding protein, putative, (fragment) | location=TvY486_08:1174440-1175171(-) | length=243 ; TOPep_Count=19	1	1	25.84	0.945372	2.81969	EPI	MET	0.250619	697.326	3544.89	1113.4	16.6134	8598.48	3657.52	3396.89	373.898	581.676	373.975	2843.31	677.704	39.8798	16167.9	5518.43	3452.19	114.276	581.676	0	0	0	0	1	1	0	0	0
TvY486_0804030	hypothetical protein, conserved | location=TvY486_08:1201321-1202865(-) | length=514 ; TOPep_Count=21	5	4	223.63	0.573456	1.50291	BSF	MET	0.169827	150891	214980	326976	287135	98241.6	210574	176788	100771	183445	80922.8	172433	199024	689256	184725	317712	179667	30798.9	183445	1	2	3	1	2	0	2	1	3
TvY486_0804070	hypothetical protein, conserved | location=TvY486_08:1211166-1212614(-) | length=482 ; TOPep_Count=36	4	4	129.03	0.536119	1.16692	BSF	MET	0.160705	117835	79717.6	86452	86042.1	63766.4	94468.9	84639.6	85633.3	73107	63194.9	63940.5	52621.6	206541	119901	142534	86017.6	26172.5	73107	3	2	2	0	0	0	2	2	2
TvY486_0804100	flagellar protofilament ribbon protein, putative | location=TvY486_08:1220540-1221697(-) | length=385 ; TOPep_Count=36	1	1	39.61	0.583139	3.3448	BSF	EPI	0.171757	5.75486	1638.46	3005.3	0	292.852	1097.22	1482.66	247.672	1835.53	3.08632	1314.19	1829.27	0	550.655	1655.47	1506.8	75.6969	1835.53	0	1	1	0	0	1	1	0	1
TvY486_0804210	small GTP-binding protein Rab18, putative | location=TvY486_08:1257618-1258286(-) | length=222 ; TOPep_Count=15	2	1	99.81	0.0957909	2.03441	MET	BSF	0.0446004	21272.4	43016.7	48550.7	67659.7	51976.8	32814.4	64998.1	93045.9	71517.9	11408.3	34503.2	29551.8	162415	97732.8	49510.1	66056.3	28438	71517.9	0	0	0	0	0	0	0	1	1
TvY486_0804220	hypothetical protein, conserved (fragment) | location=TvY486_08:1258907-1271341(-) | length=2855 ; TOPep_Count=188	3	3	134.19	0.907076	1.21339	EPI	BSF	0.243759	243379	205350	273593	443639	258186	174632	211890	380575	198344	130524	164709	166531	1.06494e+06	485472	263483	215339	116317	198344	3	3	4	2	3	4	2	2	2
TvY486_0804250	prohibitin, (fragment) | location=TvY486_08:1275345-1275968(-) | length=207 ; TOPep_Count=20	10	10	401.26	0.0930054	1.86935	EPI	BSF	0.0436596	543436	817969	324029	864131	1.31006e+06	976473	597240	827346	721783	291444	656082	197230	2.07431e+06	2.46333e+06	1.47329e+06	606964	252865	721783	7	7	5	10	13	7	6	5	10
TvY486_0804290	kinesin. putative | location=TvY486_08:1280539-1283508(-) | length=989 ; TOPep_Count=45	1	1	22.72	0.333617	6.69732	EPI	BSF	0.112834	8124.46	17735	17887.5	78264.6	205327	9395.06	55850.8	14529.2	54612.2	4357.13	14225	10887.8	187871	386081	14175.2	56760.1	4440.62	54612.2	1	0	0	0	2	0	1	0	0
TvY486_0804340	endoplasmic reticulum oxidoreductin, putative | location=TvY486_08:1295954-1297276(-) | length=440 ; TOPep_Count=24	2	1	53.99	0.171651	2.96395	MET	BSF	0.0680649	16937.8	35301.1	32621.8	16429.5	103777	49269.6	54439.7	100167	96916.7	9083.7	28314.5	19856.3	39438.4	195133	74337.6	55326.1	30614.3	96916.7	0	0	0	0	0	0	1	1	1
TvY486_0804410	hypothetical protein, conserved | location=TvY486_08:1310540-1310884(+) | length=114 ; TOPep_Count=7	1	1	56.66	0.0882707	22.5385	BSF	EPI	0.0424	3449.13	3440.74	51133.1	301.675	576.637	1696.08	3900.3	700.582	2194.48	1849.76	2759.77	31123.7	724.159	1084.26	2559.04	3963.8	214.122	2194.48	0	0	1	0	0	0	0	0	0
TvY486_0804460	kinesin, putative, (fragment) | location=TvY486_08:1319179-1322860(+) | length=965 ; TOPep_Count=66	1	1	21.02	0.175532	6.04518	EPI	MET	0.0693906	4125.71	2164.87	370.095	8733.59	1612.75	8651.15	615.197	1716.25	811.142	2212.61	1736.42	225.269	20964.6	3032.48	13052.8	625.213	524.543	811.142	0	0	0	0	0	1	0	0	0
TvY486_0804570	trafficking protein particle complex subunit 3, putative,TRAPP, putative | location=TvY486_08:1347263-1347841(+) | length=192 ; TOPep_Count=8	1	1	51.77	0.375266	1.71141	BSF	MET	0.12323	26194.9	25428.3	18327.9	19275	22722	16646	19628	1414.75	19830.7	14048.3	20395.7	11155.8	46268.9	42724.6	25115.3	19947.5	432.395	19830.7	1	0	0	1	0	0	0	0	0
TvY486_0804640	hypothetical protein, conserved | location=TvY486_08:1358181-1359959(+) | length=592 ; TOPep_Count=32	3	3	104.87	0.0430054	5.55565	BSF	MET	0.025901	268144	263678	53982.8	77649.5	92277.1	91394.3	24343.4	45450.2	35649.4	143805	211493	32858.3	186395	173510	137895	24739.8	13891.1	35649.4	3	4	0	0	2	0	0	0	0
TvY486_0804690	cytochrome c, putative | location=TvY486_08:1384131-1384475(+) | length=114 ; TOPep_Count=8	1	1	51.27	0.090064	3.47741	EPI	BSF	0.0429416	38669.2	25330.8	37760.3	205517	51615.6	96729.6	73121.5	32836.2	73070.5	20738.2	20317.5	22984	493336	97053.6	145945	74311.9	10035.9	73070.5	0	0	0	1	0	0	1	1	1
TvY486_0804770	hypothetical protein, conserved (fragment) | location=TvY486_08:1400698-1405986(+) | length=1763 ; TOPep_Count=112	2	2	116.77	0.0777357	4.66123	EPI	MET	0.0390105	2086.1	7677.42	9712.37	14361.9	42237.3	23014.2	3371.03	12186.6	1522.26	1118.77	6157.96	5911.73	34475.2	79419.5	34723.7	3425.91	3724.65	1522.26	0	0	0	1	1	3	0	0	0
TvY486_0804800	hypothetical protein, conserved,cyclophilin, putative,rotamase, putative,PPIase, putative,cyclophilin-type peptidyl-prolyl cis-trans isomerase, putative | location=TvY486_08:1415063-1415911(+) | length=282	1	1	44.27	0.048689	3.22371	BSF	EPI	0.028286	59121.9	30321.5	99602.1	11806.1	30339	16497.1	20080	14497.3	27241.7	31707	24320.5	60625.9	28340.1	57047	24890.6	20406.9	4430.88	27241.7	0	1	0	0	0	0	0	0	0
TvY486_0804810	hypothetical protein, conserved | location=TvY486_08:1416743-1420099(+) | length=1118 ; TOPep_Count=55	1	1	90.48	0.375772	3.91085	EPI	MET	0.123318	13.7089	711.218	886.813	503.594	853.691	357.652	137.486	0	301.022	7.35208	570.459	539.786	1208.86	1605.21	539.621	139.724	0	301.022	0	0	0	0	1	0	0	0	0
TvY486_0804820	coatomer delta subunit, putative, (fragment) | location=TvY486_08:1421181-1422860(+) | length=525 ; TOPep_Count=21	5	4	169.03	0.282642	1.3513	BSF	MET	0.0985209	92927.2	111317	108359	118471	55121.6	72310	78269.7	71158.7	81907.3	49836.7	89285.8	65956	284384	103646	109101	79544	21748.5	81907.3	2	5	1	1	0	1	1	0	0
TvY486_0804840	60S ribosomal protein L39, putative | location=TvY486_08:1423648-1423803(+) | length=51 ; TOPep_Count=2	1	1	16.98	0.177441	4.81481	MET	EPI	0.069771	680.685	17180.3	58776.5	230.666	2.69426	26835	52307.2	37024.1	40997.5	365.05	13780.1	35776.1	553.705	5.06606	40488.4	53158.8	11315.8	40997.5	0	1	1	0	0	1	1	1	1
TvY486_0804920	tyrosyl/methionyl-tRNA synthetase, putative | location=TvY486_08:1437987-1438676(+) | length=229 ; TOPep_Count=18	7	7	370.81	0.536292	1.07972	MET	EPI	0.160705	478158	544193	491731	534396	490578	424689	491923	547698	525607	256435	436490	299307	1.2828e+06	922442	640767	499932	167395	525607	1	5	2	5	5	6	8	4	6
TvY486_0804950	hypothetical protein, conserved | location=TvY486_08:1449477-1449782(-) | length=101 ; TOPep_Count=7	2	2	121.51	0.243739	3.02015	MET	EPI	0.0891154	242575	36254.8	294217	114737	24581.3	91631.2	247838	268519	181145	130092	29079.5	179084	275423	46220.6	138252	251873	82068.5	181145	1	0	3	2	0	0	2	2	1
TvY486_0805005	flagellar calcium-binding protein, putative | location=TvY486_08:1466373-1467596(+) | length=407 ; TOPep_Count=28	14	14	975.2	0.0373833	3.42333	EPI	BSF	0.0235764	2.12888e+06	2.54874e+06	461757	8.39466e+06	4.371e+06	4.82809e+06	5.43517e+06	5.32011e+06	6.05829e+06	1.14171e+06	2.04432e+06	281062	2.01511e+07	8.21887e+06	7.28458e+06	5.52366e+06	1.62601e+06	6.05829e+06	13	20	1	23	21	21	23	20	25
TvY486_0805020	hypothetical protein, conserved | location=TvY486_08:1486321-1488237(+) | length=638 ; TOPep_Count=39	1	1	22.43	0.0154589	4.13614	MET	EPI	0.0127397	8896.49	11059.6	5267.1	4295.16	1119.53	881.959	9690.09	8875.46	7478.31	4771.17	8870.79	3205.98	10310.4	2105.08	1330.69	9847.85	2712.64	7478.31	0	0	0	0	0	0	0	1	0
TvY486_0805040	apurinic/apyrimidinic endonuclease, putative | location=TvY486_08:1491563-1492837(+) | length=424 ; TOPep_Count=22	13	13	772.98	0.000129972	7.41145	MET	BSF	0.000691246	515003	353404	316624	787064	528457	421425	2.86691e+06	2.54652e+06	3.36937e+06	276195	283461	192723	1.88932e+06	993666	635842	2.91358e+06	778305	3.36937e+06	0	0	0	3	4	1	14	10	13
TvY486_0805110	hypothetical protein, conserved (fragment) | location=TvY486_08:1504843-1520433(+) | length=5129 ; TOPep_Count=257	3	3	114.31	0.283004	1.62714	BSF	EPI	0.0985805	97703.7	94699.4	46032.9	59679.6	33150.8	53706.2	76239.3	51359.2	76901.4	52398.3	75957.1	28019.3	143258	62333.9	81031.4	77480.6	15697.1	76901.4	1	2	0	0	0	2	2	1	1
TvY486_0805130	transaldolase, putative | location=TvY486_08:1526695-1527699(+) | length=334 ; TOPep_Count=20	4	4	448.6	0.0983888	2.59424	EPI	BSF	0.0452787	514170	632009	211266	1.77239e+06	1.13247e+06	616684	810216	852438	729249	275749	506927	128594	4.25457e+06	2.1294e+06	930447	823406	260534	729249	0	6	0	7	5	4	5	4	4
TvY486_0805270	hypothetical protein, conserved | location=TvY486_08:1566310-1567767(+) | length=485 ; TOPep_Count=27	2	2	151.13	0.204238	2.28631	MET	BSF	0.0774731	97422.8	31058.9	90040.1	128277	71581.2	31435.7	160518	238428	100662	52247.7	24912	54805.7	307925	134595	47429.8	163131	72871.8	100662	0	0	0	1	1	0	1	1	1
TvY486_0805330	hypothetical protein, conserved (fragment) | location=TvY486_08:1578658-1579335(+) | length=225 ; TOPep_Count=12	3	3	121.62	0.0243791	2.68136	EPI	MET	0.0173474	29708.9	43055.1	36692.4	77197.8	34379.7	53545.9	25203.3	14247.4	22131.2	15932.8	34534	22334	185310	64644.7	80789.5	25613.6	4354.5	22131.2	2	1	2	0	1	1	1	2	2
TvY486_0805360	50S ribosomal protein L17, putative | location=TvY486_08:1595361-1596257(+) | length=298 ; TOPep_Count=18	1	1	62.76	0.0637913	1.8446	EPI	BSF	0.0342446	31768.4	14259	13721.7	42057.7	38009.7	30145.9	17871.4	23713.4	18989.1	17037.3	11437	8352.15	100958	71470.3	45483.8	18162.3	7247.63	18989.1	0	0	0	1	1	1	0	0	0
TvY486_0805400	eukaryotic translation initiation factor 1A, putative | location=TvY486_08:1598662-1599177(+) | length=171 ; TOPep_Count=10	3	3	238.98	0.105269	2.14353	BSF	EPI	0.0474711	190073	118683	153943	105573	27167	83119.1	115043	127900	124617	101936	95194.5	93702.4	253423	51082.6	125409	116916	39090.7	124617	3	2	1	1	0	0	3	2	1
TvY486_0805440	hypothetical protein, conserved | location=TvY486_08:1609100-1610242(-) | length=380 ; TOPep_Count=18	4	4	290.31	0.249157	1.77733	MET	BSF	0.0903281	81426.8	115411	186478	131510	198529	129210	248353	130249	302679	43669.1	92569.8	113506	315684	373297	194951	252396	39808.6	302679	0	0	1	1	2	1	3	1	3
TvY486_0805490	cullin, putative | location=TvY486_08:1623917-1626133(+) | length=738 ; TOPep_Count=52	1	1	14.57	0.75466	1.56312	MET	BSF	0.210898	4711.03	11541.3	15244.1	12003.8	20710.3	10109.9	15337.8	5148.43	28746.5	2526.52	9257.15	9278.78	28814.6	38941.8	15253.7	15587.5	1573.54	28746.5	0	1	1	0	2	1	1	0	1
TvY486_0805520	fatty acid desaturase, putative | location=TvY486_08:1631398-1632705(+) | length=435 ; TOPep_Count=21	2	1	58.62	0.00585211	3.38494	EPI	MET	0.00669211	11387.7	9125.31	8427.95	45821.1	31116.4	18653.3	7449.19	12285.7	8505.18	6107.22	7319.29	5129.93	109992	58508.7	28143.9	7570.47	3754.93	8505.18	0	0	0	0	1	1	1	0	0
TvY486_0805600	2-amino-3-ketobutyrate coenzyme A ligase, putative,glycine acetyltransferase, putative | location=TvY486_08:1640187-1641401(+) | length=404 ; TOPep_Count=26	2	2	112.55	0.758394	1.78152	EPI	MET	0.211484	40161.4	22205.3	4483.54	47740.8	45673.7	8919.58	10281.7	32007	15153.1	21538.5	17810.6	2729.05	114600	85881	13457.8	10449.1	9782.44	15153.1	0	0	0	1	1	0	0	0	0
TvY486_0805620	hypothetical protein, conserved | location=TvY486_08:1645895-1646899(+) | length=334 ; TOPep_Count=20	4	3	169.06	0.00908277	2.80221	EPI	MET	0.00889122	128584	113469	58291.5	224111	160238	184191	73446.7	65177.6	64265.5	68959.2	91012.4	35480.9	537970	301297	277906	74642.5	19920.5	64265.5	2	1	0	2	1	1	1	1	1
TvY486_0805670	hypothetical protein, conserved | location=TvY486_08:1650815-1652314(+) | length=499 ; TOPep_Count=26	21	20	1492.55	3.4716e-05	4.83473	EPI	BSF	0.00039251	1.71035e+06	1.44113e+06	1.16796e+06	7.19206e+06	7.51295e+06	6.17831e+06	2.39157e+06	2.96807e+06	2.32239e+06	917256	1.15591e+06	710916	1.72643e+07	1.41267e+07	9.32178e+06	2.4305e+06	907142	2.32239e+06	6	10	0	30	37	31	20	18	22
TvY486_0805740;TvY486_0805750	40S ribosomal protein S8, putative | location=TvY486_08:1660268-1661116(+) | length=282 ; TOPep_Count=11	7	5	797.24	0.753045	1.11743	BSF	MET	0.210561	782801	886025	1.27843e+06	924826	905316	1.02862e+06	923500	897984	816044	419815	710669	778154	2.22001e+06	1.70228e+06	1.55197e+06	938535	274455	816044	4	9	9	7	8	9	7	6	8
TvY486_0805760	transketolase, putative | location=TvY486_08:1662436-1664448(+) | length=670 ; TOPep_Count=27	11	11	678.01	0.00293113	2.89752	EPI	MET	0.00429582	548319	713368	334763	1.46792e+06	1.13553e+06	1.37914e+06	484797	420964	468723	294063	572183	203763	3.52369e+06	2.13515e+06	2.08084e+06	492690	128661	468723	1	8	0	12	12	12	6	0	3
TvY486_0805780;TvY486_0028710;TvY486_0907220	60S ribosomal protein L26, putative | location=TvY486_08:1665358-1665789(+) | length=143 ; TOPep_Count=7	4	4	158.03	0.307887	1.51004	EPI	BSF	0.105468	31106.8	36254	101260	101385	88111.7	65127.6	55413.2	66864.3	49446.7	16682.5	29078.9	61634.8	243371	165678	98263.8	56315.3	20436	49446.7	1	2	3	1	0	0	2	2	1
TvY486_0805830	hypothetical protein | location=TvY486_08:1679070-1680035(+) | length=321 ; TOPep_Count=19	1	1	121.7	0.582641	1.35556	MET	BSF	0.171757	2472.58	5595.44	9779.75	7188.63	5450.02	6870.88	6209.51	11676.6	6307.65	1326.04	4488.03	5952.75	17256	10247.8	10366.7	6310.61	3568.76	6307.65	0	1	1	1	1	1	1	1	1
TvY486_0805870	hypothetical protein, conserved (fragment) | location=TvY486_08:1689788-1691464(+) | length=559 ; TOPep_Count=34	1	1	15.07	0.4216	5.88804	EPI	BSF	0.134294	4497.73	827.794	11127.3	83892	5659.09	7323.62	7590.07	602.454	10174.8	2412.12	663.963	6772.96	201380	10640.9	11049.8	7713.64	184.131	10174.8	0	0	0	0	0	0	0	0	1
TvY486_0805930	hypothetical protein, conserved | location=TvY486_08:1698779-1701445(+) | length=888 ; TOPep_Count=37	1	1	16.06	0.00965801	199.591	MET	BSF	0.00926103	0	1436.62	3.44107	55570.3	29362.3	35861.7	153935	20439.9	113047	0	1152.29	2.09451	133394	55210.4	54107.9	156441	6247.14	113047	0	0	0	1	0	0	0	0	0
TvY486_0805980	lysophospholipase, putative,alpha/beta hydrolase, putative | location=TvY486_08:1716314-1716787(+) | length=157 ; TOPep_Count=10	2	2	270.12	0.0568007	2.2308	MET	EPI	0.0313063	326231	216287	238247	93314.1	178225	233045	299413	494867	331344	174957	173481	145017	223997	335120	351616	304288	151248	331344	3	3	1	0	0	2	1	1	3
TvY486_0806020	hypothetical protein, conserved | location=TvY486_08:1722132-1722449(+) | length=105 ; TOPep_Count=6	6	6	384.89	0.00609909	2.62973	MET	EPI	0.00679576	1.31919e+06	1.77539e+06	1.82111e+06	849673	674030	398160	1.93907e+06	1.76843e+06	1.34648e+06	707482	1.42402e+06	1.10847e+06	2.03961e+06	1.26739e+06	600740	1.97064e+06	540492	1.34648e+06	4	7	7	2	3	2	8	4	5
TvY486_0806030	RNA-binding protein, putative | location=TvY486_08:1723040-1723555(+) | length=171 ; TOPep_Count=8	3	3	86.67	0.47962	1.51598	MET	BSF	0.14842	95633.1	103003	134686	52150.4	128373	199603	210548	173449	121314	51287.9	82617.1	81981	125185	241382	301159	213976	53011.9	121314	2	1	1	0	0	1	2	1	1
TvY486_0806050	inhibitor of cysteine peptidase, putative,ICP, putative | location=TvY486_08:1725699-1726061(+) | length=120 ; TOPep_Count=8	2	2	109.72	0.0395734	2.43644	MET	BSF	0.024362	58282.8	53944.9	23429.9	56706.9	65266.1	61536.5	102011	82190.3	146320	31257	43268.5	14261.3	136123	122721	92845.7	103671	25120.2	146320	1	0	0	1	0	0	1	0	2
TvY486_0806190	succinate dehydrogenase flavoprotein, putative, (fragment) | location=TvY486_08:1760816-1762195(-) | length=460 ; TOPep_Count=23	8	8	604.32	0.254732	1.92961	EPI	MET	0.091897	3.00582e+06	2.25126e+06	833732	2.98929e+06	4.00042e+06	2.85215e+06	1.09168e+06	3.02975e+06	979012	1.61202e+06	1.80571e+06	507476	7.17568e+06	7.52205e+06	4.30329e+06	1.10945e+06	925995	979012	7	8	0	7	13	10	9	2	3
TvY486_0806230	hypothetical protein, conserved | location=TvY486_08:1768568-1769644(-) | length=358 ; TOPep_Count=16	2	2	71.03	0.584061	1.48265	BSF	MET	0.171882	47514.4	49407.7	65394.8	8394.21	60115.4	55680.8	35516.6	35481.3	38479.4	25481.9	39629.3	39804.6	20150	113036	84010.6	36094.8	10844.3	38479.4	1	1	1	0	2	1	1	1	1
TvY486_0806260	guanine deaminase, putative | location=TvY486_08:1780481-1781854(-) | length=457 ; TOPep_Count=23	12	12	653.22	0.000884086	5.41092	BSF	EPI	0.00200038	1.53066e+06	1.13291e+06	2.43418e+06	267467	256385	418269	875781	1.00481e+06	1.06372e+06	820888	908691	1.48164e+06	642043	482085	631080	890039	307105	1.06372e+06	9	10	12	0	1	1	8	10	11
TvY486_0806280	hypothetical protein, conserved | location=TvY486_08:1789090-1790874(-) | length=594 ; TOPep_Count=36	16	15	1242.7	0.00236336	1.88797	MET	EPI	0.00383405	2.55901e+06	2.06974e+06	2.96637e+06	1.80933e+06	1.63673e+06	1.4516e+06	3.01799e+06	2.92477e+06	3.30388e+06	1.37239e+06	1.66011e+06	1.80557e+06	4.34322e+06	3.07756e+06	2.19016e+06	3.06712e+06	893909	3.30388e+06	9	11	14	9	10	7	22	18	22
TvY486_0806340	hypothetical protein, conserved | location=TvY486_08:1802192-1803139(-) | length=315 ; TOPep_Count=9	1	1	32.83	0.11777	2.12006	EPI	MET	0.0514726	35550.1	30141.5	27221.4	19763.3	37951.5	42782.5	21730.5	6532.01	19140.5	19065.5	24176.1	16569.1	47441	71360.9	64549.8	22084.3	1996.41	19140.5	0	1	0	0	0	0	0	0	0
TvY486_0806350	hypothetical protein | location=TvY486_08:1803686-1805506(-) | length=606 ; TOPep_Count=17	1	1	35.2	0.673955	3.98671	BSF	MET	0.192729	9245.68	10962	123209	11747.8	13355.8	43375.7	16098.6	8509.6	11365.3	4958.44	8792.49	74994.7	28200.1	25113	65444.8	16360.7	2600.83	11365.3	0	0	1	0	0	0	0	0	0
TvY486_0806380	IgE-dependent histamine-releasing factor, putative | location=TvY486_08:1808243-1808755(-) | length=170 ; TOPep_Count=8	9	9	725.01	0.383595	1.23937	MET	BSF	0.125248	1.39844e+06	2.13986e+06	2.31302e+06	1.88632e+06	1.69919e+06	2.58004e+06	2.49793e+06	2.3372e+06	2.41683e+06	749982	1.71635e+06	1.40789e+06	4.52805e+06	3.19502e+06	3.89274e+06	2.5386e+06	714328	2.41683e+06	8	9	8	5	6	7	10	5	8
TvY486_0806450	hypothetical protein, conserved | location=TvY486_08:1833640-1834509(-) | length=289 ; TOPep_Count=15	1	1	60.23	0.0224469	12.9675	MET	EPI	0.0164337	3463.75	8039.48	13577.9	333.57	5015.44	2291.39	45246	18715.6	35115.6	1857.6	6448.37	8264.63	800.723	9430.62	3457.23	45982.6	5720.12	35115.6	0	0	0	0	0	0	1	0	1
TvY486_0806510	cyclophilin, putative | location=TvY486_08:1845220-1845891(-) | length=223 ; TOPep_Count=14	1	1	66.44	0.141189	3.06969	MET	BSF	0.058551	16805.6	12180.3	10439.9	3824.07	16949.6	35517.3	34434.2	46048.7	40541.9	9012.83	9769.64	6354.56	9179.53	31870.6	53588.2	34994.9	14074	40541.9	0	0	0	0	0	0	1	0	1
TvY486_0806520	hypothetical protein, conserved | location=TvY486_08:1845985-1846779(-) | length=264 ; TOPep_Count=15	2	2	133.96	0.671617	1.78951	BSF	EPI	0.192168	45775.5	43622.6	143238	47614.2	40788.6	41596.9	73677.3	24804.3	90628.5	24549.3	34989.2	87186.4	114296	76695.5	62761.1	74876.9	7581.04	90628.5	0	0	1	1	0	0	1	0	0
TvY486_0806540	peptidase, putative,metallo-peptidase, Clan ME, Family M16 | location=TvY486_08:1880687-1883907(+) | length=1073 ; TOPep_Count=52	2	2	166.96	0.0014169	2.95495	BSF	EPI	0.00271733	335028	239758	236091	107086	93234.6	74091.6	180750	210200	142022	179675	192307	143704	257057	175311	111789	183692	64244.2	142022	1	2	0	0	1	1	0	1	0
TvY486_0806580	hypothetical protein, conserved | location=TvY486_08:1894008-1894563(+) | length=185 ; TOPep_Count=12	3	3	236.67	0.0108011	2.03804	EPI	BSF	0.0101127	358977	348182	252368	686270	715375	553908	367994	571959	409375	192519	279272	153612	1.64737e+06	1.34513e+06	835731	373985	174810	409375	0	2	0	8	5	5	4	2	4
TvY486_0806610	hypothetical protein, conserved | location=TvY486_08:1910950-1913628(+) | length=892 ; TOPep_Count=45	1	1	15.52	0.0259402	12.2451	MET	BSF	0.018084	1585.69	1323.64	547.398	18928.2	13929	1442.92	13815.1	14574.7	13938.1	850.403	1061.68	333.191	45436.3	26190.9	2177.06	14040	4454.53	13938.1	0	0	0	1	0	0	0	0	0
TvY486_0806630	serine/threonine-protein kinase a, putative,protein kinase, putative | location=TvY486_08:1921604-1922926(+) | length=440 ; TOPep_Count=29	9	2	429.15	0.0381517	4.63493	BSF	EPI	0.0238569	272376	142768	401439	76787.2	12870.6	86522.4	228105	186038	284161	146075	114512	244348	184325	24200.8	130544	231819	56859.6	284161	1	0	1	0	0	0	1	1	2
TvY486_0806720	nucleoporin (NUP54/57), putative | location=TvY486_08:1947948-1948937(+) | length=329 ; TOPep_Count=21	1	1	96.21	0.0210436	1.66685	EPI	MET	0.0157207	132244	94197.1	89997	127492	133525	123731	62657.7	89782.5	78383.8	70922.4	75554.3	54779.4	306040	251070	186683	63677.8	27440.6	78383.8	0	1	1	0	1	0	0	0	0
TvY486_0806810	hypothetical protein, conserved | location=TvY486_08:1965415-1966134(+) | length=239 ; TOPep_Count=15	4	4	219.76	0.846421	1.36382	BSF	MET	0.230669	138109	193147	45223.6	156809	94123.3	100242	85424.1	109039	81586.2	74067.8	154921	27526.7	376414	176982	151245	86814.9	33326	81586.2	3	4	0	3	2	1	1	1	1
TvY486_0806860	dihydrolipoamide dehydrogenase, point mutation, putative,acetoin dehydrogenase e3 component, putative | location=TvY486_08:1985293-1986939(+) | length=548 ; TOPe	1	1	114.43	0.122398	1.57752	EPI	BSF	0.0528417	144355	125565	104507	179036	181180	230451	116010	92920.3	195264	77417.4	100714	63611.3	429770	340676	347702	117899	28399.6	195264	1	1	0	1	1	1	0	1	1
TvY486_0806870	dihydrolipoamide dehydrogenase, putative | location=TvY486_08:1987348-1989180(+) | length=610 ; TOPep_Count=34	3	2	89	0.000216187	2.79954	BSF	MET	0.000942522	79716.1	74540.1	73921.8	54961.3	81513.9	66898.4	30426.5	23026.7	28052.3	42751.6	59787.7	44994.7	131933	153272	100936	30921.9	7037.74	28052.3	0	1	0	0	1	1	1	0	1
TvY486_0806920	hypothetical protein, conserved (fragment) | location=TvY486_08:2010505-2012904(+) | length=799 ; TOPep_Count=47	2	2	50.11	0.0287544	3.59903	MET	EPI	0.0194672	3490.71	4580.97	7971.28	1721.71	8153.2	6048.92	18139.3	21464.5	17706.6	1872.06	3674.34	4851.96	4132.89	15330.6	9126.56	18434.6	6560.28	17706.6	0	0	0	0	1	0	1	1	1
TvY486_0806950	3,2-trans-enoyl-CoA isomerase, mitochondrial precursor, putative | location=TvY486_08:2017418-2018584(+) | length=388 ; TOPep_Count=17	5	5	504.39	0.0222859	2.87093	EPI	BSF	0.0164243	1.82566e+06	688207	725291	3.00347e+06	2.74365e+06	3.55227e+06	1.55562e+06	1.44492e+06	825241	979098	552002	441470	7.2097e+06	5.15893e+06	5.35963e+06	1.58095e+06	441616	825241	6	5	3	11	11	12	8	5	7
TvY486_0807060	hypothetical protein, conserved | location=TvY486_08:2101510-2101920(+) | length=136 ; TOPep_Count=9	1	1	74.52	0.0275857	2.98527	BSF	EPI	0.0188741	32491.9	34072.1	27926.5	18787.7	4239.82	8624.75	21720.7	23755.7	30194.8	17425.3	27328.8	16998.3	45099.1	7972.21	13012.9	22074.3	7260.57	30194.8	0	1	0	0	0	0	0	0	0
TvY486_0807200	expression site-associated gene 4 (ESAG4) protein, putative,receptor-type adenylate cyclase, putative | location=TvY486_08:2182830-2186645(+) | length=1271 ; TOP	5	4	255.29	0.037637	7.63751	BSF	MET	0.0236786	271424	248021	38821.1	41487.3	16480.5	27431.2	26875.2	26536.2	19683.9	145564	198935	23629.6	99588.6	30988.5	41388	27312.8	8110.38	19683.9	3	4	0	0	0	0	0	0	0
TvY486_0807260	vacuolar-type proton translocating pyrophosphatase 1, putative | location=TvY486_08:2203703-2206177(+) | length=824 ; TOPep_Count=21	10	9	722.43	0.0163314	3.20496	EPI	BSF	0.013186	331757	307359	259278	1.3759e+06	1.01301e+06	490402	411733	490989	462652	177920	246529	157817	3.3028e+06	1.90478e+06	739913	418436	150063	462652	3	5	2	9	10	8	5	6	7
TvY486_0807270	hypothetical protein, conserved | location=TvY486_08:2207627-2209297(+) | length=556 ; TOPep_Count=38	2	2	265.78	0.00126363	5.33019	MET	EPI	0.00248813	64686.1	71524.9	50530.7	28854.6	83673.9	49491.7	247306	293394	322899	34691	57369.2	30757	69264.3	157333	74672.6	251332	89671.2	322899	0	1	0	0	1	0	3	2	4
TvY486_0807290	hypothetical protein, conserved | location=TvY486_08:2214148-2214810(+) | length=220 ; TOPep_Count=11	1	1	55.11	0.191821	2.58225	MET	BSF	0.074035	159.503	1645.8	10319.9	13295.4	4606.18	12557.2	10736.4	5619.58	14954.5	85.5411	1320.07	6281.54	31915.1	8661.08	18946.2	10911.2	1717.54	14954.5	0	0	0	1	0	0	0	0	1
TvY486_0807390	monoglyceride lipase, putative | location=TvY486_08:2232688-2233626(+) | length=312 ; TOPep_Count=23	1	1	78.15	0.0787221	2.2939	EPI	MET	0.0393143	156924	62111.7	161101	157104	211293	149890	78874.6	91955.4	55111.2	84157.9	49819	98058.9	377122	397298	226152	80158.7	28104.7	55111.2	0	0	0	0	1	0	0	0	0
TvY486_0807410	hypothetical protein, conserved | location=TvY486_08:2234777-2235400(+) | length=207 ; TOPep_Count=13	2	2	96.94	0.0166152	4.85487	MET	BSF	0.0133513	23290.8	7111.13	12849.7	47656.2	24932.5	18677	55905.6	100042	54033.7	12490.8	5703.74	7821.39	114397	46880.9	28179.7	56815.8	30576.4	54033.7	0	0	0	1	2	1	3	2	1
TvY486_0807510	ATP-dependent zinc metallopeptidase, putative,metallo-peptidase, Clan MA(E) Family M41, putative | location=TvY486_08:2261636-2264011(+) | length=791 ; TOPep_Cou	1	1	61.98	0.0318358	3.83161	EPI	BSF	0.0210021	14036.4	6859.5	7060.11	18855.8	61577.8	26682.8	19556.6	14873.1	21135.9	7527.69	5501.92	4297.35	45262.7	115786	40258.7	19875	4545.73	21135.9	0	0	0	0	1	0	0	0	1
TvY486_0807570	hypothetical protein, conserved | location=TvY486_08:2270948-2273611(+) | length=887 ; TOPep_Count=50	4	4	296.87	0.00832049	2.42868	EPI	MET	0.0083422	57955.4	81441.9	80821.7	82829.5	136191	122196	53790	49995.3	36709.2	31081.4	65323.5	49194.6	198829	256083	184368	54665.8	15280.3	36709.2	0	1	1	3	4	1	2	0	0
TvY486_0807590	hypothetical protein, conserved | location=TvY486_08:2274230-2277088(+) | length=952 ; TOPep_Count=50	1	1	15.08	0.0172548	2.71863	EPI	MET	0.0137582	44438	62446.3	42685.1	48495.2	58746.3	103991	20552.5	24799.1	32346.6	23832	50087.4	25981.6	116411	110462	156900	20887.2	7579.45	32346.6	0	1	0	0	1	0	0	0	0
TvY486_0807670	mevalonate kinase, putative | location=TvY486_08:2300908-2301897(+) | length=329 ; TOPep_Count=17	6	6	416.64	0.00249339	3.89444	EPI	BSF	0.00399474	490998	369920	197388	1.35265e+06	1.61905e+06	1.14981e+06	863163	1.04292e+06	1.05122e+06	263322	296708	120146	3.24698e+06	3.04433e+06	1.73483e+06	877216	318753	1.05122e+06	2	3	1	6	4	5	9	7	9
TvY486_0807690;TvY486_0807050	amino acid transporter | location=TvY486_08:2306732-2308144(+) | length=470 ; TOPep_Count=15	8	1	607.7	0.856801	15.8082	BSF	EPI	0.232989	15894.6	2940.21	4.27604	967.737	180.191	43.7985	158.073	1373.59	24.8716	8524.26	2358.3	2.60274	2323.02	338.817	66.0828	160.646	419.815	24.8716	1	1	0	0	0	0	0	0	0
TvY486_0807700	amino acid transporter | location=TvY486_08:2309497-2310849(+) | length=450 ; TOPep_Count=15	2	1	83.02	0.412227	25.9445	BSF	EPI	0.1325	866.299	343.719	35551.8	587.414	246.236	583.287	637.503	1017.99	176.567	464.594	275.693	21639.7	1410.06	463.002	880.058	647.882	311.132	176.567	0	0	1	0	0	0	0	0	0
TvY486_0807780	hypothetical protein, conserved | location=TvY486_08:2331312-2332139(+) | length=275 ; TOPep_Count=18	2	1	71.85	0.0665527	1.80827	MET	BSF	0.0351513	67958.6	45290.8	32196.4	82008.1	52210	54420.4	89153.1	80384.3	93467.7	36446.1	36327.2	19597.3	196857	98171.3	82108.9	90604.6	24568.2	93467.7	0	0	0	1	1	0	1	1	1
TvY486_0807810	hypothetical protein, conserved | location=TvY486_08:2335034-2335798(+) | length=254 ; TOPep_Count=16	1	1	42.04	0.417486	3.346	EPI	BSF	0.133442	2821.18	12282.1	18171.1	33096.7	39446.6	38793	38850.7	942.035	35167.5	1513	9851.33	11060.4	79447.3	74172.1	58530.5	39483.2	287.918	35167.5	0	0	0	0	0	0	1	0	1
TvY486_0807840	cytoskeleton-associated protein, putative | location=TvY486_08:2342135-2344660(+) | length=842 ; TOPep_Count=45	26	25	1724.25	0.0655621	1.36957	EPI	MET	0.0349407	6.76309e+06	4.70333e+06	5.48871e+06	7.42443e+06	5.91864e+06	6.36298e+06	4.75774e+06	4.58629e+06	5.04447e+06	3.62703e+06	3.77248e+06	3.34087e+06	1.78221e+07	1.11289e+07	9.60041e+06	4.8352e+06	1.40173e+06	5.04447e+06	24	24	20	27	23	24	27	21	28
TvY486_0900020	hypothetical protein, conserved | location=TvY486_09:1937-3517(-) | length=526 ; TOPep_Count=32	3	2	97.86	0.0416247	3.65076	EPI	BSF	0.0252334	37805.6	7961.68	6477.08	79110.3	48602.5	63018.9	31587.8	40683.7	26127.8	20275.1	6385.96	3942.48	189901	91388.1	95082.3	32102	12434.3	26127.8	0	0	0	2	1	1	2	0	1
TvY486_0900040	hypothetical protein, conserved | location=TvY486_09:6470-7621(-) | length=383 ; TOPep_Count=23	2	2	114.95	0.57292	1.38078	BSF	MET	0.169765	208748	115515	104560	84025.3	148258	175403	64186.2	116912	129466	111951	92652.7	63643.5	201699	278771	264647	65231.2	35732.3	129466	1	1	0	1	2	1	0	0	0
TvY486_0900130	hypothetical protein, conserved | location=TvY486_09:22573-22830(-) | length=85 ; TOPep_Count=7	2	2	117.99	0.0283834	5.48817	EPI	BSF	0.0192413	76107.9	159073	35123.5	803919	324264	355292	300676	122325	282365	40816.6	127590	21379	1.92978e+06	609718	536061	305571	37386.6	282365	1	2	0	3	2	2	4	1	2
TvY486_0900190	hypothetical protein, conserved (fragment) | location=TvY486_09:36379-44235(-) | length=2100 ; TOPep_Count=144	6	5	412.46	0.0859277	3.4182	EPI	BSF	0.0416234	63474.9	81404.9	60495.7	431303	175252	95460.7	90895.2	136456	91326	34041.5	65293.8	36822.6	1.03533e+06	329528	144030	92375.1	41705.7	91326	1	2	1	5	3	3	2	2	2
TvY486_0900270	hypothetical protein, conserved | location=TvY486_09:54007-55787(-) | length=593 ; TOPep_Count=33	1	1	19.07	0.0235696	36.6521	BSF	EPI	0.0170534	42525.4	74367.5	15639.7	0	3615.97	0	39872.9	21250.6	50557.8	22806.3	59649.2	9519.6	0	6799.16	0	40522.1	6494.9	50557.8	1	2	1	0	0	0	2	1	2
TvY486_0900290	peroxisomal membrane protein 4, putative | location=TvY486_09:58725-59399(-) | length=224 ; TOPep_Count=12	1	1	32.7	0.00170207	8.79064	EPI	BSF	0.00309181	5928.09	8215.16	13817.5	50606	61852.9	133334	29296.5	41563.7	42119.7	3179.22	6589.27	8410.43	121478	116303	201173	29773.5	12703.3	42119.7	0	0	0	1	1	0	0	0	0
TvY486_0900330	hypothetical protein, conserved | location=TvY486_09:64121-77698(-) | length=4525 ; TOPep_Count=241	2	2	36.52	0.00254151	5.20607	EPI	MET	0.00402187	31034.3	52366.4	50908.1	330580	212390	117605	35216.8	43205.3	48463.5	16643.7	42002.4	30986.8	793544	399361	177441	35790.2	13205	48463.5	1	1	1	1	0	1	1	1	1
TvY486_0900390	60S ribosomal protein L35, putative | location=TvY486_09:92983-93363(-) | length=126 ; TOPep_Count=6	4	4	218.9	0.429086	1.45665	EPI	MET	0.136047	149101	291196	458129	486608	373602	310870	297532	223865	282556	79962.4	233564	278854	1.16808e+06	702490	469037	302376	68420.8	282556	1	3	4	2	3	3	3	2	3
TvY486_0900430	hypothetical protein, conserved in T. vivax | location=TvY486_09:108094-109749(-) | length=551 ; TOPep_Count=35	2	2	87.74	0.5744	1.64835	BSF	EPI	0.170009	18688	35003	71217.1	28473.9	25291.2	22012.4	43614.2	26191.8	32481.6	10022.3	28075.4	43348.5	68350.6	47555.4	33212.1	44324.3	8005.1	32481.6	2	3	3	0	0	0	0	0	0
TvY486_0900440	hypothetical protein, conserved in T. vivax | location=TvY486_09:110309-111445(-) | length=378 ; TOPep_Count=20	8	7	589.25	0.00021324	17.8906	BSF	MET	0.000942522	1.34545e+06	1.49522e+06	2.23367e+06	313771	232794	100867	101666	91982.4	89983.6	721562	1.1993e+06	1.35959e+06	753195	437726	152187	103321	28113	89983.6	4	9	8	0	0	0	0	0	0
TvY486_0900450	syntaxin binding protein 1, putative | location=TvY486_09:111797-113743(-) | length=648 ; TOPep_Count=42	1	1	26.68	0.086068	17.3059	BSF	EPI	0.0416523	4562.39	7627.27	11352.6	0	1298.05	62.3075	3577.4	312.496	6435.12	2446.8	6117.73	6910.13	0	2440.75	94.0089	3635.64	95.5094	6435.12	0	1	1	0	0	0	1	0	1
TvY486_0900470	kynureninase, putative | location=TvY486_09:118426-119817(-) | length=463 ; TOPep_Count=27	4	4	314.72	0.072758	1.58026	MET	EPI	0.0372001	173778	155064	121864	149255	131568	166296	165073	294174	247316	93196.6	124375	74176.5	358281	247389	250907	167761	89909.6	247316	1	1	1	1	1	0	2	1	2
TvY486_0900590	protein kinase, putative | location=TvY486_09:151619-154810(-) | length=1063 ; TOPep_Count=66	1	1	14.86	0.113286	38.5167	EPI	MET	0.0500502	0	1173.49	1345.09	8080.23	5517.78	6229.48	0	0	514.777	0	941.245	818.728	19396.3	10375.2	9398.98	0	0	514.777	0	0	0	1	1	1	0	0	1
TvY486_0900730	hypothetical protein, conserved | location=TvY486_09:179465-180559(-) | length=364 ; TOPep_Count=20	7	6	577.54	2.55497e-05	3.16188	EPI	BSF	0.000365144	264909	209318	271526	849631	750775	757574	428910	490364	439870	142070	167891	165273	2.03951e+06	1.41169e+06	1.14302e+06	435893	149872	439870	1	1	1	5	5	5	6	4	3
TvY486_0900750	hypothetical protein, conserved | location=TvY486_09:189217-189684(-) | length=155 ; TOPep_Count=8	1	1	78.03	0.00342078	4.24841	MET	BSF	0.00474391	1573.2	4997.46	2683.66	3544.81	3498.71	2807.03	12524	15710.9	11081.2	843.702	4008.4	1633.49	8509.18	6578.69	4235.22	12727.9	4801.77	11081.2	0	0	0	0	0	0	1	1	1
TvY486_0900770	hypothetical protein, conserved (fragment) | location=TvY486_09:193029-195017(-) | length=662 ; TOPep_Count=35	12	12	896.89	0.0176584	1.41445	EPI	MET	0.013908	2.88955e+06	2.33837e+06	2.65944e+06	3.64258e+06	3.5039e+06	3.21882e+06	2.84481e+06	2.14545e+06	2.33791e+06	1.54966e+06	1.87558e+06	1.61875e+06	8.74387e+06	6.58844e+06	4.85652e+06	2.89112e+06	655722	2.33791e+06	11	13	12	15	15	14	16	11	13
TvY486_0900800	hypothetical protein, conserved (fragment) | location=TvY486_09:241407-242045(-) | length=212 ; TOPep_Count=11	1	1	78.31	0.0188397	3.76057	BSF	MET	0.0144846	17882.5	25349.9	32801.1	30292.3	9582.37	14840.9	7988.99	5004.52	7225.06	9590.36	20332.8	19965.4	72715.6	18017.9	22391.8	8119.06	1529.55	7225.06	0	1	0	1	0	0	0	0	0
TvY486_0900810	hypothetical protein, conserved (fragment) | location=TvY486_09:243954-247346(-) | length=1076 ; TOPep_Count=54	1	1	78.63	0.0543498	3.07836	BSF	MET	0.0303063	59605.7	41464.7	32613.9	27196.6	19010.4	54939.9	8367.24	10494.6	24565.3	31966.5	33258.3	19851.4	65284.4	35745.6	82892.8	8503.46	3207.5	24565.3	0	0	0	1	0	0	0	0	1
TvY486_0900880	hypothetical protein, conserved | location=TvY486_09:262476-263606(-) | length=376 ; TOPep_Count=23	3	3	155.92	0.268767	1.47041	MET	BSF	0.0952287	125744	89679.9	59486.1	71392.9	122311	102950	111335	166937	125959	67436.3	71931.1	36208	171376	229983	155329	113148	51021.6	125959	0	1	1	1	0	0	2	1	2
TvY486_0901030	cytochrome c oxidase subunit V, putative | location=TvY486_09:316603-317193(-) | length=196 ; TOPep_Count=15	3	2	208.4	3.68597e-05	21.657	EPI	BSF	0.00039251	16293.7	22500.5	9565.23	291888	404547	350885	58038.2	64469.5	43469.6	8738.26	18047.3	5822.17	700667	760677	529412	58983.1	19704.1	43469.6	0	0	0	4	4	4	1	1	1
TvY486_0901040	endo-beta-N-acetylglucosaminidase, putative, (fragment) | location=TvY486_09:336953-337513(+) | length=186 ; TOPep_Count=6	1	1	26.02	0.0739652	17.3577	MET	BSF	0.0376689	1719.58	1.84266	221.758	4548.99	3271.47	2056.43	15552.1	3925.96	14251.1	922.21	1.47798	134.979	10919.7	6151.4	3102.72	15805.3	1199.91	14251.1	0	0	0	0	1	0	0	0	0
TvY486_0901050	hypothetical protein, conserved | location=TvY486_09:338126-338488(+) | length=120 ; TOPep_Count=3	1	1	28.57	0.254939	7.42531	EPI	BSF	0.0919075	2321.11	2474.49	727.334	3471.06	33474.1	4064.35	3901.16	17028	1752.49	1244.81	1984.75	442.714	8332.14	62941.8	6132.26	3964.68	5204.35	1752.49	0	0	0	0	0	0	0	1	0
TvY486_0901060	cyclophilin type peptidyl-prolyl cis-trans isomerase, putative | location=TvY486_09:339183-340187(+) | length=334 ; TOPep_Count=23	2	2	75.3	0.202857	6.26004	BSF	EPI	0.0771193	41956.8	48186.7	49961.9	4768.04	13085.8	4527.1	32429.7	1065.58	37363.3	22501.4	38649.9	30410.8	11445.5	24605.4	6830.44	32957.6	325.676	37363.3	0	1	1	0	0	0	2	0	1
TvY486_0901160	glutaredoxin-like protein, putative | location=TvY486_09:353822-354373(+) | length=183 ; TOPep_Count=10	1	1	33.2	0.00446176	5.4608	EPI	BSF	0.00571603	7070.71	10883.4	4186.67	62639.8	33750.4	24516.2	10289.5	6038.2	6259.69	3792.01	8729.44	2548.35	150365	63461.4	36989.9	10457	1845.48	6259.69	0	0	0	0	1	0	0	0	0
TvY486_0901190	hypothetical protein, conserved | location=TvY486_09:357845-358966(+) | length=374 ; TOPep_Count=19	1	1	26.97	0.503234	1.32579	MET	EPI	0.153435	10050.2	7192.96	2766.97	12441.5	1763.73	1669.7	7713.78	6533.21	6799.93	5389.89	5769.39	1684.2	29865.4	3316.37	2519.22	7839.36	1996.77	6799.93	0	0	1	0	0	0	2	1	1
TvY486_0901260	hypothetical protein, conserved | location=TvY486_09:382467-382760(+) | length=97 ; TOPep_Count=6	2	2	84.78	0.000784844	4.06945	MET	EPI	0.00188321	107400	95037.9	90575.3	47311.4	76902.1	50818.6	275324	168533	268427	57598.4	76228.7	55131.4	113569	144600	76674.6	279807	51509.4	268427	0	1	1	1	1	1	1	1	3
TvY486_0901350	ribosomal protein S7, putative | location=TvY486_09:395759-396367(+) | length=202 ; TOPep_Count=15	11	10	678.98	0.00676364	2.16921	MET	BSF	0.00731243	1.27767e+06	1.25408e+06	1.84054e+06	2.4166e+06	2.03587e+06	1.61959e+06	3.69471e+06	2.79673e+06	2.993e+06	685212	1.00588e+06	1.1203e+06	5.80097e+06	3.82808e+06	2.44363e+06	3.75486e+06	854776	2.993e+06	9	16	15	15	15	16	17	20	20
TvY486_0901410	hypothetical protein, conserved | location=TvY486_09:411863-415528(+) | length=1221 ; TOPep_Count=67	6	6	422.64	0.00289591	2.54325	BSF	MET	0.00428671	493006	523252	329531	150066	221606	194883	195351	143315	190496	264398	419694	200579	360227	416689	294037	198531	43801.9	190496	2	6	3	2	1	1	1	1	2
TvY486_0901430	fatty acyl CoA synthetase 2, putative | location=TvY486_09:425256-427421(+) | length=721 ; TOPep_Count=39	10	2	691.09	0.956302	1.54965	MET	BSF	0.253036	120115	116471	107837	116025	140846	110535	79061.9	380083	74590.6	64417.4	93420.1	65638.1	278513	264835	166774	80349.1	116166	74590.6	1	1	1	2	1	0	1	2	1
TvY486_0901440;TvY486_0019810	fatty acyl CoA synthetase 3, putative, (fragment) | location=TvY486_09:433233-434306(+) | length=358 ; TOPep_Count=17	10	2	788.64	0.13481	2.45455	MET	BSF	0.0567265	494476	419162	375760	1.09894e+06	1.0159e+06	1.01278e+06	616461	2.09739e+06	451043	265186	336204	228718	2.63796e+06	1.91022e+06	1.52808e+06	626497	641033	451043	2	2	2	2	2	2	0	2	0
TvY486_0901470	tricarboxylate carrier, putative | location=TvY486_09:441104-442087(+) | length=327 ; TOPep_Count=18	7	7	374.67	0.125442	2.93736	BSF	MET	0.0537937	964526	1.16509e+06	270547	554972	480959	470790	268953	269605	278558	517274	934505	164677	1.33219e+06	904355	710323	273332	82400.6	278558	4	9	0	4	7	5	4	3	4
TvY486_0901500	GTPase activating protein, putative, (fragment) | location=TvY486_09:448597-454605(+) | length=1359 ; TOPep_Count=74	2	2	28.97	0.0885423	3.07202	MET	EPI	0.0424294	36179.8	81664.8	38057.4	4011.68	25247.2	26812.5	52931.3	71438.8	47882.4	19403.2	65502.3	23164.8	9629.88	47472.7	40454.5	53793.1	21834.1	47882.4	1	1	2	0	1	0	1	2	3
TvY486_0901520	hypothetical protein, conserved | location=TvY486_09:456550-457914(+) | length=454 ; TOPep_Count=26	1	1	28.32	0.0472054	14.1113	BSF	EPI	0.0275581	15425	2834.84	6758.17	130.204	663.029	979.675	1013.44	3938.71	385.365	8272.4	2273.79	4113.57	312.55	1246.71	1478.12	1029.94	1203.81	385.365	0	1	1	0	0	0	0	0	0
TvY486_0901560	heat shock protein, putative | location=TvY486_09:464005-467529(+) | length=820 ; TOPep_Count=47	3	3	137.29	0.147115	2.35253	MET	EPI	0.0603926	194292	77903.9	180875	61209.3	86939.4	96480	130317	309170	136010	104198	62485.8	110095	146931	163474	145568	132439	94493	136010	2	0	2	0	1	1	3	3	2
TvY486_0901570	mitochondrial processing peptide beta subunit, putative, (fragment),metallo-peptidase, Clan ME, Family M16, (fragment) | location=TvY486_09:468431-469837(+) | length=468 | sequence_SO=chromosome | SO=prote	5	5	183.57	0.00097484	4.44561	EPI	MET	0.00213707	69377.1	72139.3	40492.8	300757	252235	167878	46646.6	50199.4	65307.4	37206.8	57862	24647.2	721955	474282	253293	47406	15342.7	65307.4	1	1	0	3	4	2	0	0	0
TvY486_0901660	eukaryotic initiation factor 4a, putative | location=TvY486_09:500442-501656(+) | length=404 ; TOPep_Count=24	17	17	1072.31	0.478698	1.38197	MET	EPI	0.148232	4.30863e+06	2.32206e+06	5.14143e+06	3.46908e+06	2.57888e+06	2.47531e+06	4.47952e+06	4.65859e+06	2.64077e+06	2.31071e+06	1.8625e+06	3.12949e+06	8.32739e+06	4.84911e+06	3.73473e+06	4.55245e+06	1.42383e+06	2.64077e+06	12	14	17	12	10	11	13	17	13
TvY486_0901740	hypothetical protein, conserved | location=TvY486_09:534412-534585(+) | length=57 ; TOPep_Count=4	2	2	41.42	0.343867	1.52697	MET	EPI	0.115267	35464.1	53466.2	84139.5	82890.9	19262.9	15950.9	68790.6	62221.8	49330.2	19019.3	42884.5	51214.1	198976	36220.4	24066.6	69910.6	19017.1	49330.2	1	1	0	2	0	0	1	1	0
TvY486_0901780	hypothetical protein, conserved | location=TvY486_09:537165-538340(+) | length=391 ; TOPep_Count=28	1	1	84.16	0.106871	1.73792	BSF	MET	0.0480676	25822.5	14492.1	29977.6	23703.6	19718	21559.2	18447.3	10754	11244.8	13848.6	11623.9	18246.8	56899.5	37076.1	32528.3	18747.7	3286.79	11244.8	0	0	0	0	1	0	1	0	0
TvY486_0901790;TvY486_0503940	cAMP-specific phosphodiesterase, putative | location=TvY486_09:538984-541731(+) | length=915 ; TOPep_Count=51	25	11	1726.52	0.000676269	3.64501	BSF	EPI	0.00173571	3.5676e+06	3.08003e+06	2.1711e+06	740404	734120	944874	1.36392e+06	1.95653e+06	1.58244e+06	1.9133e+06	2.47045e+06	1.3215e+06	1.77731e+06	1.38038e+06	1.42562e+06	1.38612e+06	597981	1.58244e+06	7	13	8	6	5	5	11	7	9
TvY486_0901800	ribosomal protein S6, putative, (fragment) | location=TvY486_09:549393-549707(+) | length=104 ; TOPep_Count=6	2	2	328.44	0.0306011	2.76	MET	BSF	0.0202913	518589	651786	561358	844027	946250	760345	1.14331e+06	2.624e+06	1.01227e+06	278118	522789	341688	2.02606e+06	1.77925e+06	1.1472e+06	1.16193e+06	801984	1.01227e+06	2	2	2	4	3	3	1	4	3
TvY486_0901830	proliferative cell nuclear antigen (PCNA), putative | location=TvY486_09:552846-553718(+) | length=290 ; TOPep_Count=19	8	6	529.42	0.880603	1.13421	EPI	MET	0.238223	282922	168017	391774	391644	249812	259279	285649	220308	288191	151731	134764	238465	940126	469725	391197	290299	67333.8	288191	2	2	4	2	4	4	3	2	3
TvY486_0901840	glutaminyl-tRNA synthetase, putative | location=TvY486_09:554508-556379(+) | length=623 ; TOPep_Count=45	6	5	274.1	0.0741131	1.83124	BSF	EPI	0.0376689	204305	222937	132817	66085.2	142262	97489.5	153844	145082	149491	109568	178815	80843.2	158635	267497	147091	156349	44342	149491	0	1	0	0	3	2	3	0	1
TvY486_0901890	nucleolar RNA binding protein, putative | location=TvY486_09:564695-566245(+) | length=516 ; TOPep_Count=30	9	9	751.32	0.0159736	1.75296	MET	BSF	0.0130197	1.06804e+06	1.00375e+06	1.20782e+06	1.23468e+06	2.03217e+06	1.39342e+06	2.00207e+06	1.97346e+06	1.77349e+06	572787	805097	735174	2.96379e+06	3.82112e+06	2.10238e+06	2.03467e+06	603158	1.77349e+06	3	5	4	7	7	4	8	6	7
TvY486_0901970	actin-like protein, putative | location=TvY486_09:579865-581235(+) | length=456 ; TOPep_Count=24	1	1	18.44	5.1477e-05	27.8958	BSF	EPI	0.00045304	32824.2	35475.5	31132.4	1097.15	1915.29	551.965	17457.2	18541.7	18856	17603.5	28454.5	18949.7	2633.67	3601.36	832.8	17741.4	5666.98	18856	0	1	0	0	0	0	1	0	1
TvY486_0902010	DNA topoisomerase II, putative, (fragment) | location=TvY486_09:597283-600971(+) | length=1195 ; TOPep_Count=68	2	2	152.49	0.248772	1.79149	EPI	MET	0.0903153	51096.1	31111.1	49603.8	27557.9	64608.1	67998	26773.3	27131.4	35497.9	27402.7	24953.9	30192.9	66151.7	121484	102595	27209.2	8292.29	35497.9	0	0	1	0	2	2	0	0	0
TvY486_0902090	nucleosome assembly protein-like protein, putative | location=TvY486_09:625278-626516(+) | length=412 ; TOPep_Count=21	6	6	261.56	0.0299233	2.52247	EPI	MET	0.0200741	133986	169562	244996	422203	243846	224529	144685	86985.1	121388	71856.7	136004	149124	1.01348e+06	458507	338767	147040	26585.6	121388	0	3	2	4	4	2	2	0	4
TvY486_0902150;TvY486_0003245	tryparedoxin peroxidase, putative | location=TvY486_09:631380-631979(+) | length=199 ; TOPep_Count=14	17	16	1114.68	0.977717	1.05664	EPI	BSF	0.257474	9.00947e+06	1.03996e+07	8.02444e+06	1.29821e+07	8.27357e+06	7.73169e+06	7.99912e+06	1.00212e+07	9.74234e+06	4.83176e+06	8.34138e+06	4.88432e+06	3.11631e+07	1.55569e+07	1.16655e+07	8.12935e+06	3.06281e+06	9.74234e+06	22	28	19	24	26	23	30	21	25
TvY486_0902170	farnesyl synthetase, putative | location=TvY486_09:634626-635705(+) | length=359 ; TOPep_Count=23	4	3	201.05	0.467795	1.70976	BSF	MET	0.145642	311916	117399	107824	169923	193758	94657.4	109211	116304	88645.5	167280	94164.1	65630.3	407895	364327	142818	110989	35546.4	88645.5	1	0	0	2	2	0	0	0	0
TvY486_0902180	glutamate dehydrogenase, putative | location=TvY486_09:636544-639543(+) | length=999 ; TOPep_Count=59	45	44	4186.42	0.0460262	2.60564	EPI	BSF	0.0271054	3.1724e+07	2.51979e+07	8.16273e+06	6.00539e+07	5.42351e+07	5.52978e+07	2.15211e+07	2.95956e+07	2.08329e+07	1.70135e+07	2.02109e+07	4.96849e+06	1.44157e+08	1.01979e+08	8.34329e+07	2.18715e+07	9.04544e+06	2.08329e+07	61	78	10	125	134	111	70	65	63
TvY486_0902200	60S ribosomal protein L6, putative | location=TvY486_09:641207-641797(+) | length=196 ; TOPep_Count=11	9	2	897.1	0.730497	1.76331	EPI	BSF	0.205587	24834.2	40193.1	59919.3	8681.91	123112	88526.1	85844.5	44263.8	89138.5	13318.5	32238.4	36471.7	20840.6	231489	133567	87242.1	13528.5	89138.5	0	1	2	0	1	2	3	1	3
TvY486_0902210	succinate dehydrogenase, putative | location=TvY486_09:642344-642919(+) | length=191 ; TOPep_Count=12	4	4	211.53	0.107109	2.36062	EPI	BSF	0.0481323	215097	336782	105772	284136	608359	659966	290327	282085	265264	115356	270128	64381.2	682057	1.14391e+06	995750	295054	86214.7	265264	1	2	0	1	3	3	3	1	0
TvY486_0902250	40S ribosomal protein S3, putative | location=TvY486_09:649954-650598(+) | length=214 ; TOPep_Count=17	10	10	632.59	0.679917	1.15752	BSF	MET	0.194327	2.04981e+06	1.55878e+06	1.87322e+06	1.93585e+06	1.85232e+06	1.10425e+06	1.73184e+06	1.75309e+06	1.2509e+06	1.09931e+06	1.25028e+06	1.14019e+06	4.64694e+06	3.48295e+06	1.66608e+06	1.76004e+06	535804	1.2509e+06	8	9	9	7	9	5	8	7	8
TvY486_0902260	NLI-interacting factor, putative | location=TvY486_09:651239-652273(+) | length=344 ; TOPep_Count=22	2	2	36.11	0.0179164	3.55969	EPI	MET	0.0140255	44958	61066.8	24822.5	64199.7	135485	71152.1	24381.8	30154.2	21548.4	24110.9	48980.9	15109	154109	254755	107354	24778.7	9216.17	21548.4	1	2	1	2	4	2	1	0	1
TvY486_0902280	calmodulin-like protein, putative | location=TvY486_09:656237-656935(+) | length=232 ; TOPep_Count=14	4	4	361.04	0.0878544	1.95456	BSF	EPI	0.0423183	749203	357400	746202	386246	299950	261741	389719	505045	430306	401796	286666	454199	927170	564001	394913	396064	154359	430306	4	4	6	4	2	1	4	3	4
TvY486_0902320;TvY486_0902335	arginine kinase, putative | location=TvY486_09:667895-669022(+) | length=375 ; TOPep_Count=25	30	29	2280.33	8.26765e-06	4.09099	BSF	EPI	0.000284345	2.31989e+07	2.01405e+07	2.29621e+07	5.83445e+06	4.53054e+06	5.84174e+06	1.17097e+07	1.21057e+07	1.31569e+07	1.24415e+07	1.61545e+07	1.39766e+07	1.40054e+07	8.51884e+06	8.81397e+06	1.19003e+07	3.69993e+06	1.31569e+07	58	61	56	19	20	28	43	35	44
TvY486_0902340	ABC transporter, putative | location=TvY486_09:676308-678206(+) | length=632 ; TOPep_Count=27	3	2	125.21	0.0134487	11.7904	BSF	MET	0.0116998	500367	413723	76380.7	48161.4	50845.4	83791	27490.3	28705.3	27811.2	268346	331842	46491.4	115609	95605.5	126423	27937.8	8773.32	27811.2	2	2	0	0	0	0	0	0	0
TvY486_0902370	myo-inositol-1 phosphatase, putative | location=TvY486_09:688959-690083(+) | length=374 ; TOPep_Count=19	1	1	27.68	0.792064	2.09114	EPI	BSF	0.218573	5723.91	5776.35	3102.51	2407.17	10435.9	17693.4	10906.9	1837.25	10286.4	3069.73	4633.14	1888.44	5778.32	19622.9	26695.6	11084.5	561.525	10286.4	0	0	0	0	0	0	1	0	0
TvY486_0902380	hypothetical protein, conserved | location=TvY486_09:690846-692360(+) | length=504 ; TOPep_Count=13	1	1	168.46	0.00177088	4.76775	MET	EPI	0.00317212	180165	99679.7	89003.3	18002.7	32311.9	39499.8	136672	133180	158361	96622.1	79951.8	54174.6	43214.7	60756.6	59597	138897	40704.4	158361	1	1	1	0	0	0	1	0	1
TvY486_0902510	hypothetical protein, conserved | location=TvY486_09:732081-733586(+) | length=501 ; TOPep_Count=28	2	2	81.1	0.0358754	7.16475	EPI	BSF	0.0227926	18744.9	13081.6	11007.2	174297	24584.4	108011	42154.3	44941.2	40817.8	10052.8	10492.6	6699.84	418392	46226.4	162966	42840.6	13735.6	40817.8	0	0	0	1	0	1	1	2	1
TvY486_0902590	RNA binding protein, putative,RBSR1 | location=TvY486_09:775752-776315(+) | length=187 ; TOPep_Count=6	3	3	114.38	0.00366713	10.4867	BSF	EPI	0.00500482	116108	129375	124177	13537.5	5352.45	16360.3	70523.4	24244.8	90874.5	62268.3	103770	75584.2	32496.3	10064.3	24684.3	71671.6	7410.04	90874.5	2	3	2	0	0	0	2	1	2
TvY486_0902630	hypothetical protein, conserved | location=TvY486_09:780241-781458(+) | length=405 ; TOPep_Count=23	3	3	87.44	0.0273868	2.3782	EPI	MET	0.018816	28145.8	30791.6	49055.4	51438	69386.1	74590.1	32622.9	16890.6	32655.5	15094.6	24697.6	29859.1	123475	130468	112541	33154.1	5162.35	32655.5	0	0	1	1	2	2	3	0	2
TvY486_0902720	hypothetical protein, conserved | location=TvY486_09:799113-799490(+) | length=125 ; TOPep_Count=9	2	2	98.75	0.0530676	5.2838	BSF	EPI	0.0298254	75634.6	37609.1	49870.7	11726.2	12713.5	6431.02	25835.3	3155.55	18343.9	40562.7	30165.8	30355.3	28148.2	23905.3	9703.06	26255.9	964.445	18343.9	1	1	0	0	0	0	1	0	0
TvY486_0902800	oxidoreductase, putative | location=TvY486_09:816232-817572(+) | length=446 ; TOPep_Count=22	2	2	29.66	0.0703994	44.6773	EPI	MET	0.0363374	6128.75	8427.8	3118.42	27933.3	36825.1	35853.5	1496.29	0	755.673	3286.84	6759.83	1898.12	67052.9	69242.8	54095.4	1520.65	0	755.673	0	0	0	0	2	1	0	0	0
TvY486_0902830	ADP-ribosylation factor, putative | location=TvY486_09:822069-822497(+) | length=142 ; TOPep_Count=10	1	1	196.29	0.000638378	3.6966	MET	BSF	0.00171526	41733.2	60727.1	31709	173729	151303	116046	150562	172971	172438	22381.5	48708.4	19300.7	417030	284498	175089	153013	52865.8	172438	0	1	0	3	2	0	2	0	2
TvY486_0902870	hypothetical protein, conserved | location=TvY486_09:883771-884796(-) | length=341 ; TOPep_Count=18	12	11	982.24	0.00278728	3.07885	BSF	EPI	0.00416788	1.99775e+06	2.15708e+06	2.93807e+06	1.04923e+06	586939	667583	1.65404e+06	1.88905e+06	1.3255e+06	1.07139e+06	1.73017e+06	1.78834e+06	2.51863e+06	1.10363e+06	1.00724e+06	1.68097e+06	577357	1.3255e+06	7	11	10	2	4	1	8	6	10
TvY486_0902900	adenylosuccinate lyase, putative | location=TvY486_09:889420-890796(-) | length=458 ; TOPep_Count=28	9	9	414.54	0.00122842	2.07772	EPI	BSF	0.00246586	247969	232488	181196	519706	407148	447878	319817	363166	377285	132986	186475	110290	1.24753e+06	765567	675754	325024	110996	377285	1	1	1	4	5	3	6	1	4
TvY486_0902930;TvY486_0902920	60S ribosomal protein L11, putative | location=TvY486_09:896785-897366(-) | length=193 ; TOPep_Count=10	5	5	228.45	0.634625	1.3154	BSF	MET	0.183414	325885	483473	919651	674772	474186	563357	529604	312169	472665	174772	387787	559774	1.61976e+06	891620	849988	538227	95409.6	472665	5	5	6	3	5	6	5	4	6
TvY486_0903000	hypothetical protein, conserved (fragment) | location=TvY486_09:912903-915938(-) | length=1011 ; TOPep_Count=69	5	4	181.87	0.0937284	1.33755	MET	BSF	0.0439175	82231.9	86465.8	124277	109393	121852	111496	128353	122667	140848	44100.9	69353.1	75645	262593	229120	168224	130442	37491.3	140848	0	1	1	3	2	1	2	0	0
TvY486_0903050	spermidine synthase, putative | location=TvY486_09:924086-924982(-) | length=298 ; TOPep_Count=14	3	3	69.97	0.00866841	1.72875	BSF	MET	0.00859984	147557	169739	182356	137127	128308	92339.5	93703.9	101844	93476.8	79134.4	136146	110996	329167	241260	139321	95229.5	31127	93476.8	0	2	1	0	0	0	1	0	0
TvY486_0903070	mitochondrial carrier protein, putative | location=TvY486_09:967886-968719(-) | length=277 ; TOPep_Count=14	1	1	51.48	0.783792	2.08265	EPI	MET	0.217041	9960.72	13784.7	13155.3	30952.1	29696.3	3927.76	11055.6	8594.08	11357.1	5341.92	11056.5	8007.4	74299.4	55838.5	5926.17	11235.6	2626.64	11357.1	0	0	0	1	1	0	0	0	0
TvY486_0903100	hypothetical protein, conserved | location=TvY486_09:972259-972738(-) | length=159 ; TOPep_Count=6	5	5	376.06	0.0850635	2.15272	EPI	MET	0.0414608	288965	306771	117261	434995	310309	301974	158896	148305	179290	154971	246057	71374.7	1.04419e+06	583479	455616	161483	45327	179290	3	6	3	6	6	5	4	2	3
TvY486_0903110	ubiquitin-conjugating enzyme e2, putative | location=TvY486_09:973310-973762(-) | length=150 ; TOPep_Count=6	3	3	141.16	0.0345471	2.11408	BSF	EPI	0.0223618	669432	752209	836752	566364	240721	261180	507908	503784	620482	359015	603337	509315	1.35954e+06	452632	394066	516177	153974	620482	5	5	5	4	4	4	6	5	6
TvY486_0903210	nascent polypeptide associated complex subunit, putative | location=TvY486_09:986544-987065(-) | length=173 ; TOPep_Count=11	14	14	1102.2	0.0551675	2.2673	BSF	MET	0.0306683	1.77863e+06	1.88943e+06	3.1203e+06	2.4372e+06	1.03478e+06	1.44262e+06	949724	1.07838e+06	965923	953874	1.51549e+06	1.89927e+06	5.8504e+06	1.94572e+06	2.17662e+06	965187	329590	965923	6	9	11	10	8	10	9	7	9
TvY486_0903350	hypothetical protein, conserved | location=TvY486_09:1015655-1016092(-) | length=145 ; TOPep_Count=9	1	1	19.95	0.00776532	2.22127	EPI	BSF	0.00804197	42465.8	54280.9	32965.3	116208	85319.8	86597.8	63875.5	86941.2	64032.1	22774.4	43538	20065.4	278954	160428	130658	64915.5	26572.2	64032.1	0	1	0	1	1	0	0	1	0
TvY486_0903370	chaperone protein DNAj, putative | location=TvY486_09:1020264-1021640(-) | length=458 ; TOPep_Count=30	6	6	198.86	0.770511	1.41946	MET	BSF	0.214224	91907.2	97692.6	125122	151968	118769	127960	82489.3	278971	85273.7	49289.7	78358	76159.3	364793	223323	193065	83832.2	85263.1	85273.7	0	2	1	4	5	3	1	0	1
TvY486_0903380	60S ribosomal protein L10, putative | location=TvY486_09:1021993-1022634(-) | length=213 ; TOPep_Count=16	10	10	686.44	0.100231	1.36377	EPI	MET	0.0460035	1.3419e+06	1.40885e+06	2.09065e+06	2.29601e+06	1.9876e+06	1.95527e+06	1.66765e+06	1.50009e+06	1.40698e+06	719660	1.13002e+06	1.27254e+06	5.51148e+06	3.73732e+06	2.95009e+06	1.6948e+06	458477	1.40698e+06	8	11	14	9	9	11	12	5	11
TvY486_0903390	adenylate kinase, putative | location=TvY486_09:1023129-1023725(-) | length=198 ; TOPep_Count=17	7	6	658.17	0.284515	2.16091	BSF	MET	0.09904	2.15605e+06	2.2913e+06	613508	1.33629e+06	1.04934e+06	1.28236e+06	741301	967347	633352	1.15629e+06	1.83782e+06	373430	3.20772e+06	1.97309e+06	1.93481e+06	753370	295654	633352	9	10	7	10	8	8	7	4	7
TvY486_0903420	hypothetical protein, conserved | location=TvY486_09:1029387-1030214(-) | length=275 ; TOPep_Count=14	1	1	30.3	0.403773	5.74119	MET	EPI	0.130514	24.8831	15677.3	18842	1.22613	9293.8	5533.3	23664.1	30886.7	30581.3	13.3447	12574.5	11468.8	2.94327	17475.3	8348.59	24049.3	9440.04	30581.3	0	0	0	0	0	0	1	0	1
TvY486_0903480	hypothetical protein, conserved | location=TvY486_09:1037682-1040143(-) | length=820 ; TOPep_Count=42	1	1	15.45	0.491191	2.35203	EPI	BSF	0.150653	4226.8	11120.6	3136.4	3032.1	18568	21874.4	9584.72	8826.73	10897.7	2266.83	8919.68	1909.07	7278.44	34913.7	33003.9	9740.76	2697.75	10897.7	0	0	0	0	0	1	0	0	1
TvY486_0903530	cytochrome c oxidase assembly factor, putative | location=TvY486_09:1047001-1047828(-) | length=275 ; TOPep_Count=17	1	1	19.43	0.0124854	6.11756	EPI	BSF	0.0112018	4537.18	9997.97	9538.02	38055.1	22813.5	86400.5	14314.5	17184.1	19274.6	2433.28	8019.25	5805.61	91349.8	42896.5	130360	14547.5	5252.05	19274.6	0	0	0	0	0	1	0	0	0
TvY486_0903560	fructose-1,6-bisphosphate, cytosolic, putative | location=TvY486_09:1051609-1052646(-) | length=345 ; TOPep_Count=19	8	7	713.86	0.794013	1.25949	EPI	MET	0.218698	1.13181e+06	1.30975e+06	437007	716748	1.30001e+06	1.21835e+06	764113	819964	984509	606988	1.05053e+06	265998	1.72053e+06	2.44442e+06	1.83824e+06	776554	250609	984509	7	8	0	6	9	4	7	8	9
TvY486_0903590	RNA-binding protein, putative | location=TvY486_09:1055059-1056003(-) | length=314 ; TOPep_Count=14	11	11	1085.65	0.266618	1.43606	BSF	MET	0.0946625	8.30986e+06	7.10015e+06	4.3639e+06	5.72374e+06	4.78685e+06	4.20337e+06	5.64035e+06	3.96428e+06	4.16493e+06	4.45656e+06	5.69494e+06	2.65622e+06	1.37396e+07	9.00079e+06	6.342e+06	5.73218e+06	1.21162e+06	4.16493e+06	17	19	14	17	15	13	15	10	15
TvY486_0903620	hypothetical protein, conserved | location=TvY486_09:1065508-1066068(-) | length=186 ; TOPep_Count=11	1	1	22.74	0.887832	2.46117	MET	BSF	0.239636	5730	3018.89	7586.77	1082.95	16959.9	13291.7	26363.8	54.6152	13786.4	3072.99	2421.41	4617.92	2599.58	31889.9	20054.4	26793.1	16.6923	13786.4	0	0	0	0	1	1	1	0	1
TvY486_0903650;TvY486_0018800	actin, putative | location=TvY486_09:1071811-1073058(-) | length=415 ; TOPep_Count=25	23	23	1948.69	0.275891	1.31277	BSF	MET	0.0968375	1.26305e+07	9.24842e+06	1.09313e+07	1.20352e+07	7.70912e+06	8.16246e+06	9.84324e+06	7.45475e+06	7.69504e+06	6.77371e+06	7.41804e+06	6.65368e+06	2.889e+07	1.44956e+07	1.23154e+07	1.00035e+07	2.27843e+06	7.69504e+06	37	36	33	27	25	23	33	23	25
TvY486_0903660	CAAX prenyl protease 1, putative,metallo- peptidase, Clan M- Family M48 | location=TvY486_09:1083597-1084880(-) | length=427 ; TOPep_Count=21	4	4	209.28	0.378975	1.3068	MET	BSF	0.123938	261466	233948	240933	232166	342109	299856	331852	230701	399703	140224	187647	146651	557306	643273	452420	337255	70510.2	399703	2	3	1	2	3	2	2	2	2
TvY486_0903680	hypothetical protein, conserved | location=TvY486_09:1086009-1087046(-) | length=345 ; TOPep_Count=21	6	6	288.51	0.00196413	2.48943	BSF	EPI	0.00338002	599221	428406	742062	231147	269546	210188	553059	466250	499805	321361	343619	451679	554860	506833	317130	562063	142502	499805	5	6	6	2	2	1	5	1	6
TvY486_0903690	isopentenyl-diphosphate delta-isomerase, putative,isomerase, putative | location=TvY486_09:1087876-1088946(-) | length=356 ; TOPep_Count=23	3	3	183.36	0.0205023	3.6966	EPI	MET	0.0154121	116836	91137.5	59133.3	242202	334042	162778	89711.7	31943.4	78264.2	62659.2	73100.2	35993.3	581397	628104	245597	91172.2	9763	78264.2	0	0	0	3	2	1	0	0	0
TvY486_0903730	p21 antigen protein, putative | location=TvY486_09:1094989-1095564(-) | length=191 ; TOPep_Count=14	4	3	203.2	0.0136362	1.99647	BSF	MET	0.0117907	332965	329861	369908	241991	121888	181766	203123	148183	165975	178568	264578	225156	580890	229187	274247	206430	45289.9	165975	5	4	2	3	2	1	3	2	2
TvY486_0903870	60S ribosomal protein L37, putative | location=TvY486_09:1118925-1119179(-) | length=84 ; TOPep_Count=5	1	1	17.61	0.56269	1.28328	BSF	MET	0.167214	20738.1	23936.8	45816.5	204.434	36871	35553.2	26480.5	18185.4	25849.6	11121.8	19199.4	27887.6	490.737	69329.2	53642.3	26911.6	5558.09	25849.6	1	1	1	0	1	1	1	1	1
TvY486_0903890	hypothetical protein, conserved | location=TvY486_09:1121757-1122260(-) | length=167 ; TOPep_Count=13	1	1	63.38	0.000909501	18.681	MET	EPI	0.00203923	11179.5	7918.57	15566.6	298.98	573.621	1413.6	8575.66	21896.5	12236.3	5995.56	6351.38	9475.11	717.689	1078.59	2132.83	8715.28	6692.33	12236.3	1	1	1	0	0	0	1	1	0
TvY486_0903940	polyadenylate-binding protein 1, putative,PABP1 | location=TvY486_09:1128627-1130075(-) | length=482 ; TOPep_Count=33	1	1	20.88	0.408013	1.28218	EPI	MET	0.131569	12484.2	16668.3	21634.3	19949.6	18517	14965.7	12751.1	17892	11030.1	6695.28	13369.4	13168.4	47888.2	34817.9	22580.1	12958.7	5468.39	11030.1	0	0	1	1	2	0	1	0	1
TvY486_0904060	hypothetical protein, conserved,predicted zinc finger protein | location=TvY486_09:1163174-1166182(-) | length=1002 ; TOPep_Count=37	4	4	202.24	0.413099	1.42793	EPI	MET	0.132615	198894	177622	164305	350148	193850	158422	144459	203610	143845	106666	142469	100009	840517	364499	239026	146811	62230.2	143845	1	1	1	3	3	4	2	0	1
TvY486_0904080	hypothetical protein, conserved | location=TvY486_09:1172916-1173500(-) | length=194 ; TOPep_Count=13	4	4	303.12	0.80603	2.02677	BSF	EPI	0.221181	47016.8	30378.6	222938	53471.1	44369.8	50342.6	65196.7	39341.6	58515.1	25215	24366.3	135698	128355	83429.3	75956.5	66258.2	12024.1	58515.1	0	0	4	0	1	0	0	1	1
TvY486_0904140	hypothetical protein, conserved | location=TvY486_09:1183064-1184131(-) | length=355 ; TOPep_Count=18	3	2	263.21	0.00335972	5.17552	EPI	MET	0.00470987	18197.2	21593.1	21380.6	149957	82741.1	49048.9	23768.6	13802.3	16867.3	9759.13	17319.6	13013.9	359965	155579	74004.5	24155.6	4218.47	16867.3	0	0	0	1	2	1	1	3	3
TvY486_0904160	hypothetical protein, conserved | location=TvY486_09:1188830-1189885(-) | length=351 ; TOPep_Count=17	6	6	423.6	0.000545567	3.01214	EPI	BSF	0.00155612	423062	414921	291741	1.36695e+06	1.08894e+06	946991	415869	450376	332970	226887	332803	177577	3.28132e+06	2.04756e+06	1.42881e+06	422640	137650	332970	1	1	0	6	6	5	2	1	3
TvY486_0904170	proteasome alpha 1 subunit, putative,20S proteasome subunit | location=TvY486_09:1190533-1191285(-) | length=250 ; TOPep_Count=14	7	7	523.62	0.00102049	1.92277	MET	BSF	0.00219499	810085	829183	672999	982554	945340	923100	1.36149e+06	1.75004e+06	1.33442e+06	434447	665077	409642	2.35858e+06	1.77754e+06	1.39276e+06	1.38365e+06	534872	1.33442e+06	2	4	2	10	8	6	8	6	9
TvY486_0904210	hypothetical protein, conserved | location=TvY486_09:1195191-1196198(-) | length=335 ; TOPep_Count=23	1	1	159.62	0.0910606	1.74117	EPI	BSF	0.0431376	48322.2	42480.9	57510.4	52910.1	110230	95100	75276.6	68553.1	72261	25915.1	34073.4	35005.5	127009	207266	143486	76502.2	20952.2	72261	0	0	0	0	1	1	1	0	1
TvY486_0904230	hypothetical protein, conserved | location=TvY486_09:1198936-1199979(-) | length=348 ; TOPep_Count=20	9	9	571.07	0.000125528	11.5503	BSF	MET	0.000679616	1.50073e+06	1.25547e+06	1.56864e+06	178261	122523	98926.4	75806.5	190821	107810	804839	1.007e+06	954801	427909	230382	149259	77040.7	58321.3	107810	7	12	7	1	0	0	0	0	2
TvY486_0904260	peptidyl-prolyl cis-trans isomerase (cyclophilin- 40), putative,cyclophilin-40, putative | location=TvY486_09:1207295-1208416(-) | length=373 ; TOPep_Count=20	2	2	220.64	0.156333	1.6691	BSF	EPI	0.0633542	48883.2	56847.5	86582.7	24131.5	51136.6	39951.6	49058.8	39473	47606.7	26216	45596.6	52701.2	57926.8	96153	60278.5	49857.5	12064.3	47606.7	1	1	3	1	0	0	0	0	1
TvY486_0904280	hypothetical protein, conserved | location=TvY486_09:1209149-1209604(-) | length=151 ; TOPep_Count=6	4	4	231.42	0.00319504	3.14403	MET	EPI	0.00459553	275788	193904	302299	71281.6	136104	132195	373406	329224	365021	147905	155528	184003	171109	255918	199455	379485	100622	365021	3	2	2	1	3	2	6	3	4
TvY486_0904290	glyceraldehyde-3-phosphate dehydrogenase, putative | location=TvY486_09:1210052-1211119(-) | length=355 ; TOPep_Count=23	3	3	176.24	0.0255869	2.43449	BSF	EPI	0.0178861	157666	110199	117065	30898.5	47021.7	80195.4	72219.7	96463.4	83615.3	84556.2	88389.4	71255.1	74170.6	88415.8	120998	73395.5	29482.5	83615.3	2	2	1	0	0	0	2	1	3
TvY486_0904300	glycine cleavage system H protein, putative | location=TvY486_09:1211514-1211933(-) | length=139 ; TOPep_Count=8	3	3	146.53	0.0174286	2.54395	EPI	MET	0.0137823	75374.4	109468	124708	265987	218125	176873	88488.5	52957.1	118380	40423.1	87803	75907.6	638491	410143	266865	89929.1	16185.5	118380	2	3	1	3	2	3	2	1	3
TvY486_0904320	hypothetical protein, conserved | location=TvY486_09:1213035-1215359(-) | length=774 ; TOPep_Count=45	7	7	433.37	0.000110039	1.50733	BSF	MET	0.000643905	483385	458880	489332	376521	339877	371879	333317	303110	313330	259239	368062	297847	903824	639076	561087	338744	92640.7	313330	4	5	2	1	3	2	4	1	4
TvY486_0904360	hypothetical protein, conserved | location=TvY486_09:1224960-1225904(-) | length=314 ; TOPep_Count=20	4	4	137.82	0.0158227	4.81598	MET	EPI	0.0129773	46612.6	91073.4	144861	29955.7	33916.4	10855.7	95439.6	156290	108159	24998.2	73048.8	88174.3	71907.4	63773.6	16379	96993.4	47767.4	108159	1	2	3	0	1	1	0	1	2
TvY486_0904410	chaperone protein DNAj, putative | location=TvY486_09:1235236-1236711(-) | length=491 ; TOPep_Count=25	3	3	183.87	0.0904141	1.97952	BSF	MET	0.0429968	61725.9	63797.3	95611	23954.9	39625.2	62464.2	30088.8	34043.6	47578.4	33103.5	51171	58196.5	57502.9	74507.9	94245.4	30578.7	10404.9	47578.4	1	0	1	0	1	0	1	0	1
TvY486_0904500	hypothetical protein, conserved | location=TvY486_09:1255032-1255706(-) | length=224 ; TOPep_Count=10	1	1	79.71	0.0930087	1.50777	EPI	BSF	0.0436596	125161	118286	67724.7	161277	140197	167703	104290	121348	115052	67123.7	94876	41222.7	387139	263615	253029	105988	37088.1	115052	0	0	0	1	1	0	1	0	0
TvY486_0904530	hypothetical protein, conserved | location=TvY486_09:1258905-1259396(-) | length=163 ; TOPep_Count=10	4	4	273.23	0.100589	1.73292	BSF	MET	0.0460857	405621	470613	657935	458825	253334	459681	295513	275464	314334	217534	377473	400472	1.10139e+06	476347	693562	300324	84191.1	314334	4	4	4	3	4	3	3	2	4
TvY486_0904540	small nuclear ribonucleoprotein Sm-F | location=TvY486_09:1260048-1260275(-) | length=75 ; TOPep_Count=4	1	1	75.42	0.417477	2.03753	BSF	MET	0.133442	29214.1	40031.9	35570.5	68572.3	14270.2	10395.2	26266.1	3626.09	21550.7	15667.5	32109.1	21651.1	164605	26832.4	15684.1	26693.7	1108.26	21550.7	0	1	0	0	1	1	0	0	0
TvY486_0904600	mitochondrial carrier protein, putative, (fragment) | location=TvY486_09:1276799-1277773(-) | length=292 ; TOPep_Count=18	7	7	552.36	0.00730395	1.70125	EPI	MET	0.00767415	1.50699e+06	1.46137e+06	1.13773e+06	1.37743e+06	1.89677e+06	1.65914e+06	928147	973932	997746	808195	1.17215e+06	692514	3.30646e+06	3.56653e+06	2.5033e+06	943258	297667	997746	6	7	7	8	10	9	7	9	9
TvY486_0904660	hypothetical protein, conserved | location=TvY486_09:1285818-1287614(-) | length=598 ; TOPep_Count=27	2	2	168.74	0.92776	1.734	EPI	MET	0.247348	58086.3	46002.8	86096.2	222386	85333.3	21340.4	64521.5	36252.6	88994.5	31151.6	36898.3	52405.1	533828	160454	32198.1	65571.9	11080	88994.5	0	1	2	3	1	0	2	0	2
TvY486_0904700	hypothetical protein, conserved | location=TvY486_09:1300628-1301671(-) | length=347 ; TOPep_Count=24	3	3	223.19	0.245456	2.21019	BSF	EPI	0.0896162	1.09496e+06	929855	324629	192200	303122	567681	343775	508489	398590	587223	745825	197595	461370	569966	856513	349372	155412	398590	2	4	0	0	1	2	2	1	1
TvY486_0904740	hypothetical protein, conserved | location=TvY486_09:1307613-1308353(-) | length=246 ; TOPep_Count=12	1	1	50.92	2.11737e-05	15.8401	EPI	BSF	0.000365144	5192.25	2935.86	3114.63	63865.7	64545.6	49674.7	13018.5	10629.7	16330.7	2784.59	2354.81	1895.81	153307	121366	74948.7	13230.5	3248.81	16330.7	0	0	0	1	1	1	0	0	1
TvY486_0904790	hypothetical protein, conserved | location=TvY486_09:1350666-1352099(-) | length=477 ; TOPep_Count=34	1	1	15.09	0.421875	Infinity	MET	BSF	0.134294	0	0	0	0	0	0	0	3459	0	0	0	0	0	0	0	0	1057.19	0	0	0	0	0	0	0	0	1	0
TvY486_0904850	poly(A)-binding protein,PABP2, putative | location=TvY486_09:1358790-1360436(-) | length=548 ; TOPep_Count=31	22	19	1204.37	0.0096479	1.69723	BSF	EPI	0.00926103	4.63027e+06	3.94023e+06	5.38369e+06	3.13471e+06	2.32197e+06	2.76508e+06	3.13877e+06	3.50203e+06	2.76741e+06	2.48321e+06	3.16041e+06	3.27695e+06	7.52476e+06	4.36604e+06	4.17193e+06	3.18987e+06	1.07034e+06	2.76741e+06	16	18	21	12	10	15	17	11	15
[truncated: 782 more rows]
