# Supplementary material for: Global Gene Expression Profiling through the Complete Life Cycle of Trypanosoma vivax
Source: PLoS Negl Trop Dis. 2015 Aug 12;9(8):e0003975. doi: 10.1371/journal.pntd.0003975 (PMC4534299; doi:10.1371/journal.pntd.0003975)
Supplement: S3 Table — Significance is defined as p < 0.05 and FC ≥ 2. (XLSX) [file pntd.0003975.s007.xlsx]

## Sheet: BSF>EPI
Supplementary Table 3. Transcripts showing significant differential expression in pairwise comparisons of life cycle stage. Significance is defined as p < 0.05 and FC ≥ 2.
Gene	Product	CSP family	BSF	EPI	log2(FC)	FC	test_stat	p_value	q_value
TvY486_0000050	hypothetical protein, conserved in T. vivax		144.904	51.1853	-1.50129	2.25387	-5.63615	5e-05	0.000205689
TvY486_0000090	hypothetical protein, conserved in T. vivax	Fam30	63.0313	8.78872	-2.84234	8.0789	-8.48784	5e-05	0.000205689
TvY486_0000210	hypothetical protein, conserved in T. vivax	Fam31	510.668	17.8122	-4.84145	23.4396	-15.6597	5e-05	0.000205689
TvY486_0000280	hypothetical protein, conserved in T. vivax		364.045	82.6392	-2.13922	4.57626	-7.20224	5e-05	0.000205689
TvY486_0000510	hypothetical protein, conserved in T. vivax		101.82	13.1485	-2.95305	8.7205	-9.64698	5e-05	0.000205689
TvY486_0000650	receptor-type adenylate cyclase, putative	Fam51	308.96	50.6131	-2.60984	6.81126	-9.33834	5e-05	0.000205689
TvY486_0000850	hypothetical protein, conserved (fragment)		299.843	102.205	-1.55275	2.41103	-6.27536	5e-05	0.000205689
TvY486_0000900	hypothetical protein, conserved in T. vivax		1836.8	30.5476	-5.90999	34.928	-17.1892	5e-05	0.000205689
TvY486_0000990	hypothetical protein, conserved in T. vivax		127.904	24.7411	-2.37008	5.61728	-8.95207	5e-05	0.000205689
TvY486_0001010	hypothetical protein, conserved in T. vivax		125.804	14.0448	-3.16307	10.005	-11.6065	5e-05	0.000205689
TvY486_0001200	hypothetical protein, conserved in T. vivax, (fragment)		24.6871	6.02254	-2.03532	4.14253	-5.82054	5e-05	0.000205689
TvY486_0001320	hypothetical protein, conserved in T. vivax		62.6488	19.5549	-1.67976	2.82159	-4.78491	5e-05	0.000205689
TvY486_0001420	hypothetical protein, conserved in T. vivax, (fragment)		100.311	22.622	-2.14868	4.61683	-8.14025	5e-05	0.000205689
TvY486_0001490	hypothetical protein, conserved in T. vivax		186.661	6.9927	-4.73843	22.4527	-12.5742	5e-05	0.000205689
TvY486_0001670	hypothetical protein, conserved in T. vivax		38.3207	11.0845	-1.78958	3.2026	-5.94389	5e-05	0.000205689
TvY486_0001730	hypothetical protein, conserved in T. vivax	Fam30	62.8381	13.0664	-2.26578	5.13376	-7.9407	5e-05	0.000205689
TvY486_0001740	hypothetical protein, conserved in T. vivax	Fam30	191.762	33.6914	-2.50887	6.29443	-9.60094	5e-05	0.000205689
TvY486_0001800	hypothetical protein, conserved in T. vivax, (fragment)		133.595	47.0125	-1.50675	2.2703	-4.50211	5e-05	0.000205689
TvY486_0001810	hypothetical protein, conserved in T. vivax, (fragment)		146.97	15.2541	-3.26824	10.6814	-7.17343	5e-05	0.000205689
TvY486_0001950	hypothetical protein, conserved in T. vivax		83.4693	11.1204	-2.90804	8.4567	-8.04559	5e-05	0.000205689
TvY486_0002120	hypothetical protein, conserved in T.vivax	Fam32	377.863	40.8283	-3.21022	10.3055	-11.53	5e-05	0.000205689
TvY486_0002170	hypothetical protein, conserved in T. vivax		476.87	91.5292	-2.38129	5.67054	-9.30024	5e-05	0.000205689
TvY486_0002880	variant surface glycoprotein, (VSG), putative	Fam23	22.7873	2.53955	-3.16559	10.021	-5.28463	5e-05	0.000205689
TvY486_0002980	hypothetical protein, conserved in T. vivax, (fragment)		19.4179	5.41303	-1.84288	3.39621	-3.32093	5e-05	0.000205689
TvY486_0003105	hypothetical protein, conserved in T. vivax, (fragment)		14.0644	1.6937	-3.0538	9.32569	-4.60004	5e-05	0.000205689
TvY486_0003180	receptor-type adenylate cyclase, putative	Fam51	151.212	7.40525	-4.35188	18.9389	-14.7132	5e-05	0.000205689
TvY486_0003390	hypothetical protein, conserved in T.vivax	Fam*	1231.53	132.164	-3.22005	10.3687	-11.4623	5e-05	0.000205689
TvY486_0003455	hypothetical protein, conserved (fragment)		129.65	42.1989	-1.61934	2.62226	-4.98763	5e-05	0.000205689
TvY486_0003600	hypothetical protein, conserved in T. vivax	Fam30	301.9	9.06248	-5.05802	25.5836	-15.8027	5e-05	0.000205689
TvY486_0003670	hypothetical protein, conserved in T. vivax	Fam30	233.366	5.45975	-5.41762	29.3506	-14.6063	5e-05	0.000205689
TvY486_0003690	hypothetical protein, conserved in T. vivax	Fam*	127.724	27.8578	-2.19688	4.82628	-7.74118	5e-05	0.000205689
TvY486_0003740	hypothetical protein, conserved in T. vivax		81.6528	25.7081	-1.66728	2.77982	-6.27316	5e-05	0.000205689
TvY486_0003760	hypothetical protein, conserved in T. vivax		1035.72	106.454	-3.28234	10.7738	-12.1561	5e-05	0.000205689
TvY486_0003930	hypothetical protein, conserved in T.vivax		274.138	13.6374	-4.32927	18.7426	-11.9258	5e-05	0.000205689
TvY486_0004070	hypothetical protein		131.908	36.344	-1.85974	3.45863	-1.89039	0.00195	0.00574658
TvY486_0004080	hypothetical protein, conserved in T. vivax		109.49	30.5668	-1.84077	3.38843	-7.19461	5e-05	0.000205689
TvY486_0004160	hypothetical protein, conserved in T.vivax	Fam32	503.662	53.8257	-3.22609	10.4077	-11.8461	5e-05	0.000205689
TvY486_0004230	hypothetical protein, conserved in T. vivax		368.126	126.143	-1.54514	2.38746	-5.83328	5e-05	0.000205689
TvY486_0004310	hypothetical protein, conserved in T. vivax	Fam34	177.405	61.9259	-1.51843	2.30563	-5.97608	5e-05	0.000205689
TvY486_0004490	hypothetical protein, conserved in T. vivax	Fam*	143.197	32.3659	-2.14545	4.60296	-7.67857	5e-05	0.000205689
TvY486_0004535	hypothetical protein, conserved in T. vivax		50.6038	17.4614	-1.53507	2.35644	-3.27882	5e-05	0.000205689
TvY486_0004538	hypothetical protein, conserved in T. vivax		20.326	6.96266	-1.54561	2.38891	-2.65816	5e-05	0.000205689
TvY486_0004540	hypothetical protein, conserved in T. vivax, (fragment)	Fam30	25.6665	8.20059	-1.64609	2.70961	-4.37693	5e-05	0.000205689
TvY486_0004900	hypothetical protein, conserved in T. vivax	Fam36	122.789	27.0726	-2.18128	4.75798	-8.27883	5e-05	0.000205689
TvY486_0005050	hypothetical protein, conserved in T. vivax	Fam28	309.993	17.6545	-4.13413	17.091	-14.2123	5e-05	0.000205689
TvY486_0005120	hypothetical protein, conserved in T. vivax	Fam30	20.6312	5.09475	-2.01774	4.07127	-5.50086	5e-05	0.000205689
TvY486_0005240	hypothetical protein, conserved in T. vivax	Fam30	165.202	7.47186	-4.46662	19.9507	-13.7564	5e-05	0.000205689
TvY486_0005300	hypothetical protein, conserved in T.vivax		49.9824	18.6001	-1.42611	2.03379	-3.95572	5e-05	0.000205689
TvY486_0005810	hypothetical protein, conserved in T. vivax		40.6495	10.3118	-1.97894	3.9162	-4.77696	5e-05	0.000205689
TvY486_0005910	hypothetical protein, conserved in T. vivax	Fam30	266.621	6.59333	-5.33764	28.4904	-14.5318	5e-05	0.000205689
TvY486_0006060	hypothetical protein, conserved in T. vivax	Fam30	127.455	11.3864	-3.48461	12.1425	-11.7701	5e-05	0.000205689
TvY486_0006080	hypothetical protein, conserved		211.727	71.7975	-1.5602	2.43422	-5.72228	5e-05	0.000205689
TvY486_0006100	hypothetical protein, conserved in T. vivax	Fam30	101.376	14.8609	-2.77011	7.67351	-9.82758	5e-05	0.000205689
TvY486_0006230	hypothetical protein, conserved in T. vivax		225.63	37.5252	-2.58803	6.6979	-8.18769	5e-05	0.000205689
TvY486_0006330	variant surface glycoprotein, (VSG), putative	Fam23	147.117	33.9765	-2.11436	4.47052	-7.45097	5e-05	0.000205689
TvY486_0006460	hypothetical protein, conserved in T. vivax	Fam*	113.394	27.9645	-2.01968	4.07911	-6.73969	5e-05	0.000205689
TvY486_0006990	hypothetical protein, conserved in T. vivax, (fragment)		855.729	30.1351	-4.82764	23.3061	-16.1542	5e-05	0.000205689
TvY486_0007000	hypothetical protein, conserved in T. vivax		1208.62	37.4495	-5.01227	25.1229	-16.4418	5e-05	0.000205689
TvY486_0007010	hypothetical protein, conserved in T. vivax	Fam34	380.015	90.3839	-2.07192	4.29285	-7.80073	5e-05	0.000205689
TvY486_0007170	hypothetical protein, conserved in T. vivax		47.6921	17.9903	-1.40653	1.97833	-2.85673	5e-05	0.000205689
TvY486_0007180	hypothetical protein, conserved in T. vivax	Fam*	144.504	44.3774	-1.70321	2.90092	-6.07367	5e-05	0.000205689
TvY486_0007190	hypothetical protein, conserved in T. vivax	Fam*	35.2222	8.13472	-2.11432	4.47035	-4.8969	5e-05	0.000205689
TvY486_0007290	hypothetical protein, conserved in T. vivax		1901.36	26.0501	-6.1896	38.3111	-17.7611	5e-05	0.000205689
TvY486_0007350	hypothetical protein, conserved in T. vivax, (pseudogene)	Fam30	33.5809	11.1027	-1.59673	2.54955	-5.09378	5e-05	0.000205689
TvY486_0007400	hypothetical protein, conserved in T. vivax	Fam31	186.073	15.1269	-3.62068	13.1093	-11.763	5e-05	0.000205689
TvY486_0007720	hypothetical protein, conserved in T. vivax		16.5933	5.74607	-1.52995	2.34075	-3.15277	5e-05	0.000205689
TvY486_0007740	hypothetical protein, conserved in T. vivax		5.66568	1.52851	-1.89012	3.57255	-2.10441	0.00235	0.00678256
TvY486_0007830	hypothetical protein, conserved in T. vivax		111.06	35.7021	-1.63725	2.68059	-6.37516	5e-05	0.000205689
TvY486_0007870	hypothetical protein, conserved in T. vivax	Fam30	354.498	10.1722	-5.12308	26.2459	-16.1504	5e-05	0.000205689
TvY486_0007990	hypothetical protein, conserved in T. vivax		129.1	17.9397	-2.84726	8.10689	-7.57264	5e-05	0.000205689
TvY486_0008000	hypothetical protein, conserved in T. vivax	Fam31	168.509	9.19446	-4.19592	17.6057	-12.6506	5e-05	0.000205689
TvY486_0008005	hypothetical protein, conserved in T. vivax		125.686	13.229	-3.24805	10.5498	-6.32728	5e-05	0.000205689
TvY486_0008290	hypothetical protein		15.8201	3.47895	-2.18504	4.7744	-3.3229	5e-05	0.000205689
TvY486_0008460	hypothetical protein, conserved in T. vivax	Fam30	156.799	14.0474	-3.48054	12.1142	-12.1968	5e-05	0.000205689
TvY486_0008640	hypothetical protein, conserved in T. vivax, (fragment)		3.11166	0.454564	-2.77513	7.70135	-2.24188	0.00505	0.0132982
TvY486_0008690	hypothetical protein, conserved in T. vivax, (fragment)	Fam*	134.502	31.4402	-2.09694	4.39716	-7.1434	5e-05	0.000205689
TvY486_0008720	hypothetical protein, conserved in T. vivax	Fam37	63.6623	16.8404	-1.91851	3.68068	-5.43474	5e-05	0.000205689
TvY486_0008730	hypothetical protein, conserved in T. vivax	Fam*	1173.88	59.4773	-4.3028	18.5141	-14.9899	5e-05	0.000205689
TvY486_0008750	hypothetical protein, conserved in T. vivax, (fragment)	Fam34	84.3862	25.6382	-1.71871	2.95396	-5.71409	5e-05	0.000205689
TvY486_0008770	hypothetical protein, conserved in T. vivax		17.0653	2.11897	-3.00963	9.05787	-2.63825	0.0007	0.0023087
TvY486_0009420	hypothetical protein, conserved in T. vivax, (fragment)	Fam*	567.579	24.8963	-4.51082	20.3475	-14.1348	5e-05	0.000205689
TvY486_0009550	receptor-type adenylate cyclase, putative	Fam51	83.786	15.8536	-2.4019	5.76912	-8.38163	5e-05	0.000205689
TvY486_0009820	hypothetical protein, conserved in T. vivax		187.391	67.4518	-1.47412	2.17303	-5.53824	5e-05	0.000205689
TvY486_0009910	hypothetical protein, conserved in T. vivax	Fam*	2309.67	117.651	-4.2951	18.4479	-14.0542	5e-05	0.000205689
TvY486_0009950	hypothetical protein, conserved in T. vivax	Fam34	981.169	27.7074	-5.14616	26.483	-16.6785	5e-05	0.000205689
TvY486_0010050	hypothetical protein, conserved in T. vivax		104.884	7.53615	-3.79882	14.431	-8.40386	5e-05	0.000205689
TvY486_0010070	variant surface glycoprotein, (VSG), putative	Fam23	69.3542	18.2242	-1.92813	3.71769	-6.44115	5e-05	0.000205689
TvY486_0010290	hypothetical protein, conserved in T. vivax		73.6809	15.2355	-2.27385	5.17039	-6.75587	5e-05	0.000205689
TvY486_0010310	hypothetical protein, conserved in T. vivax	Fam32	155.847	29.2608	-2.41309	5.823	-8.27511	5e-05	0.000205689
TvY486_0010370	hypothetical protein, conserved in T. vivax	Fam37	112.003	33.8357	-1.72692	2.98225	-5.66127	5e-05	0.000205689
TvY486_0010510	hypothetical protein, conserved in T. vivax	Fam31	62.2259	23.2052	-1.42307	2.02513	-5.26177	5e-05	0.000205689
TvY486_0010880	hypothetical protein, conserved in T.vivax		62.9346	20.121	-1.64515	2.70652	-4.90465	5e-05	0.000205689
TvY486_0010900	hypothetical protein, conserved in T. vivax		277.735	28.1545	-3.30227	10.905	-10.7791	5e-05	0.000205689
TvY486_0010970	hypothetical protein, conserved in T. vivax	Fam29	3.42698	0.741074	-2.20925	4.88079	-1.94973	0.00395	0.0107353
TvY486_0011350	hypothetical protein, conserved in T. vivax		117.699	9.4629	-3.63667	13.2254	-9.4381	5e-05	0.000205689
TvY486_0011440	variant surface glycoprotein, (VSG), putative	Fam23	54.0946	16.6098	-1.70345	2.90174	-5.17674	5e-05	0.000205689
TvY486_0011670	hypothetical protein, conserved		304.434	103.666	-1.55418	2.41548	-6.27981	5e-05	0.000205689
TvY486_0011690	hypothetical protein, conserved in T. vivax		250.263	57.6205	-2.11879	4.48927	-7.15924	5e-05	0.000205689
TvY486_0011750	hypothetical protein, conserved in T. vivax	Fam29	72.3884	14.9267	-2.27786	5.18865	-5.86481	5e-05	0.000205689
TvY486_0011820	hypothetical protein, conserved in T. vivax		137.877	32.0062	-2.10696	4.43928	-8.27352	5e-05	0.000205689
TvY486_0011830	hypothetical protein, conserved in T. vivax	Fam30	129.062	29.9602	-2.10695	4.43924	-8.2551	5e-05	0.000205689
TvY486_0012130	hypothetical protein, conserved in T. vivax	Fam42	85.4408	28.6854	-1.57461	2.4794	-6.22452	5e-05	0.000205689
TvY486_0012150	hypothetical protein, conserved		194.954	33.0362	-2.56102	6.55882	-7.125	5e-05	0.000205689
TvY486_0012380	hypothetical protein, conserved in T. vivax, (fragment)		203.455	12.2189	-4.05753	16.4635	-12.1023	5e-05	0.000205689
TvY486_0012530	hypothetical protein, conserved in T. vivax	Fam49	69.7995	16.1581	-2.11096	4.45615	-6.14233	5e-05	0.000205689
TvY486_0012580	hypothetical protein, conserved in T. vivax	Fam38	40.9204	13.7732	-1.57095	2.46788	-3.57126	5e-05	0.000205689
TvY486_0012590	hypothetical protein, conserved in T. vivax		243.655	15.0136	-4.0205	16.1644	-10.2619	5e-05	0.000205689
TvY486_0012770	hypothetical protein, conserved in T. vivax		224.475	46.3228	-2.27676	5.18364	-7.29131	5e-05	0.000205689
TvY486_0012790	hypothetical protein, conserved in T. vivax	Fam42	90.8174	10.1128	-3.16679	10.0286	-8.84893	5e-05	0.000205689
TvY486_0012930	hypothetical protein, conserved in T. vivax		129.035	13.1266	-3.2972	10.8715	-8.17674	5e-05	0.000205689
TvY486_0013170	hypothetical protein, conserved in T. vivax		294.012	15.8322	-4.21494	17.7657	-13.0638	5e-05	0.000205689
TvY486_0013330	hypothetical protein, conserved in T. vivax		235.945	21.1743	-3.47806	12.0969	-12.6453	5e-05	0.000205689
TvY486_0013440	hypothetical protein, conserved in T. vivax		131.888	13.3004	-3.30977	10.9546	-8.40254	5e-05	0.000205689
TvY486_0013630	hypothetical protein, conserved in T. vivax	Fam*	426.086	77.5343	-2.45824	6.04294	-9.54812	5e-05	0.000205689
TvY486_0013730	hypothetical protein, conserved in T. vivax	Fam29	65.2749	21.9307	-1.57358	2.47615	-4.72792	5e-05	0.000205689
TvY486_0013740	hypothetical protein, conserved in T. vivax		10.6604	2.89749	-1.87938	3.53207	-3.22163	5e-05	0.000205689
TvY486_0013750	hypothetical protein, conserved in T. vivax		51.1424	16.8445	-1.60224	2.56717	-4.60334	5e-05	0.000205689
TvY486_0014040	hypothetical protein, conserved in T. vivax		32.3597	8.62106	-1.90826	3.64146	-5.84732	5e-05	0.000205689
TvY486_0014220	hypothetical protein, conserved (fragment)		271.999	82.1803	-1.72674	2.98163	-6.86143	5e-05	0.000205689
TvY486_0014230	receptor-type adenylate cyclase, putative	Fam51	68.8601	23.5814	-1.54602	2.39018	-6.203	5e-05	0.000205689
TvY486_0014250	hypothetical protein	Fam39	364.073	82.1836	-2.1473	4.6109	-7.51631	5e-05	0.000205689
TvY486_0014260	hypothetical protein, conserved in T. vivax	Fam31	202.027	25.0744	-3.01026	9.06167	-10.8656	5e-05	0.000205689
TvY486_0014290	hypothetical protein, conserved in T. vivax, (fragment)		16.0441	1.04806	-3.93624	15.494	-5.44404	5e-05	0.000205689
TvY486_0014410	hypothetical protein, conserved in T. vivax, (fragment)	Fam29	37.5978	9.21152	-2.02914	4.11741	-4.45858	5e-05	0.000205689
TvY486_0014420	hypothetical protein, conserved in T. vivax		111.122	12.8077	-3.11706	9.71606	-8.16307	5e-05	0.000205689
TvY486_0014700	hypothetical protein, conserved in T. vivax	Fam29	85.1733	23.2958	-1.87033	3.49813	-5.86069	5e-05	0.000205689
TvY486_0014930	hypothetical protein, conserved		105.703	39.1541	-1.43278	2.05286	-5.44087	5e-05	0.000205689
TvY486_0014950	hypothetical protein, conserved in T. vivax	Fam30	372.618	33.9845	-3.45475	11.9353	-12.6247	5e-05	0.000205689
TvY486_0015070	hypothetical protein, conserved in T. vivax	Fam29	122.188	46.074	-1.40707	1.97985	-4.25623	5e-05	0.000205689
TvY486_0015100	hypothetical protein, conserved in T. vivax		27.5497	9.29989	-1.56675	2.45471	-3.439	5e-05	0.000205689
TvY486_0015110	hypothetical protein, conserved in T. vivax		488.127	18.3426	-4.73399	22.4107	-14.8844	5e-05	0.000205689
TvY486_0015150	hypothetical protein, conserved in T. vivax	Fam*	663.262	51.2133	-3.69499	13.653	-12.9474	5e-05	0.000205689
TvY486_0015210	hypothetical protein, conserved in T. vivax, (fragment)		49.256	16.1981	-1.60447	2.57432	-5.21725	5e-05	0.000205689
TvY486_0015240	hypothetical protein, conserved in T. vivax, (fragment)		25.2129	4.50163	-2.48564	6.17841	-3.48024	5e-05	0.000205689
TvY486_0015280	hypothetical protein, conserved in T. vivax	Fam29	70.0431	17.4539	-2.00469	4.01878	-5.83993	5e-05	0.000205689
TvY486_0015290	hypothetical protein, conserved in T. vivax		123.512	19.3537	-2.67397	7.15012	-7.17028	5e-05	0.000205689
TvY486_0015720	hypothetical protein, conserved in T. vivax		1290.67	274.26	-2.23451	4.99303	-8.7323	5e-05	0.000205689
TvY486_0015830	hypothetical protein, conserved in T. vivax		273.36	10.338	-4.72477	22.3235	-14.8326	5e-05	0.000205689
TvY486_0016010	hypothetical protein, conserved in T. vivax, (fragment)		265.435	39.3153	-2.7552	7.59113	-8.18434	5e-05	0.000205689
TvY486_0016140	hypothetical protein, conserved in T.vivax	Fam30	531.684	46.5943	-3.51234	12.3365	-12.0477	5e-05	0.000205689
TvY486_0016150	hypothetical protein, conserved in T.vivax	Fam30	474.361	42.9907	-3.46389	11.9985	-12.5234	5e-05	0.000205689
TvY486_0016160	hypothetical protein		221.79	35.2487	-2.65355	7.04133	-10.1597	5e-05	0.000205689
TvY486_0016290	hypothetical protein, conserved in T.vivax		683.362	33.6888	-4.34231	18.8557	-14.5225	5e-05	0.000205689
TvY486_0016430	hypothetical protein, conserved in T. vivax, (fragment)		208.831	32.4997	-2.68383	7.20294	-7.44568	5e-05	0.000205689
TvY486_0016570	leucine-rich repeat protein, putative		7.61599	0.760208	-3.32457	11.0528	-4.59233	5e-05	0.000205689
TvY486_0016580	leucine-rich repeat protein, putative		9.56844	1.15972	-3.04451	9.26904	-6.67042	5e-05	0.000205689
TvY486_0016630	hypothetical protein, conserved in T. vivax, (fragment)		278.975	95.6985	-1.54357	2.38261	-5.84388	5e-05	0.000205689
TvY486_0016640	hypothetical protein, conserved in T. vivax, (fragment)		123.577	14.7816	-3.06354	9.38528	-10.8479	5e-05	0.000205689
TvY486_0016910	hypothetical protein, conserved in T. vivax		982.384	37.829	-4.69872	22.078	-12.3474	5e-05	0.000205689
TvY486_0016920	hypothetical protein, conserved in T. vivax		851.75	32.4641	-4.71351	22.2172	-8.85262	5e-05	0.000205689
TvY486_0016940	hypothetical protein, conserved in T. vivax		330.105	58.977	-2.4847	6.17373	-9.25003	5e-05	0.000205689
TvY486_0016950	hypothetical protein, conserved in T. vivax		32.1612	9.61096	-1.74257	3.03655	-3.83821	5e-05	0.000205689
TvY486_0017540	hypothetical protein, conserved in T. vivax		10.974	3.76082	-1.54497	2.38693	-2.70429	5e-05	0.000205689
TvY486_0017780	hypothetical protein, conserved in T.vivax		389.182	32.4548	-3.58394	12.8446	-11.2905	5e-05	0.000205689
TvY486_0017830	hypothetical protein, conserved in T. vivax, (fragment)		62.2982	10.3103	-2.5951	6.73454	-6.72015	5e-05	0.000205689
TvY486_0017870	hypothetical protein, conserved in T. vivax		577.921	24.9973	-4.53103	20.5302	-14.8692	5e-05	0.000205689
TvY486_0017880	hypothetical protein, conserved in T. vivax	Fam42	130.268	26.3293	-2.30674	5.32105	-8.9174	5e-05	0.000205689
TvY486_0017990	hypothetical protein, conserved in T. vivax	Fam28	274.616	12.4792	-4.45982	19.89	-14.5913	5e-05	0.000205689
TvY486_0018070	hypothetical protein, conserved in T.vivax		84.8743	30.1048	-1.49533	2.23601	-5.90213	5e-05	0.000205689
TvY486_0018300	hypothetical protein, conserved in T. vivax		201.617	18.885	-3.41631	11.6712	-10.4062	5e-05	0.000205689
TvY486_0018310	hypothetical protein, conserved in T.vivax	Fam38	79.241	13.1735	-2.58861	6.7009	-5.66943	5e-05	0.000205689
TvY486_0018350	hypothetical protein, conserved in T. vivax		175.441	9.44739	-4.21493	17.7656	-11.9605	5e-05	0.000205689
TvY486_0018370	hypothetical protein, conserved in T. vivax	Fam34	317.946	84.6284	-1.90957	3.64646	-7.26325	5e-05	0.000205689
TvY486_0018510	hypothetical protein, conserved		262.958	93.2097	-1.49628	2.23885	-6.05856	5e-05	0.000205689
TvY486_0018880	variant surface glycoprotein, (VSG), putative	Fam24	26826.9	18.1203	-10.5319	110.921	-16.3556	5e-05	0.000205689
TvY486_0018890	hypothetical protein, conserved in T. vivax		1646.81	1.22754	-10.3897	107.946	-12.2082	5e-05	0.000205689
TvY486_0018980	hypothetical protein, conserved in T. vivax		173.532	20.4391	-3.0858	9.52216	-10.3108	5e-05	0.000205689
TvY486_0019140	hypothetical protein, conserved in T. vivax	Fam38	106.41	25.4453	-2.06416	4.26076	-6.02753	5e-05	0.000205689
TvY486_0019560	hypothetical protein, conserved in T. vivax		555.604	60.4698	-3.19977	10.2385	-11.5853	5e-05	0.000205689
TvY486_0019680	hypothetical protein, conserved in T. vivax	Fam36	245.653	26.8891	-3.19153	10.1859	-11.8045	5e-05	0.000205689
TvY486_0019690	hypothetical protein, conserved in T. vivax	Fam*	1085.59	24.0256	-5.49777	30.2255	-17.1285	5e-05	0.000205689
TvY486_0019700	hypothetical protein	Fam39	61.6279	23.3525	-1.40001	1.96003	-5.36662	5e-05	0.000205689
TvY486_0019720	variant surface glycoprotein, (VSG), putative	Fam23	107.216	23.9409	-2.16298	4.67848	-7.03099	5e-05	0.000205689
TvY486_0019750	hypothetical protein, conserved in T. vivax		8.7982	1.78531	-2.30103	5.29474	-2.0561	0.00105	0.00332071
TvY486_0019760	hypothetical protein, conserved in T. vivax		4.37144	0.676102	-2.6928	7.25117	-2.20648	0.0016	0.0048314
TvY486_0019770	hypothetical protein, conserved in T. vivax	Fam42	17.8052	1.78984	-3.31439	10.9852	-3.11021	0.00045	0.0015583
TvY486_0019960	hypothetical protein, conserved in T. vivax		220.498	11.94	-4.20688	17.6978	-12.7386	5e-05	0.000205689
TvY486_0020240	hypothetical protein, conserved in T. vivax	Fam30	682.457	29.7446	-4.52004	20.4308	-15.31	5e-05	0.000205689
TvY486_0020250	hypothetical protein, conserved in T. vivax		333.032	14.871	-4.48509	20.116	-14.8843	5e-05	0.000205689
TvY486_0020480	hypothetical protein, conserved in T. vivax	Fam31	174.029	9.79013	-4.15186	17.2379	-10.7521	5e-05	0.000205689
TvY486_0020510	hypothetical protein, conserved in T. vivax		71.4228	2.30713	-4.95221	24.5244	-3.97152	5e-05	0.000205689
TvY486_0020520	hypothetical protein, conserved in T. vivax	Fam*	327.774	32.6155	-3.32907	11.0827	-11.2415	5e-05	0.000205689
TvY486_0020570	hypothetical protein, conserved in T.vivax		232.908	37.8121	-2.62284	6.87929	-8.48523	5e-05	0.000205689
TvY486_0020730	hypothetical protein, conserved in T. vivax	Fam30	95.3729	9.10641	-3.38862	11.4827	-10.9223	5e-05	0.000205689
TvY486_0020950	hypothetical protein, conserved in T. vivax	Fam34	244.747	26.8624	-3.18763	10.161	-11.6243	5e-05	0.000205689
TvY486_0020980	hypothetical protein, conserved in T. vivax		167.676	32.3347	-2.37452	5.63835	-9.05141	5e-05	0.000205689
TvY486_0021030	hypothetical protein, conserved in T. vivax	Fam30	162.701	14.0953	-3.52894	12.4534	-12.2427	5e-05	0.000205689
TvY486_0021040	hypothetical protein, conserved in T. vivax		51.8658	16.9552	-1.61306	2.60196	-5.09527	5e-05	0.000205689
TvY486_0021180	hypothetical protein, conserved in T. vivax		560.971	22.2823	-4.65396	21.6593	-15.6058	5e-05	0.000205689
TvY486_0021200	hypothetical protein, conserved in T.vivax		86.1189	26.8632	-1.6807	2.82475	-5.51655	5e-05	0.000205689
TvY486_0021210	hypothetical protein, conserved in T. vivax		32.5363	5.38272	-2.59564	6.73735	-5.48461	5e-05	0.000205689
TvY486_0021280	leucine-rich repeat protein, putative		7.32117	1.32311	-2.46814	6.09172	-3.65113	5e-05	0.000205689
TvY486_0021420	hypothetical protein, conserved in T. vivax	Fam34	403.2	145.353	-1.47194	2.16661	-5.77252	5e-05	0.000205689
TvY486_0022040	hypothetical protein, conserved		2.94322	0.97594	-1.59253	2.53615	-1.38546	0.01285	0.0300334
TvY486_0022220	hypothetical protein, conserved in T. vivax		209.7	28.7112	-2.86864	8.2291	-9.35321	5e-05	0.000205689
TvY486_0022250	hypothetical protein, conserved in T. vivax		61.073	16.5311	-1.88535	3.55454	-6.06044	5e-05	0.000205689
TvY486_0022490	hypothetical protein, conserved in T. vivax		273.486	13.3084	-4.36106	19.0188	-12.3577	5e-05	0.000205689
TvY486_0022700	hypothetical protein, conserved in T.vivax		158.249	29.3404	-2.43123	5.91088	-7.96348	5e-05	0.000205689
TvY486_0022710	hypothetical protein, conserved in T. vivax	Fam30	195.435	18.5575	-3.39661	11.537	-11.8834	5e-05	0.000205689
TvY486_0023090	hypothetical protein, conserved in T. vivax	Fam31	949.019	42.2227	-4.49035	20.1632	-15.2069	5e-05	0.000205689
TvY486_0023450	hypothetical protein, conserved in T. vivax		232.237	19.3434	-3.58568	12.8571	-12.6395	5e-05	0.000205689
TvY486_0023590	hypothetical protein, conserved in T. vivax	Fam31	227.54	27.7952	-3.03321	9.20036	-11.3963	5e-05	0.000205689
TvY486_0023840	hypothetical protein, conserved in T. vivax	Fam30	42.8967	11.5674	-1.8908	3.57512	-6.5077	5e-05	0.000205689
TvY486_0023885	hypothetical protein, conserved		194.397	61.5438	-1.65932	2.75334	-5.9756	5e-05	0.000205689
TvY486_0024150	hypothetical protein, conserved in T. vivax		3177.93	223.157	-3.83196	14.6839	-10.8662	5e-05	0.000205689
TvY486_0024340	hypothetical protein, conserved in T. vivax	Fam34	2178.61	96.5779	-4.49557	20.2101	-13.2824	5e-05	0.000205689
TvY486_0024610	hypothetical protein, conserved in T. vivax	Fam*	18.944	6.3676	-1.57292	2.47408	-3.45307	5e-05	0.000205689
TvY486_0024800	hypothetical protein, conserved in T. vivax		83.1529	17.7913	-2.2246	4.94885	-6.745	5e-05	0.000205689
TvY486_0025170	hypothetical protein, conserved in T. vivax		205.44	6.29434	-5.02852	25.286	-12.9224	5e-05	0.000205689
TvY486_0025310	variant surface glycoprotein, (VSG), putative	Fam23	188.692	28.9879	-2.70251	7.30356	-8.5979	5e-05	0.000205689
TvY486_0025540	hypothetical protein, conserved in T. vivax		31.2975	6.17285	-2.34204	5.48515	-5.41024	5e-05	0.000205689
TvY486_0025570	hypothetical protein, conserved in T.vivax	Fam32	193.149	7.63931	-4.66013	21.7168	-11.6375	5e-05	0.000205689
TvY486_0025790	hypothetical protein, conserved in T. vivax		139.703	36.9182	-1.91996	3.68625	-7.20784	5e-05	0.000205689
TvY486_0025930	hypothetical protein, conserved in T. vivax		176.068	64.298	-1.45329	2.11205	-5.3945	5e-05	0.000205689
TvY486_0026190	receptor-type adenylate cyclase, putative	Fam51	74.969	0.562403	-7.05855	49.8231	-6.88618	5e-05	0.000205689
TvY486_0026320	hypothetical protein, conserved in T. vivax		30.6158	10.1581	-1.59164	2.53332	-5.32959	5e-05	0.000205689
TvY486_0026670	hypothetical protein, conserved in T. vivax		144.711	5.62846	-4.68429	21.9426	-10.6014	5e-05	0.000205689
TvY486_0026730	hypothetical protein, conserved in T. vivax		97.9975	8.46914	-3.53246	12.4783	-10.2205	5e-05	0.000205689
TvY486_0026820	hypothetical protein, conserved in T. vivax	Fam31	25.389	8.67519	-1.54923	2.40011	-5.36722	5e-05	0.000205689
TvY486_0027040	hypothetical protein, conserved in T. vivax		26.4916	7.76124	-1.77118	3.13708	-3.51322	5e-05	0.000205689
TvY486_0027130	hypothetical protein, conserved in T. vivax	Fam32	285.464	32.6765	-3.12698	9.778	-10.9688	5e-05	0.000205689
TvY486_0027380	variant surface glycoprotein, (VSG), putative	Fam23	201.187	30.1574	-2.73795	7.49637	-9.72703	5e-05	0.000205689
TvY486_0027430	receptor-type adenylate cyclase, putative	Fam51	77.3235	14.4797	-2.41688	5.84131	-8.25527	5e-05	0.000205689
TvY486_0027490	hypothetical protein, conserved in T. vivax, (fragment)	Fam31	168.661	11.9603	-3.8178	14.5756	-11.4215	5e-05	0.000205689
TvY486_0027550	hypothetical protein, conserved in T. vivax		145.078	38.932	-1.8978	3.60164	-6.72469	5e-05	0.000205689
TvY486_0027590	protein kinase, putative		170.723	43.6435	-1.96782	3.87232	-7.17737	5e-05	0.000205689
TvY486_0027620	hypothetical protein, conserved in T. vivax	Fam*	1957.94	73.9785	-4.72609	22.3359	-15.6118	5e-05	0.000205689
TvY486_0027860	hypothetical protein, conserved in T. vivax	Fam42	2.01062	0.196645	-3.35397	11.2491	-2.49281	0.0037	0.0101384
TvY486_0027870	hypothetical protein, conserved in T. vivax	Fam30	107.67	21.5463	-2.3211	5.38751	-8.30729	5e-05	0.000205689
TvY486_0027990	hypothetical protein, conserved in T. vivax		168.535	13.3864	-3.65422	13.3533	-12.7181	5e-05	0.000205689
TvY486_0028170	variant surface glycoprotein, (VSG), putative	Fam23	212.413	32.3229	-2.71624	7.37796	-10.0582	5e-05	0.000205689
TvY486_0028490	hypothetical protein, conserved in T. vivax	Fam49	127.123	34.9529	-1.86275	3.46984	-6.56639	5e-05	0.000205689
TvY486_0028505	hypothetical protein, conserved in T. vivax, (fragment)		107.678	35.6637	-1.5942	2.54147	-5.132	5e-05	0.000205689
TvY486_0028510	hypothetical protein, conserved in T. vivax	Fam*	93.3398	25.348	-1.88062	3.53673	-6.37249	5e-05	0.000205689
TvY486_0028600	hypothetical protein, conserved in T.vivax		14.2566	4.69433	-1.60263	2.56842	-3.02695	5e-05	0.000205689
TvY486_0028640	hypothetical protein, conserved in T. vivax		107.464	26.9393	-1.99606	3.98426	-7.19441	5e-05	0.000205689
TvY486_0028660	hypothetical protein, conserved in T. vivax		137.004	20.6333	-2.73117	7.45929	-9.45733	5e-05	0.000205689
TvY486_0028840	hypothetical protein, conserved in T. vivax		138.851	4.82869	-4.84576	23.4814	-10.5665	5e-05	0.000205689
TvY486_0028850	hypothetical protein, conserved in T. vivax	Fam42	146.112	17.6424	-3.04996	9.30226	-11.2221	5e-05	0.000205689
TvY486_0028960	hypothetical protein, conserved		235.923	86.729	-1.44373	2.08436	-5.82397	5e-05	0.000205689
TvY486_0029000	hypothetical protein, conserved in T. vivax, (fragment)		42.7929	14.8358	-1.52829	2.33567	-4.21814	5e-05	0.000205689
TvY486_0029560	hypothetical protein, conserved in T. vivax	Fam30	248.359	23.5255	-3.40013	11.5609	-12.3926	5e-05	0.000205689
TvY486_0029610	receptor-type adenylate cyclase, putative	Fam51	2526.47	259.655	-3.28245	10.7745	-6.52043	5e-05	0.000205689
TvY486_0029670	hypothetical protein, conserved in T. vivax		169.104	48.0687	-1.81474	3.29328	-7.19204	5e-05	0.000205689
TvY486_0029680	hypothetical protein, conserved in T. vivax	Fam30	36.7633	3.56937	-3.36453	11.3201	-7.68946	5e-05	0.000205689
TvY486_0029730	hypothetical protein, conserved in T. vivax		344.026	80.6414	-2.09292	4.38031	-8.08347	5e-05	0.000205689
TvY486_0029740	hypothetical protein, conserved in T.vivax	Fam*	991.48	47.3324	-4.38868	19.2605	-15.0272	5e-05	0.000205689
TvY486_0029750	hypothetical protein, conserved in T. vivax	Fam30	156.595	21.548	-2.86142	8.18772	-10.7406	5e-05	0.000205689
TvY486_0029810	hypothetical protein, conserved in T. vivax	Fam*	792.833	34.6927	-4.51431	20.379	-14.8754	5e-05	0.000205689
TvY486_0029920	hypothetical protein, conserved in T. vivax, (fragment)		80.7595	12.873	-2.64929	7.01874	-7.17095	5e-05	0.000205689
TvY486_0029940	hypothetical protein, conserved		14.5502	4.60812	-1.65879	2.75158	-3.03169	5e-05	0.000205689
TvY486_0030070	hypothetical protein, conserved in T. vivax		255.207	32.366	-2.97912	8.87516	-10.7108	5e-05	0.000205689
TvY486_0030240	hypothetical protein, conserved in T.vivax		128.991	8.00705	-4.00986	16.079	-11.0457	5e-05	0.000205689
TvY486_0030250	hypothetical protein, conserved in T.vivax		166.397	24.8407	-2.74385	7.52871	-7.95242	5e-05	0.000205689
TvY486_0030260	hypothetical protein, conserved in T. vivax		160.852	44.814	-1.84371	3.39927	-6.93035	5e-05	0.000205689
TvY486_0030370	hypothetical protein, conserved in T. vivax	Fam34	333.264	73.6716	-2.17748	4.74142	-8.21882	5e-05	0.000205689
TvY486_0030430	hypothetical protein, conserved in T.vivax		356.089	15.3149	-4.53923	20.6046	-11.5196	5e-05	0.000205689
TvY486_0030720	hypothetical protein, conserved in T. vivax	Fam29	126.476	31.9468	-1.98512	3.9407	-6.48171	5e-05	0.000205689
TvY486_0030920	hypothetical protein, conserved in T. vivax	Fam28	203.324	5.38162	-5.2396	27.4534	-14.4459	5e-05	0.000205689
TvY486_0031200	hypothetical protein, conserved in T.vivax	Fam30	22.7951	5.57632	-2.03134	4.12634	-5.19607	5e-05	0.000205689
TvY486_0031450	hypothetical protein, conserved in T. vivax	Fam30	211.029	51.4107	-2.0373	4.15059	-7.95508	5e-05	0.000205689
TvY486_0031770	hypothetical protein, conserved in T. vivax		628.333	8.70793	-6.17306	38.1067	-14.7413	5e-05	0.000205689
TvY486_0031780	hypothetical protein, conserved		90.7983	19.4512	-2.2228	4.94084	-8.20338	5e-05	0.000205689
TvY486_0032170	hypothetical protein, conserved in T. vivax	Fam30	169.155	19.3153	-3.13053	9.80022	-11.5312	5e-05	0.000205689
TvY486_0032400	hypothetical protein		68.6376	23.8453	-1.52529	2.32651	-4.42801	5e-05	0.000205689
TvY486_0032410	hypothetical protein, conserved in T. vivax		145.575	16.9087	-3.10593	9.6468	-10.934	5e-05	0.000205689
TvY486_0032490	hypothetical protein, conserved in T.vivax		83.9245	15.0261	-2.48163	6.15849	-7.85355	5e-05	0.000205689
TvY486_0032510	hypothetical protein, conserved in T. vivax		73.7198	25.1935	-1.549	2.3994	-5.12726	5e-05	0.000205689
TvY486_0032520	hypothetical protein		2680.57	3.04315	-9.78276	95.7024	-16.458	5e-05	0.000205689
TvY486_0032760	hypothetical protein, conserved in T. vivax	Fam30	234.102	44.5079	-2.39501	5.73607	-9.28659	5e-05	0.000205689
TvY486_0033030	hypothetical protein, conserved		350.385	103.718	-1.75627	3.08448	-6.86452	5e-05	0.000205689
TvY486_0033210	hypothetical protein, conserved in T. vivax	Fam29	33.0351	10.9993	-1.58659	2.51727	-3.90283	5e-05	0.000205689
TvY486_0033670	hypothetical protein, conserved in T. vivax	Fam30	200.143	16.0296	-3.64223	13.2658	-12.922	5e-05	0.000205689
TvY486_0033680	hypothetical protein, conserved in T. vivax	Fam*	1470.22	20.489	-6.16504	38.0077	-18.1329	5e-05	0.000205689
TvY486_0033760	retrotransposon hot spot (RHS) protein, putative		34.9367	11.2329	-1.63701	2.6798	-5.03315	5e-05	0.000205689
TvY486_0034320	hypothetical protein, conserved in T. vivax	Fam31	27.2338	9.23625	-1.56002	2.43366	-3.43489	5e-05	0.000205689
TvY486_0034990	hypothetical protein, conserved in T. vivax	Fam*	423.703	70.7799	-2.58164	6.66487	-9.96747	5e-05	0.000205689
TvY486_0035000	hypothetical protein, conserved in T. vivax	Fam34	131.479	41.029	-1.68011	2.82277	-6.64978	5e-05	0.000205689
TvY486_0035010	hypothetical protein, conserved in T. vivax		495.568	59.8834	-3.04886	9.29555	-11.1336	5e-05	0.000205689
TvY486_0035050	iron/ascorbate oxidoreductase family protein	Fam68	305.074	94.4424	-1.69165	2.86168	-6.61221	5e-05	0.000205689
TvY486_0035200	hypothetical protein, conserved in T. vivax		563.262	13.9575	-5.33469	28.4589	-15.5239	5e-05	0.000205689
TvY486_0035600	hypothetical protein, conserved in T. vivax, (fragment)		79.3954	18.3631	-2.11225	4.4616	-7.04736	5e-05	0.000205689
TvY486_0035610	hypothetical protein, conserved in T. vivax, (fragment)	Fam34	227.102	85.0669	-1.41667	2.00695	-5.64935	5e-05	0.000205689
TvY486_0035970	hypothetical protein, conserved in T. vivax	Fam34	285.425	31.5342	-3.17813	10.1005	-11.8488	5e-05	0.000205689
TvY486_0035990	receptor-type adenylate cyclase, putative	Fam51	118.797	19.7364	-2.58956	6.70582	-9.6066	5e-05	0.000205689
TvY486_0036270	reverse transcriptase (RNA-dependent DNA polymerase)		347.009	88.9956	-1.96317	3.85404	-3.80503	0.003	0.00842206
TvY486_0036390	hypothetical protein, conserved in T. vivax	Fam29	50.1011	15.8811	-1.65753	2.74741	-4.54793	5e-05	0.000205689
TvY486_0036500	hypothetical protein, conserved in T. vivax	Fam30	71.8257	9.15783	-2.97142	8.82934	-9.05896	5e-05	0.000205689
TvY486_0036530	hypothetical protein, conserved in T.vivax	Fam29	42.219	11.5145	-1.87443	3.51349	-5.21723	5e-05	0.000205689
TvY486_0036690	hypothetical protein, conserved in T. vivax	Fam39	136.789	35.4622	-1.9476	3.79315	-7.43174	5e-05	0.000205689
TvY486_0036700	hypothetical protein, conserved in T. vivax		63.0519	22.3955	-1.49333	2.23003	-5.74255	5e-05	0.000205689
TvY486_0036710	hypothetical protein, conserved in T. vivax		142.378	42.7899	-1.73438	3.00807	-6.88128	5e-05	0.000205689
TvY486_0036780	hypothetical protein, conserved in T. vivax		23.5067	4.00093	-2.55466	6.52629	-2.65277	5e-05	0.000205689
TvY486_0036790	hypothetical protein, conserved in T. vivax		33.5006	4.92663	-2.76551	7.64805	-7.30682	5e-05	0.000205689
TvY486_0037390	hypothetical protein, conserved in T. vivax		68.8956	25.6391	-1.42607	2.03368	-4.82605	5e-05	0.000205689
TvY486_0037590	hypothetical protein, conserved in T. vivax	Fam30	347.939	19.3251	-4.17028	17.3912	-14.5607	5e-05	0.000205689
TvY486_0037600	hypothetical protein, conserved in T. vivax	Fam30	120.585	18.8712	-2.67579	7.15985	-9.90286	5e-05	0.000205689
TvY486_0037620	hypothetical protein, conserved in T.vivax		77.7484	11.4687	-2.7611	7.62367	-6.94855	5e-05	0.000205689
TvY486_0037930	hypothetical protein, conserved in T.vivax		8.61639	1.80595	-2.25433	5.082	-4.27852	5e-05	0.000205689
TvY486_0037990	hypothetical protein, conserved in T.vivax	Fam*	2619.42	38.7147	-6.08022	36.9691	-18.2099	5e-05	0.000205689
TvY486_0038150	hypothetical protein, conserved in T.vivax		319.657	109.556	-1.54486	2.38659	-6.21336	5e-05	0.000205689
TvY486_0038170	hypothetical protein, conserved in T. vivax		181.01	65.6898	-1.46233	2.13841	-5.58913	5e-05	0.000205689
TvY486_0038800	hypothetical protein, conserved in T. vivax	Fam30	254.858	14.6454	-4.12117	16.984	-13.9948	5e-05	0.000205689
TvY486_0038930	hypothetical protein, conserved in T. vivax		281.525	23.2588	-3.59741	12.9414	-12.0132	5e-05	0.000205689
TvY486_0038940	hypothetical protein, conserved in T. vivax	Fam38	96.2404	35.506	-1.43858	2.06951	-4.92111	5e-05	0.000205689
TvY486_0038990	hypothetical protein, conserved in T. vivax		120.987	10.2234	-3.5649	12.7085	-9.06348	5e-05	0.000205689
TvY486_0039130	hypothetical protein, conserved in T. vivax		108.962	27.8209	-1.96958	3.87925	-7.20755	5e-05	0.000205689
TvY486_0039220	glycosomal phosphoenolpyruvate carboxykinase, putative		414.528	96.6571	-2.10052	4.41218	-8.19134	5e-05	0.000205689
TvY486_0039490	hypothetical protein, conserved in T. vivax		136.817	26.2142	-2.38383	5.68265	-3.95234	5e-05	0.000205689
TvY486_0039500	hypothetical protein, conserved in T. vivax	Fam42	194.352	37.7118	-2.36559	5.59602	-8.09306	5e-05	0.000205689
TvY486_0039510	hypothetical protein, conserved in T. vivax		2437.08	359.292	-2.76193	7.62826	-9.91622	5e-05	0.000205689
TvY486_0039540	variant surface glycoprotein, (VSG), putative	Fam23	848.171	237.719	-1.8351	3.36759	-6.78852	5e-05	0.000205689
TvY486_0039550	hypothetical protein, conserved in T. vivax	Fam36	136.158	21.4363	-2.66715	7.11369	-9.76829	5e-05	0.000205689
TvY486_0039990	trans-sialidase, putative	Fam47	90.494	21.098	-2.10072	4.41302	-8.15084	5e-05	0.000205689
TvY486_0040000	hypothetical protein, conserved in T. vivax	Fam29	124.596	31.1349	-2.00065	4.0026	-6.77769	5e-05	0.000205689
TvY486_0040150	hypothetical protein, conserved in T.vivax		532.024	80.2052	-2.72972	7.45137	-10.1294	5e-05	0.000205689
TvY486_0040160	hypothetical protein, conserved in T. vivax	Fam28	488.674	28.4751	-4.1011	16.819	-14.1555	5e-05	0.000205689
TvY486_0040440	hypothetical protein, conserved in T.vivax	Fam29	45.5798	16.6316	-1.45447	2.11548	-4.06449	5e-05	0.000205689
TvY486_0040490	variant surface glycoprotein, (VSG), putative	Fam23	111.932	36.9144	-1.60036	2.56115	-6.09694	5e-05	0.000205689
TvY486_0040580	hypothetical protein, conserved in T.vivax		154.432	9.67981	-3.99585	15.9668	-9.97136	5e-05	0.000205689
TvY486_0040640	hypothetical protein, conserved in T. vivax		31.5163	8.78827	-1.84245	3.39462	-5.291	5e-05	0.000205689
TvY486_0040690	haptoglobin-hemoglobin receptor, putative		67.207	25.3057	-1.40915	1.9857	-4.75064	5e-05	0.000205689
TvY486_0040710	hypothetical protein, conserved in T.vivax	Fam31	94.0573	27.6008	-1.76883	3.12876	-6.45558	5e-05	0.000205689
TvY486_0040760	receptor-type adenylate cyclase, putative	Fam51	106.795	38.9141	-1.45649	2.12136	-4.48876	5e-05	0.000205689
TvY486_0041100	hypothetical protein, conserved (fragment)		248.845	82.89	-1.58598	2.51533	-6.32149	5e-05	0.000205689
TvY486_0041310	hypothetical protein, conserved in T. vivax		243.689	29.086	-3.06665	9.40434	-11.4587	5e-05	0.000205689
TvY486_0041320	hypothetical protein, conserved in T. vivax	Fam39	21.9541	6.67832	-1.71694	2.94788	-5.42126	5e-05	0.000205689
TvY486_0041470	hypothetical protein, conserved	Fam77	67.7654	25.73	-1.3971	1.95189	-4.59763	5e-05	0.000205689
TvY486_0041770	hypothetical protein, conserved in T. vivax	Fam30	71.6478	11.887	-2.59154	6.71608	-8.54776	5e-05	0.000205689
TvY486_0041940	hypothetical protein, conserved in T. vivax		2.57148	0.640212	-2.00598	4.02396	-2.02972	0.0007	0.0023087
TvY486_0042120	hypothetical protein, conserved in T. vivax		31.3619	11.3068	-1.47182	2.16625	-3.73889	5e-05	0.000205689
TvY486_0042130	hypothetical protein, conserved in T. vivax		15.0883	5.29004	-1.51208	2.28639	-3.76023	5e-05	0.000205689
TvY486_0042180	receptor-type adenylate cyclase, putative	Fam51	120.026	30.3738	-1.98244	3.93007	-7.80046	5e-05	0.000205689
TvY486_0042250	hypothetical protein, conserved in T. vivax	Fam31	102.894	31.6537	-1.70071	2.89241	-6.42782	5e-05	0.000205689
TvY486_0042780	hypothetical protein, conserved in T. vivax		376.218	101.903	-1.88437	3.55085	-7.26849	5e-05	0.000205689
TvY486_0042810	hypothetical protein, conserved in T.vivax		335.993	121.406	-1.46859	2.15676	-5.38301	5e-05	0.000205689
TvY486_0042870	hypothetical protein, conserved in T. vivax	Fam*	1848.86	99.2244	-4.2198	17.8067	-14.2702	5e-05	0.000205689
TvY486_0042880	hypothetical protein, conserved in T. vivax	Fam31	118.346	9.63241	-3.61897	13.0969	-12.4115	5e-05	0.000205689
TvY486_0042890	hypothetical protein, conserved in T. vivax	Fam32	225.162	69.6745	-1.69226	2.86374	-6.63931	5e-05	0.000205689
TvY486_0043060	hypothetical protein, conserved in T. vivax		36.722	13.5008	-1.4436	2.08398	-3.95169	5e-05	0.000205689
TvY486_0043550	variant surface glycoprotein, (VSG), putative	Fam23	97.3699	30.1541	-1.69112	2.85989	-6.17784	5e-05	0.000205689
TvY486_0043680	adenosine transporter, putative	Fam61	581.747	108.449	-2.42337	5.87272	-9.15713	5e-05	0.000205689
TvY486_0043690	hypothetical protein, conserved in T. vivax		118.079	13.2501	-3.15569	9.95838	-9.92344	5e-05	0.000205689
TvY486_0043780	hypothetical protein, conserved in T. vivax	Fam32	421.359	43.9435	-3.26133	10.6363	-11.8263	5e-05	0.000205689
TvY486_0043790	hypothetical protein		247.161	58.2151	-2.08599	4.35135	-8.11784	5e-05	0.000205689
TvY486_0043800	hypothetical protein, conserved in T. vivax	Fam30	167.509	6.97853	-4.58517	21.0238	-13.9446	5e-05	0.000205689
TvY486_0044100	hypothetical protein, conserved in T. vivax		215.461	23.723	-3.18307	10.1319	-10.4843	5e-05	0.000205689
TvY486_0044430	hypothetical protein, conserved in T. vivax		91.2127	25.2508	-1.85291	3.43328	-5.89615	5e-05	0.000205689
TvY486_0044470	hypothetical protein		76.365	24.6982	-1.6285	2.65201	-5.4542	5e-05	0.000205689
TvY486_0044530	hypothetical protein, conserved in T. vivax		62.8966	4.79251	-3.71413	13.7948	-9.40202	5e-05	0.000205689
TvY486_0044580	hypothetical protein, conserved in T. vivax		1270.73	151.154	-3.07157	9.43454	-11.5649	5e-05	0.000205689
TvY486_0044700	hypothetical protein, conserved in T. vivax	Fam30	91.1762	10.9868	-3.05288	9.32008	-10.1884	5e-05	0.000205689
TvY486_0044730	hypothetical protein, conserved in T. vivax	Fam39	59.7573	19.5186	-1.61426	2.60584	-6.26867	5e-05	0.000205689
TvY486_0044820	hypothetical protein, conserved in T. vivax	Fam37	86.495	15.9741	-2.43689	5.93843	-6.64808	5e-05	0.000205689
TvY486_0045330	hypothetical protein, conserved in T. vivax	Fam38	234.884	37.469	-2.64818	7.01286	-8.77425	5e-05	0.000205689
TvY486_0045430	hypothetical protein, conserved (fragment)		307.756	34.9174	-3.13977	9.85816	-11.7207	5e-05	0.000205689
TvY486_0045500	hypothetical protein, conserved in T. vivax	Fam*	1202	20.5395	-5.87089	34.4673	-17.6289	5e-05	0.000205689
TvY486_0045650	hypothetical protein, conserved in T.vivax		151.333	38.9137	-1.95937	3.83913	-6.98145	5e-05	0.000205689
TvY486_0045860	hypothetical protein, conserved in T. vivax		69.2423	9.93167	-2.80155	7.84868	-8.79857	5e-05	0.000205689
TvY486_0045910	hypothetical protein, conserved in T. vivax	Fam31	120.251	10.3085	-3.54414	12.5609	-12.2367	5e-05	0.000205689
TvY486_0101320	aminoacylase, putative	Fam56	463.545	28.5188	-4.02272	16.1823	-13.6639	5e-05	0.000205689
TvY486_0102030	hypothetical protein, conserved (fragment)		253.265	85.7377	-1.56265	2.44188	-6.30038	5e-05	0.000205689
TvY486_0102040	hypothetical protein, conserved (fragment)		205.146	69.466	-1.56227	2.44069	-6.23413	5e-05	0.000205689
TvY486_0102050	hypothetical protein, conserved (fragment)		245.354	85.2056	-1.52585	2.32822	-5.87206	5e-05	0.000205689
TvY486_0102170	phospholipase A1,phospholipase A1, putative		252.685	16.2818	-3.95601	15.65	-10.9705	5e-05	0.000205689
TvY486_0202050	glycosylphosphatidylinositol-specific phospholipase C, putative		99.733	28.4074	-1.8118	3.28262	-6.24718	5e-05	0.000205689
TvY486_0301375	kinesin, putative		79.6769	30.0884	-1.40495	1.97388	-5.63543	5e-05	0.000205689
TvY486_0301870	hypothetical protein, conserved (fragment)		497.647	95.6771	-2.37888	5.65907	-8.37431	5e-05	0.000205689
TvY486_0302630	ATP-dependent phosphofructokinase		502.315	158.594	-1.66326	2.76643	-6.37724	5e-05	0.000205689
TvY486_0303890	hypothetical protein, conserved		122.628	35.4357	-1.79102	3.20775	-2.28969	0.0001	0.000392955
TvY486_0303900	hypothetical protein, unlikely		83.7823	30.3887	-1.46311	2.14069	-2.29812	5e-05	0.000205689
TvY486_0303920	hypothetical protein, conserved		85.0762	30.9297	-1.45976	2.1309	-4.98293	5e-05	0.000205689
TvY486_0304030	hypothetical protein		108.783	35.5348	-1.61415	2.60548	-2.61735	5e-05	0.000205689
TvY486_0304040	hypothetical protein		167.578	60.3413	-1.47362	2.17156	-2.48271	5e-05	0.000205689
TvY486_0304114	dynamin, putative		471.312	167.443	-1.49301	2.22908	-5.50625	5e-05	0.000205689
TvY486_0304170	hypothetical protein		61.382	11.8387	-2.3743	5.6373	-2.88524	0.00395	0.0107353
TvY486_0304180	hypothetical protein, conserved		77.6278	25.9092	-1.58311	2.50624	-3.82968	5e-05	0.000205689
TvY486_0400250	serine/threonine phosphatase, putative		114.112	21.952	-2.37803	5.65503	-7.09843	5e-05	0.000205689
TvY486_0403270	hypothetical protein, conserved		274.534	90.3289	-1.60373	2.57195	-5.22035	5e-05	0.000205689
TvY486_0403590	receptor-type adenylate cyclase, putative	Fam51	233.655	67.1048	-1.7999	3.23964	-6.16558	5e-05	0.000205689
TvY486_0403720	hypothetical protein, unlikely		84.763	14.6826	-2.52932	6.39746	-3.23362	5e-05	0.000205689
TvY486_0403730	hypothetical protein, conserved		162.683	32.8946	-2.30614	5.31828	-8.2948	5e-05	0.000205689
TvY486_0403900	UDP-Gal or UDP-GlcNAc-dependent glycosyltransferase, putative		131.067	42.1529	-1.6366	2.67846	-5.94764	5e-05	0.000205689
TvY486_0403920	hypothetical protein, conserved		438.764	147.418	-1.57353	2.476	-6.28756	5e-05	0.000205689
TvY486_0403950	receptor-type adenylate cyclase, putative	Fam51	266.337	98.9592	-1.42835	2.04018	-5.45069	5e-05	0.000205689
TvY486_0403970	receptor-type adenylate cyclase, putative	Fam51	201.99	47.0302	-2.10262	4.42101	-7.9379	5e-05	0.000205689
TvY486_0404020	hypothetical protein, conserved		53.2059	11.5389	-2.20508	4.86238	-8.34879	5e-05	0.000205689
TvY486_0404470	hypothetical protein, conserved		92.5498	18.2784	-2.34009	5.47602	-8.55322	5e-05	0.000205689
TvY486_0404500	hypothetical protein, conserved		77.4839	14.3892	-2.42891	5.8996	-7.72316	5e-05	0.000205689
TvY486_0404520	Repressor of differentiation kinase 2, putative (RDK2)		224.472	30.072	-2.90005	8.41029	-10.413	5e-05	0.000205689
TvY486_0501440	hypothetical protein, conserved		232.974	31.8467	-2.87096	8.24241	-9.91054	5e-05	0.000205689
TvY486_0501690	hypothetical protein, conserved		48.045	16.0094	-1.58546	2.51368	-5.60003	5e-05	0.000205689
TvY486_0502750	hypothetical protein, conserved		61.4942	15.5883	-1.97998	3.92032	-1.4655	0.01885	0.0418441
TvY486_0502760	hypothetical protein, unlikely		64.9366	18.7138	-1.79493	3.22177	-2.56948	0.01865	0.0414691
TvY486_0502770	protein, kinase, putative, (fragment)		63.6	17.399	-1.87002	3.49697	-7.2084	5e-05	0.000205689
TvY486_0502780	hypothetical protein, conserved (fragment)		59.5872	15.4604	-1.94643	3.78859	-4.13323	5e-05	0.000205689
TvY486_0503850	hypothetical protein, conserved		148.618	48.7976	-1.60673	2.58158	-4.02178	5e-05	0.000205689
TvY486_0602490	hypothetical protein, conserved		140.496	27.9714	-2.32851	5.42196	-8.89499	5e-05	0.000205689
TvY486_0602500	hypothetical protein		23.5908	5.14383	-2.19731	4.82817	-2.84382	5e-05	0.000205689
TvY486_0603710	glyceraldehyde 3-phosphate dehydrogenase, putative		3225.96	654.098	-2.30215	5.29989	-7.06457	5e-05	0.000205689
TvY486_0700030	hypothetical protein, conserved in T. vivax, (fragment)		326.161	33.7218	-3.27383	10.718	-11.9127	5e-05	0.000205689
TvY486_0700760	hypothetical protein		53.6341	17.5252	-1.61372	2.60409	-2.34776	0.01555	0.0354448
TvY486_0700920	hypothetical protein, conserved (fragment)		78.1918	15.4595	-2.33852	5.46868	-9.03677	5e-05	0.000205689
TvY486_0701030	regulator of chromosome condensation, putative		58.6796	15.1157	-1.95681	3.82911	-7.55927	5e-05	0.000205689
TvY486_0701310	hypothetical protein, conserved		94.9177	23.4051	-2.01985	4.07979	-7.01862	5e-05	0.000205689
TvY486_0701320	hypothetical protein		103.37	25.4118	-2.02424	4.09755	-3.90571	5e-05	0.000205689
TvY486_0701670	hypothetical protein, conserved		386.398	72.133	-2.42136	5.86298	-9.32146	5e-05	0.000205689
TvY486_0704470	hypothetical protein, conserved		99.9962	37.4841	-1.4156	2.00392	-5.00596	5e-05	0.000205689
TvY486_0704630	hypothetical protein, unlikely		367.199	118.784	-1.62822	2.6511	-2.49918	5e-05	0.000205689
TvY486_0706070	receptor-type adenylate cyclase, putative	Fam51	326.605	108.529	-1.58947	2.52641	-6.3085	5e-05	0.000205689
TvY486_0706078	hypothetical protein, conserved	Fam78	101.159	20.7398	-2.28615	5.22648	-2.87687	0.0001	0.000392955
TvY486_0802040	hypothetical protein (fragment)		94.9031	30.0054	-1.66123	2.75969	-3.97229	5e-05	0.000205689
TvY486_0802280	RNA-binding protein RBP10, putative		70.1517	12.3051	-2.51122	6.30623	-6.25753	5e-05	0.000205689
TvY486_0802290	hypothetical protein, unlikely		123.41	17.7908	-2.79426	7.80789	-2.35302	0.00145	0.00442069
TvY486_0802740	DNA polymerase zeta catalytic subunit, putative, (fragment)		82.0976	30.5703	-1.42521	2.03122	-5.59122	5e-05	0.000205689
TvY486_0802930	glycerol-3-phosphate dehydrogenase [NAD+], glycosomal, putative		1730.1	203.154	-3.09021	9.5494	-10.7589	5e-05	0.000205689
TvY486_0803150	hypothetical protein, conserved		84.8557	19.7742	-2.10139	4.41584	-2.84749	5e-05	0.000205689
TvY486_0803320	hypothetical protein, conserved		71.4605	24.0554	-1.57078	2.46735	-4.51731	5e-05	0.000205689
TvY486_0803780	hypothetical protein, unlikely		97.1873	26.5934	-1.8697	3.49578	-2.90766	5e-05	0.000205689
TvY486_0803790	hypothetical protein, conserved		146.203	41.3026	-1.82367	3.32577	-7.28958	5e-05	0.000205689
TvY486_0803860	hypothetical protein, unlikely		767.855	186.535	-2.04138	4.16723	-5.48315	5e-05	0.000205689
TvY486_0803870	nucleoside phosphorylase, putative		390.202	52.3182	-2.89884	8.40327	-10.6695	5e-05	0.000205689
TvY486_0804760	hypothetical protein, conserved		278.255	79.1657	-1.81346	3.28864	-6.64008	5e-05	0.000205689
TvY486_0805940	hypothetical protein, conserved		217.358	35.2205	-2.62559	6.89372	-8.72194	5e-05	0.000205689
TvY486_0806260	guanine deaminase, putative		469.78	114.603	-2.03534	4.14261	-7.97268	5e-05	0.000205689
TvY486_0806270	RNA-binding protein, putative		97.4747	22.2241	-2.1329	4.54926	-7.73064	5e-05	0.000205689
TvY486_0806350	hypothetical protein	Fam72	362.058	78.6946	-2.20189	4.84832	-8.52055	5e-05	0.000205689
TvY486_0806630	serine/threonine-protein kinase a, putative,protein kinase, putative		225.511	49.2946	-2.1937	4.81232	-8.45931	5e-05	0.000205689
TvY486_0806640	hypothetical protein		280.141	52.1559	-2.42525	5.88184	-3.43267	5e-05	0.000205689
TvY486_0807180	hypothetical protein, conserved		63.8286	11.3224	-2.49502	6.22512	-7.26819	5e-05	0.000205689
TvY486_0807190	hypothetical protein		68.4854	13.0641	-2.39019	5.71301	-3.36731	5e-05	0.000205689
TvY486_0807240	hypothetical protein, conserved in T. vivax		157.662	56.8742	-1.47098	2.16378	-5.93866	5e-05	0.000205689
TvY486_0807250	hypothetical protein, conserved in T. vivax		241.05	64.201	-1.90866	3.64298	-7.59471	5e-05	0.000205689
TvY486_0807700	amino acid transporter	Fam54	462.133	80.4303	-2.5225	6.36301	-9.7742	5e-05	0.000205689
TvY486_0900100	hypothetical protein, conserved (fragment)		264.154	30.4248	-3.11806	9.7223	-11.4959	5e-05	0.000205689
TvY486_0900430	hypothetical protein, conserved in T. vivax	Fam34	859.055	44.0417	-4.28581	18.3682	-14.6753	5e-05	0.000205689
TvY486_0900440	hypothetical protein, conserved in T. vivax	Fam*	4688.03	304.238	-3.94571	15.5686	-10.8826	5e-05	0.000205689
TvY486_0900610	SUMO1/Ulp2, putative, (fragment)		112.233	40.9603	-1.45419	2.11467	-5.14161	5e-05	0.000205689
TvY486_0901850	hypothetical protein, conserved		173.283	32.3752	-2.42017	5.85722	-2.93865	5e-05	0.000205689
TvY486_0902335	arginine kinase, putative, (fragment)		618.83	219.879	-1.49283	2.22854	-2.66683	5e-05	0.000205689
TvY486_0903450	hypothetical protein		106.431	27.7444	-1.93965	3.76224	-2.23769	0.00035	0.00123857
TvY486_0904000	hypothetical protein		251.434	65.3453	-1.94403	3.77925	-6.47328	5e-05	0.000205689
TvY486_0904010	hypothetical protein, conserved		191.11	50.3467	-1.92443	3.70343	-6.44403	5e-05	0.000205689
TvY486_0904230	hypothetical protein, conserved		435.842	65.706	-2.72971	7.45132	-10.353	5e-05	0.000205689
TvY486_0904560	hypothetical protein, conserved		35.2081	9.29769	-1.92096	3.69009	-1.74132	0.00565	0.0146848
TvY486_0904570	hypothetical protein		109.093	36.4122	-1.58307	2.50611	-1.97344	0.00125	0.00388016
TvY486_0905090	hypothetical protein		33.9352	5.33881	-2.66819	7.11924	-4.051	5e-05	0.000205689
TvY486_0905500	hypothetical protein, conserved		73.7761	27.6764	-1.4145	2.00081	-5.68619	5e-05	0.000205689
TvY486_0905700	hypothetical protein, conserved		127.935	46.638	-1.45583	2.11944	-3.70599	5e-05	0.000205689
TvY486_0905710	hypothetical protein		83.8255	29.7292	-1.49551	2.23655	-2.40242	5e-05	0.000205689
TvY486_0906060	glycerol kinase, glycosomal, putative		734.558	253.329	-1.53586	2.35887	-5.56013	5e-05	0.000205689
TvY486_0906350	transporter, putative		175.848	25.8161	-2.76799	7.66177	-10.3082	5e-05	0.000205689
TvY486_0907650	kinesin, putative		634.543	64.0981	-3.30736	10.9386	-11.8742	5e-05	0.000205689
TvY486_0907660	hypothetical protein		563.531	58.7753	-3.26121	10.6355	-4.13269	5e-05	0.000205689
TvY486_1000470	hypothetical protein, conserved (fragment)		103.633	28.4049	-1.86727	3.4867	-2.61488	5e-05	0.000205689
TvY486_1001190	hypothetical protein		94.3868	24.5173	-1.94478	3.78217	-3.90122	5e-05	0.000205689
TvY486_1001210	hypothetical protein		165.708	44.5202	-1.89611	3.59523	-6.11645	5e-05	0.000205689
TvY486_1001370	hypoxanthine-guanine phosphoribosyltransferase, putative		308.253	95.092	-1.69672	2.87886	-6.28665	5e-05	0.000205689
TvY486_1001420	hypothetical protein, conserved		131.121	46.9634	-1.48129	2.19422	-4.81247	5e-05	0.000205689
TvY486_1002110	hypothetical protein, conserved		455.647	120.18	-1.92272	3.69685	-7.28015	5e-05	0.000205689
TvY486_1002910	enolase, putative		3420.71	959.034	-1.83464	3.3659	-5.02683	5e-05	0.000205689
TvY486_1002920	enolase, putative, (fragment)		1349.54	361.015	-1.90233	3.61886	-5.53583	5e-05	0.000205689
TvY486_1003670	NADH-dependent fumarate reductase, putative		139.876	46.2416	-1.59688	2.55003	-6.25512	5e-05	0.000205689
TvY486_1003680	aspartate aminotransferase, putative, (fragment)		991.689	191.725	-2.37085	5.62093	-9.17488	5e-05	0.000205689
TvY486_1003700	aspartate aminotransferase, putative		1780.45	264.271	-2.75215	7.57433	-9.34848	5e-05	0.000205689
TvY486_1004400	hypothetical protein, conserved in T. vivax		70.2556	25.2023	-1.47906	2.18762	-5.03524	5e-05	0.000205689
TvY486_1005290	hypothetical protein, conserved		107.706	40.5125	-1.41067	1.98999	-5.63086	5e-05	0.000205689
TvY486_1005670	fructose-bisphosphate aldolase, glycosomal, putative		1224.98	309.794	-1.98338	3.9338	-7.17033	5e-05	0.000205689
TvY486_1006550	hypothetical protein, conserved		161.599	46.8544	-1.78616	3.19037	-7.06032	5e-05	0.000205689
TvY486_1006710	hypothetical protein, conserved (fragment)	Fam81	904.699	306.925	-1.55955	2.4322	-5.90774	5e-05	0.000205689
TvY486_1006840	glyceraldehyde 3-phosphate dehydrogenase, cytosolic, putative		1081.95	218.406	-2.30854	5.32936	-8.71279	5e-05	0.000205689
TvY486_1007790	2,3-bisphosphoglycerate-independent phosphoglycerate mutase, putative		641.867	146.34	-2.13295	4.54948	-7.88415	5e-05	0.000205689
TvY486_1008060	hypothetical protein, conserved		62.6049	22.4405	-1.48017	2.1909	-5.84346	5e-05	0.000205689
TvY486_1008460	hypothetical protein, conserved		69.5955	24.6201	-1.49916	2.24748	-2.33167	5e-05	0.000205689
TvY486_1009230	hypothetical protein		90.0705	32.2007	-1.48396	2.20214	-2.3244	5e-05	0.000205689
TvY486_1011110	hypothetical protein		128.059	28.4665	-2.16946	4.70656	-6.94815	5e-05	0.000205689
TvY486_1011510	hypothetical protein, conserved		96.579	26.1746	-1.88354	3.54772	-7.3424	5e-05	0.000205689
TvY486_1011740	hypothetical protein, unlikely		69.0879	19.8314	-1.80064	3.2423	-2.02757	0.00055	0.00186139
TvY486_1011750	RNA-binding protein, putative		190.849	57.7388	-1.72482	2.975	-2.88238	5e-05	0.000205689
TvY486_1011760	RNA-binding protein, putative		307.088	74.8723	-2.03615	4.14591	-3.78429	5e-05	0.000205689
TvY486_1011770	hypothetical protein		395.782	66.8507	-2.56569	6.58277	-5.46815	5e-05	0.000205689
TvY486_1011780	RNA-binding protein, putative,RBP7		60.1947	14.9745	-2.00713	4.02857	-4.7486	5e-05	0.000205689
TvY486_1012310	pumilio protein, putative,RNA-binding regulatory protein (pumilio family), putative		149.864	56.4889	-1.40762	1.98139	-5.54617	5e-05	0.000205689
TvY486_1013050	protein kinase, putative		133.016	43.1823	-1.62308	2.63439	-5.32817	5e-05	0.000205689
TvY486_1013270	hypothetical protein, conserved (pseudogene)		60.8382	19.9851	-1.60605	2.5794	-5.93473	5e-05	0.000205689
TvY486_1013590	pyruvate kinase 1, putative, (fragment)		1718.82	299.448	-2.52104	6.35564	-8.98428	5e-05	0.000205689
TvY486_1100640	protein kinase, putative		110.48	31.9897	-1.78811	3.19734	-6.89306	5e-05	0.000205689
TvY486_1101260	hypothetical protein, conserved		501.847	157.07	-1.67584	2.80844	-3.54444	5e-05	0.000205689
TvY486_1101270	hypothetical protein, conserved		490.475	156.755	-1.64567	2.70823	-3.50832	5e-05	0.000205689
TvY486_1101280	hypothetical protein, conserved		579.339	153.473	-1.91642	3.67267	-4.20104	5e-05	0.000205689
TvY486_1101290	hypothetical protein, conserved		538.885	132.788	-2.02086	4.08388	-4.15615	5e-05	0.000205689
TvY486_1101300	hypothetical protein, conserved		137.28	42.2224	-1.70104	2.89354	-2.23973	0.0003	0.00107706
TvY486_1101740	hypothetical protein, conserved (fragment)	Fam72	138.206	23.5248	-2.55456	6.52578	-9.26128	5e-05	0.000205689
TvY486_1102080	hypothetical protein		108.226	22.0257	-2.29679	5.27524	-7.65653	5e-05	0.000205689
TvY486_1102420	hypothetical protein		252.752	24.1081	-3.39013	11.493	-11.305	5e-05	0.000205689
TvY486_1102780	hypothetical protein		110.826	28.6491	-1.95173	3.80925	-4.3766	5e-05	0.000205689
TvY486_1102790	major surface protease (gp63), putative	Fam46	348.019	91.6323	-1.92524	3.70655	-7.42067	5e-05	0.000205689
TvY486_1103920	hypothetical protein, conserved		139.877	38.4465	-1.86323	3.47163	-7.10068	5e-05	0.000205689
TvY486_1106220	hypothetical protein, unlikely		428.207	20.7151	-4.36955	19.093	-11.7811	5e-05	0.000205689
TvY486_1106280	hypothetical protein		437.518	160.015	-1.45114	2.10581	-3.05434	5e-05	0.000205689
TvY486_1107940	hypothetical protein, unlikely		53.8805	16.5316	-1.70454	2.90546	-1.16909	0.02115	0.0463028
TvY486_1108220	major surface protease (gp63), putative	Fam46	121.207	41.5928	-1.54307	2.38107	-5.9925	5e-05	0.000205689
TvY486_1108450	major surface protease (gp63), putative	Fam46	199.312	46.2505	-2.10749	4.44151	-8.27311	5e-05	0.000205689
TvY486_1108530	endonuclease/exonuclease/phosphatase, putative		98.1128	36.2919	-1.4348	2.05865	-5.47201	5e-05	0.000205689
TvY486_1109020	hypothetical protein, conserved		147.502	45.4573	-1.69815	2.88371	-6.7672	5e-05	0.000205689
TvY486_1109230	haloacid dehalogenase-like hydrolase, putative		138.149	32.4302	-2.09082	4.37153	-6.54253	5e-05	0.000205689
TvY486_1109280	DNA polymerase kappa, putative, (fragment)		26.0647	3.85287	-2.75809	7.60706	-3.65207	5e-05	0.000205689
TvY486_1109290	DNA polymerase kappa, putative, (fragment)		51.1988	8.77081	-2.54533	6.4787	-5.82091	5e-05	0.000205689
TvY486_1109320	hypothetical protein, conserved in T. vivax, (fragment)	Fam42	108.976	30.4799	-1.83809	3.37857	-7.16484	5e-05	0.000205689
TvY486_1111720	hypothetical protein, conserved		89.2103	30.7319	-1.53747	2.36381	-6.09292	5e-05	0.000205689
TvY486_1111730	hypothetical protein, unlikely		78.1116	27.4746	-1.50744	2.27238	-2.07122	0.00025	0.000910113
TvY486_1111970	translation initiation factor 2 subunit, putative		91.5989	34.1577	-1.42312	2.02527	-4.99997	5e-05	0.000205689
TvY486_1113070	hypothetical protein		388.352	114.154	-1.76638	3.1201	-4.12031	5e-05	0.000205689
TvY486_1113600	Zinc finger DHHC domain containing transmembrane protein, putative, (fragment)		99.8339	35.7873	-1.48008	2.19064	-1.73797	0.00155	0.00469488
TvY486_1115960	hypothetical protein, conserved		111.951	24.4558	-2.19462	4.81636	-8.12408	5e-05	0.000205689
TvY486_1116750	hypothetical protein		304.316	56.9611	-2.41752	5.8444	-4.85811	5e-05	0.000205689
TvY486_1116760	hypothetical protein		188.898	37.5641	-2.33018	5.42974	-5.49645	5e-05	0.000205689
TvY486_1116770	amino acid transporter, putative	Fam54	151.096	25.2954	-2.57851	6.64871	-8.99588	5e-05	0.000205689

## Sheet: EPI>BSF
Gene	Product	CSP family	BSF	EPI	log2(FC)	FC	test_stat	p_value	q_value
TvY486_1110640	hypothetical protein, unlikely		2.073	777.816	8.55156	73.1292	13.5681	5e-05	0.000205689
TvY486_0705040	hypothetical protein, unlikely		1.49343	272.731	7.51271	56.4408	7.76602	0.0006	0.00201391
TvY486_0043900	hypothetical protein, conserved in T.vivax		3.94343	665.536	7.39892	54.744	12.8413	5e-05	0.000205689
TvY486_0027480	hypothetical protein, conserved in T. vivax	Fam43	9.56981	1528.24	7.31917	53.5702	16.2483	5e-05	0.000205689
TvY486_0030530	hypothetical protein, conserved in T. vivax		0.625945	81.8085	7.03007	49.4219	6.9652	0.0005	0.00171268
TvY486_0033690	hypothetical protein, conserved in T. vivax		5.67627	739.633	7.02572	49.3607	17.0314	5e-05	0.000205689
TvY486_0003100	hypothetical protein, conserved in T. vivax, (fragment)		1.88179	242.456	7.00947	49.1327	9.44434	5e-05	0.000205689
TvY486_0003920	hypothetical protein, conserved in T.vivax		0.362747	40.0228	6.78572	46.046	4.82959	0.0124	0.0291066
TvY486_0032560	hypothetical protein, conserved in T.vivax		1.61901	168.931	6.70518	44.9594	8.3606	5e-05	0.000205689
TvY486_0014750	hypothetical protein, conserved in T. vivax	Fam35	0.730547	71.2879	6.60854	43.6728	6.89627	5e-05	0.000205689
TvY486_0014920	hypothetical protein		1.37344	121.845	6.47111	41.8753	6.83091	5e-05	0.000205689
TvY486_0017480	hypothetical protein, conserved in T. vivax		1.06452	91.6082	6.4272	41.3089	6.73071	5e-05	0.000205689
TvY486_0041300	hypothetical protein, conserved in T.vivax	Fam35	2.09863	173.329	6.36792	40.5504	8.42246	5e-05	0.000205689
TvY486_0017890	hypothetical protein, conserved in T. vivax	Fam43	2.71768	197.036	6.17994	38.1917	10.527	5e-05	0.000205689
TvY486_0011480	hypothetical protein, conserved in T. vivax	Fam35	1.50262	100.37	6.0617	36.7442	7.68209	5e-05	0.000205689
TvY486_0504020	hypothetical protein, unlikely	Fam35	0.789094	51.4678	6.02733	36.3287	5.88498	5e-05	0.000205689
TvY486_0044590	hypothetical protein, conserved in T. vivax	Fam43	5.5268	334.519	5.9195	35.0405	10.5539	5e-05	0.000205689
TvY486_0016240	hypothetical protein		1.22085	73.6257	5.91425	34.9784	6.18991	5e-05	0.000205689
TvY486_0030570	hypothetical protein, conserved in T. vivax	Fam35	1.58467	85.3133	5.75051	33.0684	7.69863	5e-05	0.000205689
TvY486_0040130	hypothetical protein, conserved in T. vivax		12.0806	552.166	5.51433	30.4078	14.2436	5e-05	0.000205689
TvY486_0038790	hypothetical protein, conserved		9.03327	405.197	5.48723	30.1097	14.4638	5e-05	0.000205689
TvY486_0044010	hypothetical protein, conserved in T. vivax	Fam35	4.14628	174.888	5.39847	29.1435	9.57258	5e-05	0.000205689
TvY486_0033510	hypothetical protein, conserved (fragment)		0.273998	11.0682	5.33611	28.4741	5.62332	5e-05	0.000205689
TvY486_0020670	hypothetical protein, conserved in T. vivax		1.50442	53.9274	5.16374	26.6642	6.07699	5e-05	0.000205689
TvY486_0030340	hypothetical protein, conserved in T.vivax	Fam35	1.17316	39.9008	5.08794	25.8871	6.69819	5e-05	0.000205689
TvY486_0006390	hypothetical protein, conserved in T. vivax	Fam35	1.02631	32.9161	5.00325	25.0325	5.22421	5e-05	0.000205689
TvY486_0035400	hypothetical protein, conserved in T. vivax		56.4682	1807.4	5.00034	25.0034	14.9566	5e-05	0.000205689
TvY486_0010560	hypothetical protein, conserved in T. vivax	Fam35	3.94398	125.34	4.99005	24.9006	8.79839	5e-05	0.000205689
TvY486_0021360	hypothetical protein, conserved in T.vivax		0.488575	15.2993	4.96875	24.6885	3.6534	0.0002	0.000741873
TvY486_1109500	cation transporter, putative	Fam62	40.4686	1266.31	4.96768	24.6778	16.2407	5e-05	0.000205689
TvY486_0019430	hypothetical protein, conserved	Fam27	97.5605	2488.14	4.67263	21.8335	14.3313	5e-05	0.000205689
TvY486_1117040	hypothetical protein, conserved		217.731	5524.65	4.66526	21.7647	11.6624	5e-05	0.000205689
TvY486_1109510	hypothetical protein, unlikely		27.1533	679.062	4.64434	21.5699	4.54612	5e-05	0.000205689
TvY486_1008180	cytochrome c oxidase subunit I, putative		124.555	2963.36	4.57238	20.9067	11.7973	5e-05	0.000205689
TvY486_0907290	retrotransposable element putative (fragment)		0.0873168	2.04491	4.54964	20.6992	2.5136	0.0015	0.00455847
TvY486_0034830	reverse transcriptase (RNA-dependent DNA polymerase)		1.60507	35.6565	4.47346	20.0118	7.19112	5e-05	0.000205689
TvY486_1004260	hypothetical protein, conserved		29.524	603.726	4.35393	18.9567	11.6429	5e-05	0.000205689
TvY486_0016300	hypothetical protein, conserved,hypothetical protein, conserved in T. vivax, (fragment)		0.245627	4.71546	4.26286	18.172	2.31173	0.0003	0.00107706
TvY486_0042160	hypothetical protein, conserved in T. vivax		119.423	2208.92	4.20919	17.7173	13.5956	5e-05	0.000205689
TvY486_0015180	hypothetical protein, conserved in T. vivax		0.608403	9.88112	4.02157	16.173	3.37637	0.00075	0.00245078
TvY486_0021940	SLACS reverse transcriptase, putative, (fragment)		0.206019	3.26472	3.98611	15.8891	4.34253	5e-05	0.000205689
TvY486_0006670	hypothetical protein, conserved in T. vivax		0.888992	12.4178	3.80409	14.4711	4.7565	5e-05	0.000205689
TvY486_0404100	cytochrome c oxidase VIII (COX VIII), putative		159.41	2189.15	3.77956	14.2851	12.5817	5e-05	0.000205689
TvY486_0502500	hypothetical protein, conserved		118.882	1610.88	3.76025	14.1395	13.4458	5e-05	0.000205689
TvY486_0014630	hypothetical protein, conserved		0.319871	4.12506	3.68885	13.6076	2.77051	0.0012	0.00374115
TvY486_0042170	phospholipase, putative		56.3368	700.395	3.63602	13.2206	12.8349	5e-05	0.000205689
TvY486_0804690	cytochrome c, putative		57.0893	706.394	3.62918	13.1709	6.27382	5e-05	0.000205689
TvY486_0801280	cytochrome c1, heme protein, mitochondrial precursor, putative		68.1197	835.205	3.61599	13.0754	12.6889	5e-05	0.000205689
TvY486_0002300	hypothetical protein, conserved in T. vivax		192.472	2244.57	3.54371	12.5579	12.0404	5e-05	0.000205689
TvY486_0019040	hypothetical protein, conserved		51.4245	571.024	3.47302	12.0619	12.079	5e-05	0.000205689
TvY486_0024220	hypothetical protein, conserved		121.657	1341.39	3.46283	11.9912	12.3645	5e-05	0.000205689
TvY486_0101610	hypothetical protein, conserved in T. vivax		33.3815	364.115	3.44728	11.8837	11.5514	5e-05	0.000205689
TvY486_0705490	hypothetical protein, conserved		37.4625	390.554	3.382	11.4379	12.3844	5e-05	0.000205689
TvY486_1102990	hypothetical protein, conserved		63.9379	645.873	3.33651	11.1323	6.45078	5e-05	0.000205689
TvY486_0005610	cytochrome c oxidase VII, putative		30.9264	309.489	3.32298	11.0422	8.77415	5e-05	0.000205689
TvY486_0004880	hypothetical protein, conserved in T. vivax	Fam35	0.315625	3.09377	3.29308	10.8444	1.80165	0.00055	0.00186139
TvY486_1000220	cytochrome c oxidase subunit VI, putative (fragment)		142.913	1398.84	3.29101	10.8307	9.63896	5e-05	0.000205689
TvY486_0029490	hypothetical protein, conserved in T.vivax		0.542862	5.26101	3.27668	10.7366	2.48454	0.00385	0.0104956
TvY486_0904120	meiotic recombination protein DMC1, putative (dmc1)		68.6583	651.782	3.24689	10.5423	12.0367	5e-05	0.000205689
TvY486_1004220	hypothetical protein, conserved		47.0588	444.908	3.24097	10.5039	5.45342	5e-05	0.000205689
TvY486_0800800	amino acid transporter, putative	Fam54	62.5255	584.258	3.22409	10.3948	11.8665	5e-05	0.000205689
TvY486_1013100	ribosomal protein S27, putative		109.715	988.757	3.17186	10.0607	3.80056	5e-05	0.000205689
TvY486_0703890	vacuolar transporter chaperone, putative		103.945	916.503	3.14032	9.86161	10.1649	5e-05	0.000205689
TvY486_1109240	hypothetical protein, conserved		51.3631	451.232	3.13506	9.8286	10.9956	5e-05	0.000205689
TvY486_1113980	hypothetical protein		39.7337	339.229	3.09382	9.57172	6.34947	5e-05	0.000205689
TvY486_0903090	hypothetical protein, conserved		144.27	1225.12	3.08608	9.52389	11.3775	5e-05	0.000205689
TvY486_0001655	hypothetical protein, conserved in T. vivax		23.7268	200.038	3.07569	9.45987	8.24182	5e-05	0.000205689
TvY486_1006160	hypothetical protein, conserved		145.596	1199.36	3.04223	9.25516	5.86587	5e-05	0.000205689
TvY486_0201360	branched-chain amino acid aminotransferase, putative		42.9251	351.068	3.03186	9.19218	10.9557	5e-05	0.000205689
TvY486_0101810	cytochrome c oxidase subunit IV, putative		85.9796	702.932	3.03132	9.1889	11.4501	5e-05	0.000205689
TvY486_0025330	hypothetical protein, conserved in T. vivax		0.703305	5.74062	3.02899	9.17478	3.27806	5e-05	0.000205689
TvY486_1010970	hypothetical protein, conserved		4.88476	39.8312	3.02754	9.166	6.78625	5e-05	0.000205689
TvY486_0039750	hypothetical protein, conserved in T. vivax		7.18393	58.3972	3.02305	9.13883	6.43769	5e-05	0.000205689
TvY486_0013340	hypothetical protein, conserved in T. vivax		13.5327	104.497	2.94894	8.69625	8.92116	5e-05	0.000205689
TvY486_1108410	hypothetical protein		78.3925	589.575	2.91089	8.47328	10.4462	5e-05	0.000205689
TvY486_0504070	hypothetical protein, conserved		54.9693	411.658	2.90475	8.43757	7.87293	5e-05	0.000205689
TvY486_0043850	reverse transcriptase (RNA-dependent DNA polymerase)		1.01603	7.53835	2.89131	8.35967	3.69207	5e-05	0.000205689
TvY486_0001180	hypothetical protein, conserved in T. vivax, (fragment)		3.46145	24.8127	2.84163	8.07486	3.95092	5e-05	0.000205689
TvY486_0705418	RNA-binding protein, putative		43.3763	308.756	2.83149	8.01734	9.80716	5e-05	0.000205689
TvY486_1114020	cytochrome c oxidase subunit 10, putative		258.159	1792.6	2.79572	7.81605	9.45884	5e-05	0.000205689
TvY486_0900170	protein kinase, putative, (fragment)		42.5578	290.84	2.77273	7.68803	10.4162	5e-05	0.000205689
TvY486_1109520	cation transporter, putative, (fragment)	Fam62	15.0221	101.499	2.7563	7.59719	5.10947	5e-05	0.000205689
TvY486_1113990	hypothetical protein		50.0208	330.833	2.7255	7.42835	9.44633	5e-05	0.000205689
TvY486_0500060	hypothetical protein, conserved		26.5073	172.548	2.70253	7.30367	1.51405	0.00435	0.011682
TvY486_0501940	hypothetical protein, conserved		100.862	655.144	2.69942	7.28687	4.68284	0.0055	0.0143355
TvY486_0200790	D-alanyl-glycyl endopeptidase-like protein, putative		46.1617	294.747	2.67471	7.15407	9.32968	5e-05	0.000205689
TvY486_1109530	cation transporter, putative	Fam62	25.9863	164.56	2.66279	7.09045	8.63293	5e-05	0.000205689
TvY486_0033485	retrotransposon hot spot protein (RHS), putative		0.989026	6.14983	2.63647	6.95097	2.93023	5e-05	0.000205689
TvY486_1007130	hypothetical protein, conserved		46.9371	291.589	2.63514	6.94396	9.56333	5e-05	0.000205689
TvY486_0019090	hypothetical protein, conserved in T. vivax	Fam34	9.05402	55.9924	2.6286	6.90954	6.34979	5e-05	0.000205689
TvY486_0502300	hypothetical protein, conserved		115.961	716.598	2.62753	6.90391	9.7989	5e-05	0.000205689
TvY486_0901030	cytochrome c oxidase subunit V, putative		189.698	1152.41	2.60288	6.77498	9.7684	5e-05	0.000205689
TvY486_0101030	hypothetical protein, unlikely		513.366	3104.69	2.59639	6.74124	9.04808	5e-05	0.000205689
TvY486_0600190	hypothetical protein		43.1806	260.429	2.59244	6.72075	4.95558	5e-05	0.000205689
TvY486_1104900	hypothetical protein, conserved		274.361	1641.97	2.58128	6.66301	9.45325	5e-05	0.000205689
TvY486_1000710	BARP-like protein, putative	Fam50	299.177	1777.04	2.5704	6.60696	9.28891	5e-05	0.000205689
TvY486_1114940	BARP-like protein, putative	Fam50	347.61	2018.17	2.53751	6.43896	9.26186	5e-05	0.000205689
TvY486_0016540	hypothetical protein,hypothetical protein, conserved in T. vivax		423.963	2458.47	2.53575	6.43003	9.05923	5e-05	0.000205689
TvY486_0804390	hypothetical protein		11.2221	65.0583	2.5354	6.42825	3.86194	0.0161	0.0365483
TvY486_0600200	hypothetical protein		37.2675	216.02	2.53518	6.42714	7.74825	5e-05	0.000205689
TvY486_1104890	hypothetical protein, conserved		540.373	3123.58	2.53117	6.40682	5.46787	5e-05	0.000205689
TvY486_0044180	hypothetical protein, conserved in T. vivax		335.326	1936.03	2.52947	6.39822	8.82019	5e-05	0.000205689
TvY486_1117470	hypothetical protein, conserved		89.4148	515.648	2.5278	6.38977	6.84295	5e-05	0.000205689
TvY486_1005110	hypothetical protein, conserved		88.44	508.709	2.52407	6.37093	4.60642	0.00435	0.011682
TvY486_0044170	BARP-like protein, putative	Fam50	381.296	2190.31	2.52215	6.36124	8.89602	5e-05	0.000205689
TvY486_0300830	cytochrome c oxidase VII, putative		51.6117	295.636	2.51805	6.34058	7.54696	5e-05	0.000205689
TvY486_1001150	hypothetical protein, conserved in T. vivax, (fragment)		169.542	968.686	2.51439	6.32216	9.25569	5e-05	0.000205689
TvY486_0017180	hypothetical protein, conserved in T. vivax		14.8453	84.179	2.50345	6.26726	6.95868	5e-05	0.000205689
TvY486_0706020	microtubule-associated protein 1A/1B, light chain 3, putative		61.9779	351.027	2.50175	6.25875	4.59801	5e-05	0.000205689
TvY486_0501590	hypothetical protein, conserved		19.9646	112.822	2.49854	6.2427	3.98031	0.006	0.01547
TvY486_0043380	expression site-associated gene (ESAG) protein, putative	Fam53	4.23635	23.8856	2.49524	6.22622	5.06167	5e-05	0.000205689
TvY486_0000390	BARP-like protein, putative	Fam50	383.59	2159.87	2.49331	6.21659	8.91733	5e-05	0.000205689
TvY486_0101020	calpain-like protein fragment, putative		635.673	3575.14	2.49164	6.20827	9.43173	5e-05	0.000205689
TvY486_0033480	hypothetical protein, conserved in T. vivax		4.35493	24.4528	2.48928	6.19651	4.68014	5e-05	0.000205689
TvY486_0017330	hypothetical protein, conserved in T. vivax	Fam34	15.933	88.8489	2.47933	6.14708	8.37864	5e-05	0.000205689
TvY486_0907070	rieske iron-sulfur protein, mitochondrial precursor (RISP)		78.1355	435.649	2.47912	6.14604	9.36076	5e-05	0.000205689
TvY486_0002580	hypothetical protein, conserved in T. vivax		428.98	2391.71	2.47906	6.14574	8.70609	5e-05	0.000205689
TvY486_0002210	hypothetical protein, conserved in T. vivax		218.097	1213.43	2.47604	6.13077	9.33078	5e-05	0.000205689
TvY486_0300820	hypothetical protein		123.858	676.878	2.45021	6.00353	6.61238	5e-05	0.000205689
TvY486_0302260	hypothetical protein, unlikely		51.5883	278.918	2.43473	5.92791	3.14757	5e-05	0.000205689
TvY486_1116370	cytochrome-b5 reductase, putative		45.9245	247.231	2.42852	5.89771	8.63182	5e-05	0.000205689
TvY486_1115890	transmembrane protein, putative		46.691	248.152	2.41001	5.80815	3.10874	5e-05	0.000205689
TvY486_0503710	dihydrolipoamide branched chain transacylase, putative		50.2515	265.855	2.4034	5.77633	9.22865	5e-05	0.000205689
TvY486_1000630	2-oxoisovalerate dehydrogenase, putative		59.7554	312.854	2.38835	5.70422	9.04736	5e-05	0.000205689
TvY486_0705050	glutamine synthetase, putative		48.9237	256.062	2.38789	5.70202	8.84347	5e-05	0.000205689
TvY486_1004940	hypothetical protein, conserved		242.74	1254.5	2.36963	5.61515	9.22038	5e-05	0.000205689
TvY486_0603970	hypothetical protein, conserved		72.4781	371.461	2.35759	5.55823	2.38331	0.0001	0.000392955
TvY486_0012620	BARP-like protein, putative	Fam50	481.899	2456.58	2.34985	5.5218	7.70632	5e-05	0.000205689
TvY486_0016780	hypothetical protein, conserved in T.vivax	Fam35	4.09687	20.6746	2.33527	5.45349	4.00518	5e-05	0.000205689
TvY486_0003620	phosphate-Repressible Phosphate Permease-like protein		8.51695	42.8814	2.33194	5.43794	4.28382	5e-05	0.000205689
TvY486_0700130	hypothetical protein, conserved		12.4174	61.7918	2.31505	5.35946	6.13554	5e-05	0.000205689
TvY486_0024200	phosphate-repressible phosphate permease, putative		160.047	793.688	2.31008	5.33647	8.56353	5e-05	0.000205689
TvY486_0900130	hypothetical protein, conserved		65.9484	324.566	2.2991	5.28586	2.0968	0.00515	0.0135373
TvY486_0805040	apurinic/apyrimidinic endonuclease, putative		52.491	258.317	2.299	5.2854	8.86901	5e-05	0.000205689
TvY486_0100050	phosphate-repressible phosphate permease, putative		50.9961	249.826	2.29246	5.25537	8.69342	5e-05	0.000205689
TvY486_1013170	hypothetical protein, conserved		36.1672	176.198	2.28444	5.21867	4.83246	5e-05	0.000205689
TvY486_0007550	hypothetical protein, conserved (fragment)		213.566	1038.74	2.28208	5.20789	8.83674	5e-05	0.000205689
TvY486_1103770	hypothetical protein, unlikely		322.791	1567.84	2.2801	5.19886	7.6915	5e-05	0.000205689
TvY486_0004790	hypothetical protein, conserved in T. vivax	Fam34	421.518	2040.67	2.27538	5.17735	6.85084	5e-05	0.000205689
TvY486_1106620	hypothetical protein, conserved		100.976	488.207	2.27348	5.16871	8.24423	5e-05	0.000205689
TvY486_0100070	phosphate-repressible phosphate permease, putative, (fragment)		148.979	714.358	2.26154	5.11456	8.08368	5e-05	0.000205689
TvY486_0044510	hypothetical protein, conserved in T. vivax	Fam34	21.0627	100.924	2.2605	5.10986	8.12882	5e-05	0.000205689
TvY486_0200476	voltage-dependent anion-selective channel, putative		283.345	1349.12	2.25138	5.06871	8.59976	5e-05	0.000205689
TvY486_1107000	cytochrome b5, putative		109.998	521.622	2.24553	5.0424	5.90379	5e-05	0.000205689
TvY486_0600610	hypothetical protein		5.14423	24.1539	2.23123	4.97839	2.92532	5e-05	0.000205689
TvY486_1117090	hypothetical protein, conserved		6.85538	32.0519	2.2251	4.95107	4.27191	5e-05	0.000205689
TvY486_0902180	glutamate dehydrogenase, putative		196.576	918.508	2.22421	4.94711	6.21413	5e-05	0.000205689
TvY486_0016530	hypothetical protein, conserved in T.vivax		457.957	2136.23	2.22178	4.93631	7.47056	5e-05	0.000205689
TvY486_0004120	hypothetical protein, conserved in T. vivax		42.4086	196.021	2.20858	4.87783	8.36458	5e-05	0.000205689
TvY486_0902190	hypothetical protein		201.073	915.548	2.18692	4.78262	8.25039	5e-05	0.000205689
TvY486_0802370	hypothetical protein		1.41786	6.43787	2.18287	4.76492	1.96417	0.00305	0.00854529
TvY486_1001850	hypothetical protein, conserved		56.0439	253.843	2.1793	4.74935	6.34427	5e-05	0.000205689
TvY486_0806490	hypothetical protein, conserved		143.09	646.998	2.17684	4.73863	3.02217	5e-05	0.000205689
TvY486_0023530	hypothetical protein, conserved	Fam51	47.6217	215.05	2.17498	4.73054	8.46602	5e-05	0.000205689
TvY486_1102010	hypothetical protein, unlikely		43.4172	195.464	2.17057	4.71137	2.80983	5e-05	0.000205689
TvY486_1015460	hypothetical protein, conserved		27.7563	124.928	2.17021	4.70981	4.56568	0.0002	0.000741873
TvY486_0101630	hypothetical protein, conserved		2.94162	13.2346	2.16963	4.70729	2.57848	0.00015	0.000569779
TvY486_0004500	retrotransposon hot spot protein (RHS), putative		114.454	514.083	2.16724	4.69693	8.01767	5e-05	0.000205689
TvY486_0013710	dynein heavy chain, cytosolic, putative		40.8892	180.655	2.14345	4.59438	8.22174	5e-05	0.000205689
TvY486_1001160	BARP-like protein, putative	Fam50	439.736	1936.25	2.13856	4.57344	7.823	5e-05	0.000205689
TvY486_1106610	hypothetical protein, unlikely		57.2805	251.34	2.13352	4.55191	4.21925	5e-05	0.000205689
TvY486_0101010	hypothetical protein, unlikely		155.353	680.332	2.13069	4.53984	5.09661	5e-05	0.000205689
TvY486_1106570	lanosterol 14-alpha-demethylase, putative		52.1101	227.229	2.12451	4.51354	8.28123	5e-05	0.000205689
TvY486_0301720	hypothetical protein, conserved		50.0613	216.552	2.11295	4.46456	8.02789	5e-05	0.000205689
TvY486_1013120	major surface protease (Gp63), putative	Fam46	32.0384	136.747	2.09364	4.38333	8.06324	5e-05	0.000205689
TvY486_1014590	hypothetical protein, conserved		78.355	333.571	2.08989	4.36764	6.69024	5e-05	0.000205689
TvY486_0036040	hypothetical protein, conserved in T. vivax		15.4661	65.8204	2.08943	4.36572	6.3293	5e-05	0.000205689
TvY486_1104200	mitochondrial processing peptidase alpha subunit, putative		74.0612	314.09	2.08439	4.34468	8.22515	5e-05	0.000205689
TvY486_0300810	cytochrome c oxidase VII, putative		36.4965	153.783	2.07506	4.30587	4.71455	5e-05	0.000205689
TvY486_1114120	hypothetical protein, conserved		69.5965	292.573	2.07171	4.29198	7.86513	5e-05	0.000205689
TvY486_0027940	hypothetical protein, conserved in T. vivax	Fam44	59.5172	249.989	2.07049	4.28693	7.91347	5e-05	0.000205689
TvY486_0009080	2-oxoisovalerate dehydrogenase beta subunit, mitochondrial precursor, putative		70.999	296.956	2.06438	4.26166	7.11256	5e-05	0.000205689
TvY486_1112770	membrane-bound acid phosphatase, putative, (fragment)		22.5868	94.3303	2.06224	4.25283	2.30422	0.0001	0.000392955
TvY486_0501640	hypothetical protein, conserved		90.5131	375.131	2.0512	4.20742	3.93291	5e-05	0.000205689
TvY486_0804850	hypothetical protein, conserved		33.0661	136.632	2.04687	4.18968	6.9531	5e-05	0.000205689
TvY486_0002110	hypothetical protein, conserved in T. vivax		59.2274	244.137	2.04336	4.17532	7.85914	5e-05	0.000205689
TvY486_0502120	hypothetical protein, conserved		45.2921	186.29	2.04022	4.1625	7.78152	5e-05	0.000205689
TvY486_1003100	cytochrome c oxidase assembly protein, putative		65.3861	268.664	2.03875	4.1565	6.9607	5e-05	0.000205689
TvY486_0805760	transketolase, putative		75.5637	310.298	2.03789	4.153	7.83306	5e-05	0.000205689
TvY486_0902460	hypothetical protein		68.2729	279.007	2.03092	4.12464	7.17345	5e-05	0.000205689
TvY486_0503950	elongation of very long chain fatty acids protein, putative		46.2727	188.452	2.02596	4.10451	6.47313	5e-05	0.000205689
TvY486_1101580	hypothetical protein, conserved		64.4431	262.312	2.02518	4.10135	4.34113	5e-05	0.000205689
TvY486_0100890	hypothetical protein, conserved		40.6978	164.931	2.01884	4.07571	7.66989	5e-05	0.000205689
TvY486_0027910	retrotransposon hot spot protein (RHS), putative		19.8676	79.8373	2.00664	4.0266	7.13381	5e-05	0.000205689
TvY486_0901740	hypothetical protein, conserved		794.964	3190.66	2.0049	4.01962	2.15435	0.0045	0.0120375
TvY486_0802010	3-ketoacyl-CoA thiolase, putative, (fragment)		36.5941	146.871	2.00487	4.0195	7.21013	5e-05	0.000205689
TvY486_0801310	histone-lysine N-methyltransferase, putative (DOT1A)		153.035	610.653	1.9965	3.98601	7.91876	5e-05	0.000205689
TvY486_1006370	hypothetical protein, conserved in T. vivax		20.3723	81.1955	1.99479	3.97919	1.53107	0.01165	0.0275952
TvY486_0500660	mitochondrial processing peptidase alpha subunit, putative		92.3489	365.641	1.98526	3.94126	7.69544	5e-05	0.000205689
TvY486_0039910	hypothetical protein, conserved in T. vivax	Fam34	465.409	1842.52	1.98511	3.94066	6.6346	5e-05	0.000205689
TvY486_0805770	hypothetical protein, unlikely		125.192	495.542	1.98487	3.93971	6.36348	5e-05	0.000205689
TvY486_1103260	hypothetical protein, conserved		40.0615	158.256	1.98197	3.92821	5.32288	5e-05	0.000205689
TvY486_0101000	calpain-like protein fragment, putative		776.514	3064.59	1.98061	3.92282	7.83983	5e-05	0.000205689
TvY486_0402560	hypothetical protein, conserved		94.4016	370.965	1.9744	3.89826	2.85955	5e-05	0.000205689
TvY486_0706180	peptidase t, putative,aminotripeptidase, putative		65.3029	255.619	1.96878	3.87609	7.7423	5e-05	0.000205689
TvY486_0702520	hypothetical protein		88.0076	342.404	1.96	3.8416	4.20726	5e-05	0.000205689
TvY486_1111420	hypothetical protein		5.08259	19.679	1.95302	3.81429	1.5372	0.00995	0.024051
TvY486_1114630	hypothetical protein, conserved		31.2651	120.602	1.94763	3.79326	2.17824	0.0004	0.00139917
TvY486_1104550	ferric reductase, putative,ferric reductase transmembrane component, putative		50.8867	195.801	1.94403	3.77925	7.65518	5e-05	0.000205689
TvY486_1015290	hypothetical protein		3.29326	12.6137	1.9374	3.75352	1.00457	0.0159	0.0361389
TvY486_1101830	cation transporter protein, putative		67.058	256.43	1.93508	3.74453	7.36755	5e-05	0.000205689
TvY486_0601700	hypothetical protein, conserved		29.6433	113.345	1.93495	3.74403	4.17672	5e-05	0.000205689
TvY486_1004970	mitochondrial carrier protein, putative		111.189	423.815	1.93043	3.72656	7.18797	5e-05	0.000205689
TvY486_1116950	hypothetical protein, unlikely		10.5292	40.0528	1.92751	3.71529	1.80492	0.00265	0.00753229
TvY486_0503210	hypothetical protein, conserved		36.5141	138.793	1.92641	3.71106	6.82059	5e-05	0.000205689
TvY486_0805670	3-hydroxy-3-methylglutaryl-CoA synthase, putative (HMGS)		176.818	669.281	1.92034	3.68771	7.11095	5e-05	0.000205689
TvY486_0702590	hypothetical protein, unlikely		139.902	527.938	1.91595	3.67086	3.87153	5e-05	0.000205689
TvY486_0603380	hypothetical protein, conserved		21.4313	80.6544	1.91203	3.65586	2.73271	0.0171	0.038512
TvY486_1002470	hypothetical protein		33.7122	126.53	1.90814	3.641	2.7917	5e-05	0.000205689
TvY486_0902470	hypothetical protein		50.6279	189.964	1.90772	3.6394	3.38875	5e-05	0.000205689
TvY486_1002050	hypothetical protein, conserved		42.5333	158.632	1.89902	3.60628	5.41712	5e-05	0.000205689
TvY486_0012520	hypothetical protein, conserved in T. vivax	Fam44	62.3002	231.759	1.89532	3.59224	7.40873	5e-05	0.000205689
TvY486_0100930	Pre-mRNA-splicing factor 38, putative		20.0847	74.1326	1.88401	3.54949	4.23827	5e-05	0.000205689
TvY486_1010620	hypothetical protein, conserved		201.782	739.866	1.87447	3.51364	6.63967	5e-05	0.000205689
TvY486_1106990	3-methylcrotonoyl-CoA carboxylase beta subunit, putative		47.2195	172.407	1.86837	3.49081	7.38837	5e-05	0.000205689
TvY486_0302270	RNA-binding protein TbRBP6, putative		58.5419	213.437	1.86627	3.48296	6.02118	5e-05	0.000205689
TvY486_1108720	hypothetical protein, conserved		58.9205	213.602	1.85809	3.4525	7.37211	5e-05	0.000205689
TvY486_1117750	hypothetical protein, conserved		49.6686	179.379	1.8526	3.43213	5.98895	5e-05	0.000205689
TvY486_0702540	hypothetical protein, conserved		65.6059	235.319	1.84272	3.39562	7.10206	5e-05	0.000205689
TvY486_0300350	hypothetical protein, conserved		46.2122	165.537	1.84081	3.38858	4.02526	5e-05	0.000205689
TvY486_1103780	hypothetical protein, conserved		109.245	390.339	1.83717	3.37519	6.19943	5e-05	0.000205689
TvY486_0706710	hypothetical protein, conserved		71.4543	254.99	1.83535	3.36851	6.05129	5e-05	0.000205689
TvY486_1000090	ATP synthase F1 subunit gamma		209.331	745.629	1.83267	3.35868	7.26733	5e-05	0.000205689
TvY486_1102000	hypothetical protein		117.381	417.766	1.83149	3.35436	6.91334	5e-05	0.000205689
TvY486_0707030	hypothetical protein, conserved		54.5214	193.755	1.82934	3.34648	4.02876	5e-05	0.000205689
TvY486_0301420	hypothetical protein, conserved		43.9801	156.211	1.82857	3.34367	5.93335	5e-05	0.000205689
TvY486_0012340	hypothetical protein, conserved		0.618882	2.19694	1.82776	3.34071	1.62432	0.00485	0.0128452
TvY486_0805000	hypothetical protein, conserved		19.8128	70.2637	1.82635	3.33555	3.28684	5e-05	0.000205689
TvY486_0703850	hypothetical protein, conserved		29.8769	105.872	1.82522	3.33143	5.17998	5e-05	0.000205689
TvY486_0301110	3-oxo-5-alpha-steroid 4-dehydrogenase, putative		134.384	475.347	1.82262	3.32194	7.2391	5e-05	0.000205689
TvY486_0044810	hypothetical protein, conserved in T. vivax	Fam27	126.349	445.377	1.81762	3.30374	7.02855	5e-05	0.000205689
TvY486_0300270	acyl carrier protein, mitochondrial precursor, putative		228.298	804.614	1.81738	3.30287	6.13454	5e-05	0.000205689
TvY486_0032540	hypothetical protein, conserved		8.89861	31.3416	1.81643	3.29942	4.2906	5e-05	0.000205689
TvY486_1110460	NUDIX hydrolase, putative		54.9314	193.434	1.81614	3.29836	5.96217	5e-05	0.000205689
TvY486_0303146	tryparedoxin, putative, (fragment)		37.5033	131.644	1.81156	3.28175	2.90484	0.0076	0.0189955
TvY486_1100500	hypothetical protein, conserved (fragment)		59.4001	208.504	1.81154	3.28168	1.3293	0.00845	0.020819
TvY486_0029460	major surface protease (Gp63), putative	Fam46	32.3839	113.656	1.81133	3.28092	7.01338	5e-05	0.000205689
TvY486_0301730	hypothetical protein, conserved		87.0659	305.26	1.80986	3.27559	4.50184	5e-05	0.000205689
TvY486_0706550	hypothetical protein, conserved		47.0655	164.839	1.80832	3.27002	6.70029	5e-05	0.000205689
TvY486_0200174	hypothetical protein, conserved		75.0379	261.895	1.8033	3.25189	3.42404	5e-05	0.000205689
TvY486_0903530	cytochrome c oxidase assembly factor, putative		63.9074	222.865	1.80212	3.24764	6.53582	5e-05	0.000205689
TvY486_0600540	cysteine peptidase, Clan CA, family C1, Cathepsin L-like, (fragment)	Fam67	124.466	433.934	1.80172	3.24619	7.04216	5e-05	0.000205689
TvY486_0805600	2-amino-3-ketobutyrate coenzyme A ligase, putative		50.5336	175.947	1.79983	3.23939	6.87277	5e-05	0.000205689
TvY486_1114360	hypothetical protein, conserved		24.6674	85.6776	1.79631	3.22673	3.79986	5e-05	0.000205689
TvY486_0807260	vacuolar-type proton translocating pyrophosphatase 1, putative		163.554	568.017	1.79617	3.22623	6.21754	5e-05	0.000205689
TvY486_0101410	protein kinase, putative		34.4595	119.106	1.78927	3.20149	6.89274	5e-05	0.000205689
TvY486_0303250	RNA-binding protein, putative, (fragment)		88.5389	305.035	1.78459	3.18476	6.65607	5e-05	0.000205689
TvY486_1010940	RNA-binding protein, putative (RBP23)		110.264	379.758	1.78411	3.18305	6.75483	5e-05	0.000205689
TvY486_1002150	hypothetical protein		27.2816	93.5143	1.77726	3.15865	1.88995	0.00315	0.0088003
TvY486_1108750	hypothetical protein, conserved		52.9218	180.755	1.7721	3.14034	4.95066	5e-05	0.000205689
TvY486_0704370	hypothetical protein, conserved (fragment)		28.4663	96.8194	1.76604	3.1189	6.38785	5e-05	0.000205689
TvY486_0303314	hypothetical protein, conserved (fragment)	Fam58	191.879	651.687	1.76398	3.11163	6.96418	5e-05	0.000205689
TvY486_0904830	hypothetical protein		391.824	1327.43	1.76036	3.09887	6.44202	5e-05	0.000205689
TvY486_0500960	protoheme IX farnesyltransferase, putative, (fragment)		43.3598	145.456	1.74615	3.04904	5.38637	5e-05	0.000205689
TvY486_1000430	choline dehydrogenase, putative		30.0266	100.487	1.74269	3.03697	6.69795	5e-05	0.000205689
TvY486_0014570	adenosine transporter, putative	Fam61	57.9411	193.803	1.74193	3.03432	6.58363	5e-05	0.000205689
TvY486_0302250	hypothetical protein, conserved		20.794	69.4161	1.7391	3.02447	3.04698	5e-05	0.000205689
TvY486_1001580	ATPase subunit 9, putative		197.478	655.382	1.73064	2.99511	4.34073	5e-05	0.000205689
TvY486_0302870	U2 small nuclear ribonucleoprotein B, putative		41.3779	137.173	1.72907	2.98968	2.30655	0.00025	0.000910113
TvY486_0600560	cysteine peptidase, Clan CA, family C1, Cathepsin L-like, (fragment)	Fam67	138.07	457.139	1.72723	2.98332	6.86937	5e-05	0.000205689
TvY486_0604180	zinc-binding protein (Yippee), putative		79.9667	262.539	1.71506	2.94143	3.3605	5e-05	0.000205689
TvY486_1110880	hypothetical protein		44.2636	145.23	1.71415	2.93831	3.46725	5e-05	0.000205689
TvY486_0100300	developmentally regulated phosphoprotein, putative		104.962	342.93	1.70805	2.91743	6.82024	5e-05	0.000205689
TvY486_0600480	cysteine peptidase, Clan CA, family C1, Cathepsin L-like, (fragment)		252.022	819.565	1.70131	2.89446	6.79895	5e-05	0.000205689
TvY486_1110870	biotin/lipoate protein ligase-like protein, putative		71.6654	231.949	1.69446	2.87119	6.03577	5e-05	0.000205689
TvY486_0200172	cyclophilin-type peptidyl-prolyl cis-trans isomerase, putative	Fam66	303.07	980.517	1.69389	2.86926	6.67642	5e-05	0.000205689
TvY486_0044400	hypothetical protein, conserved in T. vivax		6.35862	20.5415	1.69176	2.86205	2.21781	0.0001	0.000392955
TvY486_0801880	hypothetical protein, conserved		73.8085	238.104	1.68973	2.85519	6.36478	5e-05	0.000205689
TvY486_1015430	mitogen-activated protein kinase, putative		31.2007	100.406	1.6862	2.84327	5.70306	5e-05	0.000205689
TvY486_0041960	nucleobase transporter, putative	Fam61	166.496	534.704	1.68325	2.83333	6.4921	5e-05	0.000205689
TvY486_0200180	hypothetical protein, conserved (unlikely)		60.0533	192.532	1.68079	2.82506	2.55662	5e-05	0.000205689
TvY486_0603520	hypothetical protein, conserved		40.4433	129.542	1.67945	2.82055	5.39449	5e-05	0.000205689
TvY486_0303770	fumarate hydratase, putative, (fragment)		72.8396	232.408	1.67386	2.80181	6.73453	5e-05	0.000205689
TvY486_1010870	procyclic form surface glycoprotein, putative		233.084	741.456	1.66951	2.78726	6.18422	5e-05	0.000205689
TvY486_0800450	hypothetical protein, unlikely		38.279	121.64	1.668	2.78222	2.2473	0.0001	0.000392955
TvY486_0806650	farnesyltransferase, putative,squalene synthase, putative, (fragment)		108.767	345.565	1.66771	2.78126	6.71037	5e-05	0.000205689
TvY486_1008130	hypothetical protein, conserved		35.2676	111.883	1.66558	2.77416	4.43466	5e-05	0.000205689
TvY486_0302500	hypothetical protein, conserved		119.966	379.628	1.66197	2.76214	3.61566	5e-05	0.000205689
TvY486_0008490	hypothetical protein, conserved (fragment)		65.5524	207.345	1.66131	2.75995	6.3595	5e-05	0.000205689
TvY486_0400430	hypothetical protein, conserved		124.123	390.299	1.65281	2.73178	2.81154	5e-05	0.000205689
TvY486_0501160	hypothetical protein, conserved		24.0271	75.5155	1.65211	2.72947	1.2932	0.0172	0.0387016
TvY486_1107050	hypothetical protein, conserved		40.5028	127.111	1.64999	2.72247	2.78952	5e-05	0.000205689
TvY486_0200950	minichromosome maintenance (MCM) complex subunit, putative		93.4618	292.596	1.64646	2.71083	6.27361	5e-05	0.000205689
TvY486_1116350	C-14 sterol reductase, putative		70.6009	220.355	1.64207	2.69639	6.52524	5e-05	0.000205689
TvY486_0021250	hypothetical protein, conserved in T. vivax		99.2753	308.641	1.63642	2.67787	6.42638	5e-05	0.000205689
TvY486_0403360	hypothetical protein, conserved		37.7978	117.508	1.63639	2.67777	1.89713	0.00105	0.00332071
TvY486_1103710	hypothetical protein, conserved		54.6616	169.829	1.63548	2.67479	6.41044	5e-05	0.000205689
TvY486_0300260	hypothetical protein, conserved		63.3608	196.791	1.635	2.67322	6.47349	5e-05	0.000205689
TvY486_1116160	hypothetical protein, conserved		47.8148	148.243	1.63243	2.66483	2.91661	5e-05	0.000205689
TvY486_0042450	hypothetical protein, conserved in T. vivax	Fam44	40.2566	124.73	1.63152	2.66186	5.542	5e-05	0.000205689
TvY486_0020920	hypothetical protein, conserved in T. vivax		19.0858	59.024	1.6288	2.65299	5.60865	5e-05	0.000205689
TvY486_0300160	hypothetical protein, conserved		31.2713	96.543	1.62633	2.64495	5.30624	5e-05	0.000205689
TvY486_0402090	hypothetical protein		72.0463	221.975	1.6234	2.63543	4.91014	5e-05	0.000205689
TvY486_0800810	hypothetical protein		37.324	114.885	1.62202	2.63095	2.05231	0.00075	0.00245078
TvY486_1106560	hypothetical protein		11.3658	34.9814	1.62189	2.63053	2.29186	0.01255	0.0294141
TvY486_0804160	hypothetical protein, conserved		36.6126	112.579	1.62053	2.62612	2.52309	5e-05	0.000205689
TvY486_1004040	methylglutaconyl-CoA hydratase, mitochondrial precursor, putative, (fragment)		28.3499	87.0548	1.61858	2.6198	4.30508	5e-05	0.000205689
TvY486_0804180	hypothetical protein, conserved		26.1581	80.24	1.61707	2.61492	4.32829	5e-05	0.000205689
TvY486_0503910	hypothetical protein, conserved (unlikely)		50.115	153.717	1.61696	2.61456	3.03813	5e-05	0.000205689
TvY486_1104970	hypothetical protein, conserved		114.069	349.79	1.61658	2.61333	6.02722	5e-05	0.000205689
TvY486_0400840	hypothetical protein, conserved		193.387	591.057	1.6118	2.5979	6.0811	5e-05	0.000205689
TvY486_0301740	hypothetical protein, conserved		29.3184	89.1531	1.60448	2.57436	1.89372	0.00035	0.00123857
TvY486_0600530	cysteine peptidase, Clan CA, family C1, Cathepsin L-like, (fragment)		202.154	614.434	1.6038	2.57217	6.40202	5e-05	0.000205689
TvY486_0500240	hypothetical protein, conserved	Fam64	20.2393	61.323	1.59927	2.55766	3.18707	5e-05	0.000205689
TvY486_0800470	hypothetical protein, unlikely		139.167	421.535	1.59884	2.55629	4.37189	5e-05	0.000205689
TvY486_0601670	co-chaperone, putative		314.843	947.323	1.58923	2.52565	6.38745	5e-05	0.000205689
TvY486_0705480	hypothetical protein, conserved		63.5783	190.96	1.58667	2.51752	4.37998	5e-05	0.000205689
TvY486_0101070	calpain-like protein fragment, putative, (fragment)		142.451	426.282	1.58134	2.50064	4.08361	5e-05	0.000205689
TvY486_0012970	hypothetical protein, conserved in T. vivax		68.102	203.696	1.58065	2.49845	4.9105	5e-05	0.000205689
TvY486_0707020	ATP synthase alpha chain, mitochondrial precursor, putative		357.41	1067.74	1.57891	2.49296	5.17143	5e-05	0.000205689
TvY486_1107640	hypothetical protein, conserved		61.7994	183.54	1.57043	2.46625	2.97603	5e-05	0.000205689
TvY486_0301940	cytochrome c oxidase copper chaperone, putative (fragment)		198.001	586.862	1.56751	2.45709	1.63366	0.0041	0.0110876
TvY486_0805520	fatty acid desaturase, putative		194.031	574.195	1.56526	2.45004	6.05406	5e-05	0.000205689
TvY486_1008280	legume-like lectin, putative		217.18	641.4	1.56234	2.44091	6.20201	5e-05	0.000205689
TvY486_1103750	nucleobase transporter, putative, (fragment)	Fam61	129.936	383.03	1.55965	2.43251	4.61425	5e-05	0.000205689
TvY486_1104860	pyruvate dehydrogenase (lipoamide) kinase, putative		64.858	190.449	1.55405	2.41507	6.15027	5e-05	0.000205689
TvY486_1101200	hypothetical protein, unlikely		27.9925	82.136	1.55297	2.41172	1.88563	0.0008	0.00259598
TvY486_1100530	hypothetical protein, conserved		59.4101	174.124	1.55133	2.40662	5.97801	5e-05	0.000205689
TvY486_0706360	hypothetical protein, unlikely		6.96348	20.363	1.54807	2.39652	1.20909	0.0211	0.0462037
TvY486_0604190	hypothetical protein, conserved		97.7894	285.076	1.5436	2.3827	5.81443	5e-05	0.000205689
TvY486_0200482	hypothetical protein, conserved		18.3612	53.4706	1.54208	2.37801	5.22122	5e-05	0.000205689
TvY486_0006360	hypothetical protein, conserved		34.0163	98.8292	1.53871	2.36763	6.08435	5e-05	0.000205689
TvY486_1105030	hypothetical protein, conserved		44.9748	130.492	1.53677	2.36166	4.45395	5e-05	0.000205689
TvY486_0905220	hypothetical protein, conserved		35.3653	102.38	1.53353	2.35171	5.04309	5e-05	0.000205689
TvY486_1008240	hypothetical protein, conserved		71.4479	206.83	1.53348	2.35156	3.3541	5e-05	0.000205689
TvY486_1117060	hypothetical protein, conserved		73.6719	212.181	1.52611	2.32901	5.26383	5e-05	0.000205689
TvY486_0302980	hypothetical protein, conserved		76.6799	220.049	1.5209	2.31314	4.19324	5e-05	0.000205689
TvY486_0705030	NAD(P)-dependent steroid dehydrogenase protein, putative		22.9116	65.6891	1.51957	2.30909	4.76015	5e-05	0.000205689
TvY486_1006430	serine/threonine protein phosphatase 2B catalytic subunit A2, putative		39.0019	111.243	1.5121	2.28645	5.48538	5e-05	0.000205689
TvY486_1104950	hypothetical protein, conserved		109.299	311.222	1.50966	2.27907	6.09431	5e-05	0.000205689
TvY486_1008160	acetyltransferase, putative		44.722	127.185	1.50787	2.27367	5.07258	5e-05	0.000205689
TvY486_0703220	farnesyl pyrophosphate synthase		100.251	283.648	1.50049	2.25147	6.03636	5e-05	0.000205689
TvY486_0806180	hypothetical protein, conserved (fragment)		137.287	388.35	1.50016	2.25048	5.81081	5e-05	0.000205689
TvY486_0301150	hypothetical protein, conserved (fragment)		145.171	410.493	1.4996	2.2488	5.94579	5e-05	0.000205689
TvY486_1113180	hypothetical protein, conserved		87.5936	247.184	1.49669	2.24008	5.83324	5e-05	0.000205689
TvY486_1107070	hypothetical protein, conserved (fragment)		38.2056	107.729	1.49555	2.23667	4.33559	5e-05	0.000205689
TvY486_0603960	hypothetical protein, conserved		188.246	530.03	1.49346	2.23042	4.55686	5e-05	0.000205689
TvY486_1118020	hypothetical protein, conserved		95.5057	268.427	1.49087	2.22269	2.44249	5e-05	0.000205689
TvY486_0804150	hypothetical protein		24.6784	69.2965	1.48953	2.2187	2.14247	0.0001	0.000392955
TvY486_1109260	hypothetical protein, conserved		50.0029	140.406	1.48953	2.2187	4.42368	5e-05	0.000205689
TvY486_1116330	hypothetical protein, conserved		54.4424	152.81	1.48893	2.21691	5.10336	5e-05	0.000205689
TvY486_0301000	hypothetical protein, conserved		172.88	484.584	1.48697	2.21108	4.46379	5e-05	0.000205689
TvY486_0502430	hypothetical protein, conserved		63.7836	178.561	1.48516	2.2057	4.51153	5e-05	0.000205689
TvY486_1000060	hypothetical protein, conserved		68.4678	191.675	1.48516	2.2057	4.17363	5e-05	0.000205689
TvY486_0500940	hypothetical protein, conserved		45.2323	126.54	1.48417	2.20276	5.5763	5e-05	0.000205689
TvY486_0600500	cysteine peptidase, Clan CA, family C1, Cathepsin L-like, (fragment)	Fam67	200.759	561.508	1.48384	2.20178	5.69916	5e-05	0.000205689
TvY486_0019410	hypothetical protein, conserved		41.9626	117.02	1.47958	2.18916	5.09424	5e-05	0.000205689
TvY486_1109000	protein kinase, putative, (fragment)		90.5697	251.996	1.4763	2.17946	4.90349	5e-05	0.000205689
TvY486_0100270	Midasin, putative (fragment) (MDN1)		26.462	73.5025	1.47387	2.17229	5.17545	5e-05	0.000205689
TvY486_1113140	hypothetical protein, conserved		40.9056	113.248	1.46912	2.15831	1.28895	0.0193	0.0427172
TvY486_0301660	hypothetical protein, conserved		62.3406	172.362	1.4672	2.15268	4.21043	5e-05	0.000205689
TvY486_0801410	glutamyl-tRNA synthetase, putative		162.235	447.958	1.46527	2.14702	5.51206	5e-05	0.000205689
TvY486_1117020	hypothetical protein, conserved		52.0181	143.162	1.46057	2.13326	5.21089	5e-05	0.000205689
TvY486_1011030	hypothetical protein, conserved		77.4886	213.019	1.45892	2.12845	4.60965	5e-05	0.000205689
TvY486_0002690	dihydrolipoamide dehydrogenase, putative		43.7278	120.097	1.45758	2.12454	5.67792	5e-05	0.000205689
TvY486_1117700	hypothetical protein, conserved		58.1403	159.615	1.45698	2.12279	2.42034	5e-05	0.000205689
TvY486_0301550	hypothetical protein, conserved		141.669	388.142	1.45406	2.11429	4.49858	5e-05	0.000205689
TvY486_1113000	hypothetical protein, conserved (fragment)		48.0599	131.644	1.45374	2.11336	4.58176	5e-05	0.000205689
TvY486_0303210	hypothetical protein, conserved		48.3822	132.449	1.45289	2.11089	5.15171	5e-05	0.000205689
TvY486_0302830	ADP-ribosylation factor-like protein 3A, putative		44.0071	120.212	1.44977	2.10183	5.19701	5e-05	0.000205689
TvY486_0700630	hypothetical protein, conserved		96.155	262.537	1.44909	2.09986	3.04288	5e-05	0.000205689
TvY486_1103250	DER1-like protein, putative		23.1944	63.2524	1.44734	2.09479	3.7306	5e-05	0.000205689
TvY486_0704200	fatty acid elongase, putative		109.929	299.116	1.44414	2.08554	5.62159	5e-05	0.000205689
TvY486_0304320	kinesin, putative		28.1881	76.6007	1.44227	2.08014	5.56913	5e-05	0.000205689
TvY486_0032770	hypothetical protein, conserved in T. vivax	Fam34	52.9366	143.813	1.44186	2.07896	5.5551	5e-05	0.000205689
TvY486_0704210	long chain fatty acyl elongase, putative		91.1127	247.396	1.4411	2.07677	5.60423	5e-05	0.000205689
TvY486_0302880	hypothetical protein, conserved		16.1639	43.864	1.44026	2.07435	2.2818	5e-05	0.000205689
TvY486_0301290	hypothetical protein		60.111	163.094	1.44	2.0736	3.48823	5e-05	0.000205689
TvY486_0604210	S-adenosylmethionine synthetase, putative, (fragment)		296.373	803.616	1.43909	2.07098	5.63447	5e-05	0.000205689
TvY486_0300465	hypothetical protein, conserved		97.7322	264.702	1.43746	2.06629	1.63897	0.00145	0.00442069
TvY486_1002440	hypothetical protein, conserved (fragment)		24.8953	67.3836	1.43653	2.06362	5.34057	5e-05	0.000205689
TvY486_0806520	hypothetical protein, conserved		95.846	259.18	1.43516	2.05968	5.45258	5e-05	0.000205689
TvY486_1006340	hypothetical protein, conserved,ring finger containing protein		84.6295	228.356	1.43205	2.05077	5.0867	5e-05	0.000205689
TvY486_1005010	small nuclear ribonucleoprotein, putative		105.908	284.251	1.42435	2.02877	3.18375	5e-05	0.000205689
TvY486_1108630	mitochondrial RNA binding protein, putative		307.489	824.252	1.42255	2.02365	4.84725	5e-05	0.000205689
TvY486_1008150	hypothetical protein, conserved		47.1552	125.997	1.4179	2.01044	3.27684	5e-05	0.000205689
TvY486_0301620	hypothetical protein, conserved		43.0937	114.982	1.41585	2.00463	4.9923	5e-05	0.000205689
TvY486_0007970	hypothetical protein, conserved		62.6312	166.851	1.4136	1.99826	4.58912	5e-05	0.000205689
TvY486_0016400	hypothetical protein, conserved		2434.94	6462.97	1.40831	1.98334	3.78292	5e-05	0.000205689
TvY486_0907110	hypothetical protein, conserved		38.1826	101.273	1.40727	1.98041	4.98294	5e-05	0.000205689
TvY486_0017450	hypothetical protein, conserved (fragment)		40.7457	107.744	1.40289	1.9681	4.71055	5e-05	0.000205689
TvY486_0905120	hypothetical protein, conserved,unc-50 related protein homolog		62.4368	165.046	1.4024	1.96673	4.78402	5e-05	0.000205689
TvY486_0302300	inosine-adenosine-guanosine-nucleoside hydrolase, putative		410.122	1081.76	1.39925	1.9579	5.22152	5e-05	0.000205689
TvY486_0101640	hypothetical protein, conserved		53.2564	140.348	1.39799	1.95438	2.29556	5e-05	0.000205689
TvY486_0404450	hypothetical protein, conserved (fragment)		126.743	333.991	1.39791	1.95415	5.53742	5e-05	0.000205689
TvY486_0801330	endosomal integral membrane protein, putative		64.0739	168.84	1.39785	1.95398	5.61993	5e-05	0.000205689
TvY486_1004370	hypothetical protein, conserved,protocatechuate 4,5-dioxygenase-like protein		53.8301	141.715	1.39651	1.95024	4.77986	5e-05	0.000205689

## Sheet: BSF>MET
Gene	Product	CSP family	BSF	MET	log2(FC)	FC	test_stat	p_value	q_value
TvY486_0018890	hypothetical protein, conserved in T. vivax		1646.81	1.15774	-10.4741	109.707	-12.6162	5e-05	0.000205689
TvY486_0018880	variant surface glycoprotein, (VSG), putative	Fam24	26826.9	20.3493	-10.3645	107.423	-16.2674	5e-05	0.000205689
TvY486_0032520	hypothetical protein		2680.57	5.56129	-8.9129	79.4398	-17.5834	5e-05	0.000205689
TvY486_0037990	hypothetical protein, conserved in T.vivax		2619.42	44.0236	-5.89483	34.749	-17.8777	5e-05	0.000205689
TvY486_0007290	hypothetical protein, conserved in T. vivax		1901.36	36.1855	-5.71548	32.6667	-16.7861	5e-05	0.000205689
TvY486_0031770	hypothetical protein, conserved in T. vivax		628.333	12.0844	-5.70031	32.4935	-14.9239	5e-05	0.000205689
TvY486_0026190	expression site-associated gene, putative		74.969	1.54477	-5.60083	31.3693	-8.43516	5e-05	0.000205689
TvY486_0000900	hypothetical protein, conserved in T. vivax		1836.8	42.4972	-5.43368	29.5249	-16.0716	5e-05	0.000205689
TvY486_0030920	hypothetical protein, conserved in T. vivax	Fam28	203.324	4.74289	-5.42187	29.3967	-14.4248	5e-05	0.000205689
TvY486_0033680	hypothetical protein, conserved in T. vivax		1470.22	35.8443	-5.35814	28.7097	-17.1329	5e-05	0.000205689
TvY486_0005910	hypothetical protein, conserved in T. vivax	Fam30	266.621	6.8061	-5.29182	28.0034	-14.4933	5e-05	0.000205689
TvY486_0045500	hypothetical protein, conserved in T. vivax		1202	30.9968	-5.27717	27.8485	-16.9349	5e-05	0.000205689
TvY486_0003670	hypothetical protein, conserved in T. vivax	Fam30	233.366	6.3956	-5.18937	26.9296	-14.5372	5e-05	0.000205689
TvY486_0025570	hypothetical protein, conserved in T.vivax	Fam32	193.149	5.34998	-5.17404	26.7707	-11.5479	5e-05	0.000205689
TvY486_0016910	hypothetical protein, conserved in T. vivax		982.384	29.7261	-5.04649	25.4671	-12.7206	5e-05	0.000205689
TvY486_0019690	hypothetical protein, conserved in T. vivax		1085.59	33.7888	-5.00579	25.0579	-16.4277	5e-05	0.000205689
TvY486_0000210	hypothetical protein, conserved in T. vivax	Fam31	510.668	16.7659	-4.92879	24.293	-15.7943	5e-05	0.000205689
TvY486_0007870	hypothetical protein, conserved in T. vivax	Fam30	354.498	11.8083	-4.9079	24.0875	-15.8903	5e-05	0.000205689
TvY486_0023090	hypothetical protein, conserved in T. vivax	Fam31	949.019	34.7103	-4.773	22.7815	-15.8558	5e-05	0.000205689
TvY486_0035200	hypothetical protein, conserved in T. vivax		563.262	20.614	-4.77211	22.773	-15.1233	5e-05	0.000205689
TvY486_0009950	hypothetical protein, conserved in T. vivax	Fam34	981.169	36.0598	-4.76604	22.7151	-15.8231	5e-05	0.000205689
TvY486_0003600	hypothetical protein, conserved in T. vivax	Fam30	301.9	11.107	-4.76453	22.7007	-15.4459	5e-05	0.000205689
TvY486_0016920	hypothetical protein, conserved in T. vivax		851.75	31.4649	-4.75861	22.6444	-9.05511	5e-05	0.000205689
TvY486_0021180	hypothetical protein, conserved in T. vivax		560.971	21.1452	-4.72953	22.3685	-15.7411	5e-05	0.000205689
TvY486_0003930	hypothetical protein, conserved in T.vivax		274.138	10.4596	-4.71201	22.203	-12.0728	5e-05	0.000205689
TvY486_0015830	hypothetical protein, conserved in T. vivax		273.36	10.7532	-4.66796	21.7899	-14.7584	5e-05	0.000205689
TvY486_0027620	hypothetical protein, conserved in T. vivax		1957.94	77.8744	-4.65205	21.6416	-15.3594	5e-05	0.000205689
TvY486_0029810	hypothetical protein, conserved in T. vivax		792.833	31.5854	-4.64969	21.6196	-14.958	5e-05	0.000205689
TvY486_0025170	hypothetical protein, conserved in T. vivax		205.44	8.79965	-4.54513	20.6582	-12.8149	5e-05	0.000205689
TvY486_0007000	hypothetical protein, conserved in T. vivax		1208.62	52.178	-4.53377	20.5551	-15.3912	5e-05	0.000205689
TvY486_0009420	hypothetical protein, conserved in T. vivax, (fragment)		567.579	24.5528	-4.53086	20.5287	-14.1227	5e-05	0.000205689
TvY486_0020510	hypothetical protein, conserved in T. vivax		71.4228	3.19992	-4.48028	20.0729	-3.82406	5e-05	0.000205689
TvY486_0043800	hypothetical protein, conserved in T. vivax	Fam30	167.509	7.63342	-4.45576	19.8538	-13.8624	5e-05	0.000205689
TvY486_0020240	hypothetical protein, conserved in T. vivax	Fam30	682.457	31.3353	-4.44488	19.757	-15.153	5e-05	0.000205689
TvY486_0005240	hypothetical protein, conserved in T. vivax	Fam30	165.202	7.66903	-4.42905	19.6165	-13.6737	5e-05	0.000205689
TvY486_0017990	hypothetical protein, conserved in T. vivax	Fam28	274.616	12.8624	-4.41618	19.5026	-14.5132	5e-05	0.000205689
TvY486_0006990	hypothetical protein, conserved in T. vivax, (fragment)		855.729	40.5083	-4.40087	19.3677	-15.1431	5e-05	0.000205689
TvY486_0026670	hypothetical protein, conserved in T. vivax		144.711	6.86118	-4.39857	19.3474	-10.4718	5e-05	0.000205689
TvY486_0001490	hypothetical protein, conserved in T. vivax		186.661	9.25181	-4.33454	18.7882	-12.3693	5e-05	0.000205689
TvY486_0017870	hypothetical protein, conserved in T. vivax		577.921	29.8922	-4.27303	18.2588	-14.147	5e-05	0.000205689
TvY486_0015110	hypothetical protein, conserved in T. vivax		488.127	25.5502	-4.25585	18.1123	-14.2428	5e-05	0.000205689
TvY486_0022490	hypothetical protein, conserved in T. vivax		273.486	14.3783	-4.2495	18.0583	-12.3453	5e-05	0.000205689
TvY486_0009910	hypothetical protein, conserved in T. vivax		2309.67	125.313	-4.20409	17.6744	-13.8051	5e-05	0.000205689
TvY486_0016290	hypothetical protein, conserved in T.vivax		683.362	37.7093	-4.17966	17.4696	-14.2417	5e-05	0.000205689
TvY486_0042870	hypothetical protein, conserved in T. vivax		1848.86	102.743	-4.16952	17.3849	-14.1329	5e-05	0.000205689
TvY486_0020480	hypothetical protein, conserved in T. vivax	Fam31	174.029	9.87312	-4.13968	17.137	-10.6489	5e-05	0.000205689
TvY486_0013170	hypothetical protein, conserved in T. vivax		294.012	16.8691	-4.12342	17.0026	-12.9377	5e-05	0.000205689
TvY486_0005050	hypothetical protein, conserved in T. vivax	Fam28	309.993	18.0556	-4.10172	16.8241	-14.1621	5e-05	0.000205689
TvY486_0030240	hypothetical protein, conserved in T.vivax		128.991	7.68484	-4.06912	16.5577	-11.0639	5e-05	0.000205689
TvY486_0008000	hypothetical protein, conserved in T. vivax	Fam31	168.509	10.056	-4.0667	16.538	-12.5041	5e-05	0.000205689
TvY486_0020250	hypothetical protein, conserved in T. vivax		333.032	20.0155	-4.05648	16.455	-14.1034	5e-05	0.000205689
TvY486_0029740	hypothetical protein, conserved in T.vivax		991.48	59.6791	-4.05429	16.4373	-14.2624	5e-05	0.000205689
TvY486_0030430	hypothetical protein, conserved in T.vivax		356.089	21.4983	-4.04995	16.4021	-11.2461	5e-05	0.000205689
TvY486_0012380	hypothetical protein, conserved in T. vivax, (fragment)		203.455	12.3418	-4.04309	16.3466	-12.0627	5e-05	0.000205689
TvY486_0037590	hypothetical protein, conserved in T. vivax	Fam30	347.939	21.2928	-4.03039	16.244	-14.2423	5e-05	0.000205689
TvY486_1106220	hypothetical protein, unlikely		428.207	26.5616	-4.01089	16.0872	-11.5728	5e-05	0.000205689
TvY486_0900440	hypothetical protein, conserved in T. vivax		4688.03	308.135	-3.92735	15.4241	-10.854	5e-05	0.000205689
TvY486_0012590	hypothetical protein, conserved in T. vivax		243.655	17.3908	-3.80845	14.5043	-10.1872	5e-05	0.000205689
TvY486_0008460	hypothetical protein, conserved in T. vivax	Fam30	156.799	11.2663	-3.79883	14.4311	-12.8102	5e-05	0.000205689
TvY486_0102170	phospholipase A1,phospholipase A1, putative		252.685	18.7297	-3.75394	14.0921	-10.7927	5e-05	0.000205689
TvY486_0018350	hypothetical protein, conserved in T. vivax		175.441	13.3039	-3.72107	13.8464	-11.4209	5e-05	0.000205689
TvY486_0016140	hypothetical protein, conserved in T.vivax	Fam30	531.684	40.6014	-3.71097	13.7713	-12.6569	5e-05	0.000205689
TvY486_0010050	hypothetical protein, conserved in T. vivax		104.884	8.15037	-3.68579	13.585	-8.32698	5e-05	0.000205689
TvY486_0015150	hypothetical protein, conserved in T. vivax		663.262	52.8731	-3.64897	13.315	-12.8199	5e-05	0.000205689
TvY486_0027490	hypothetical protein, conserved in T. vivax, (fragment)	Fam31	168.661	13.6634	-3.62574	13.146	-11.1801	5e-05	0.000205689
TvY486_0040580	hypothetical protein, conserved in T.vivax		154.432	12.7525	-3.59812	12.9465	-9.71506	5e-05	0.000205689
TvY486_0033670	hypothetical protein, conserved in T. vivax	Fam30	200.143	16.6869	-3.58424	12.8468	-12.7926	5e-05	0.000205689
TvY486_0007400	hypothetical protein, conserved in T. vivax	Fam31	186.073	15.6315	-3.57334	12.7688	-11.7068	5e-05	0.000205689
TvY486_0019960	hypothetical protein, conserved in T. vivax		220.498	18.6911	-3.56034	12.676	-11.8498	5e-05	0.000205689
TvY486_0018300	hypothetical protein, conserved in T. vivax		201.617	17.131	-3.55694	12.6518	-10.6538	5e-05	0.000205689
TvY486_0038800	hypothetical protein, conserved in T. vivax	Fam30	254.858	21.9574	-3.53691	12.5097	-12.6915	5e-05	0.000205689
TvY486_1102420	hypothetical protein		252.752	22.3518	-3.49926	12.2448	-11.4823	5e-05	0.000205689
TvY486_0017780	hypothetical protein, conserved in T.vivax		389.182	34.429	-3.49875	12.2413	-11.0305	5e-05	0.000205689
TvY486_0038930	hypothetical protein, conserved in T. vivax		281.525	25.1947	-3.48207	12.1248	-11.8189	5e-05	0.000205689
TvY486_0008730	hypothetical protein, conserved in T. vivax		1173.88	106.305	-3.465	12.0062	-12.5446	5e-05	0.000205689
TvY486_0003390	hypothetical protein, conserved in T.vivax		1231.53	112.966	-3.44649	11.8783	-12.2558	5e-05	0.000205689
TvY486_0042880	hypothetical protein, conserved in T. vivax	Fam31	118.346	10.9082	-3.43953	11.8304	-12.0568	5e-05	0.000205689
TvY486_0027990	hypothetical protein, conserved in T. vivax		168.535	16.0724	-3.39039	11.4947	-12.1397	5e-05	0.000205689
TvY486_0006060	hypothetical protein, conserved in T. vivax	Fam30	127.455	12.2838	-3.37516	11.3917	-11.575	5e-05	0.000205689
TvY486_0038990	hypothetical protein, conserved in T. vivax		120.987	11.7202	-3.36778	11.3419	-8.85518	5e-05	0.000205689
TvY486_0010900	hypothetical protein, conserved in T. vivax		277.735	26.9909	-3.36316	11.3108	-10.9441	5e-05	0.000205689
TvY486_0014290	hypothetical protein, conserved in T. vivax, (fragment)		16.0441	1.57347	-3.35002	11.2226	-5.27469	5e-05	0.000205689
TvY486_0012930	hypothetical protein, conserved in T. vivax		129.035	12.7889	-3.3348	11.1209	-8.18649	5e-05	0.000205689
TvY486_0026730	hypothetical protein, conserved in T. vivax		97.9975	9.81262	-3.32003	11.0226	-9.93994	5e-05	0.000205689
TvY486_0101320	aminoacylase, putative		463.545	46.7702	-3.30905	10.9498	-12.1275	5e-05	0.000205689
TvY486_0003180	receptor-type adenylate cyclase GRESAG 4, putative	Fam51	151.212	15.418	-3.29389	10.8497	-12.2412	5e-05	0.000205689
TvY486_0016150	hypothetical protein, conserved in T.vivax		474.361	48.5298	-3.28904	10.8178	-11.9728	5e-05	0.000205689
TvY486_0008640	hypothetical protein, conserved in T. vivax, (fragment)		3.11166	0.324587	-3.26101	10.6342	-1.74421	0.00195	0.00574658
TvY486_0045910	hypothetical protein, conserved in T. vivax	Fam31	120.251	12.6121	-3.25317	10.5831	-11.6412	5e-05	0.000205689
TvY486_0019770	hypothetical protein, conserved in T. vivax	Fam42	17.8052	1.878	-3.24502	10.5302	-3.4322	5e-05	0.000205689
TvY486_0023590	hypothetical protein, conserved in T. vivax	Fam31	227.54	24.2892	-3.22773	10.4182	-12.022	5e-05	0.000205689
TvY486_0013440	hypothetical protein, conserved in T. vivax		131.888	14.1041	-3.22513	10.4015	-8.32328	5e-05	0.000205689
TvY486_0020950	hypothetical protein, conserved in T. vivax	Fam34	244.747	26.3537	-3.21521	10.3376	-11.6842	5e-05	0.000205689
TvY486_0044530	hypothetical protein, conserved in T. vivax		62.8966	6.81182	-3.20687	10.284	-8.93785	5e-05	0.000205689
TvY486_0029560	hypothetical protein, conserved in T. vivax	Fam30	248.359	27.0879	-3.19671	10.219	-11.827	5e-05	0.000205689
TvY486_0027860	hypothetical protein, conserved in T. vivax	Fam42	2.01062	0.220139	-3.19115	10.1834	-2.39029	0.0027	0.00765886
TvY486_0021030	hypothetical protein, conserved in T. vivax	Fam30	162.701	17.8691	-3.18668	10.1549	-11.4949	5e-05	0.000205689
TvY486_0029680	hypothetical protein, conserved in T. vivax	Fam30	36.7633	4.11354	-3.15981	9.9844	-7.53236	5e-05	0.000205689
TvY486_0028850	hypothetical protein, conserved in T. vivax	Fam42	146.112	16.3876	-3.1564	9.96286	-11.4933	5e-05	0.000205689
TvY486_0900430	hypothetical protein, conserved in T. vivax	Fam34	859.055	96.5499	-3.1534	9.94393	-11.1318	5e-05	0.000205689
TvY486_0043690	hypothetical protein, conserved in T. vivax		118.079	13.3023	-3.15001	9.92256	-10.0098	5e-05	0.000205689
TvY486_0008770	hypothetical protein, conserved in T. vivax		17.0653	1.9956	-3.09617	9.58627	-3.44402	0.00165	0.00496249
TvY486_0004160	hypothetical protein, conserved in T.vivax	Fam32	503.662	59.058	-3.09225	9.56201	-11.491	5e-05	0.000205689
TvY486_0028840	hypothetical protein, conserved in T. vivax		138.851	16.3096	-3.08974	9.54649	-9.37665	5e-05	0.000205689
TvY486_0040150	hypothetical protein, conserved in T.vivax		532.024	62.4946	-3.08969	9.54618	-11.0163	5e-05	0.000205689
TvY486_0013330	hypothetical protein, conserved in T. vivax		235.945	27.7893	-3.08585	9.52247	-11.5763	5e-05	0.000205689
TvY486_0014950	hypothetical protein, conserved in T. vivax	Fam30	372.618	45.2578	-3.04146	9.25048	-11.3798	5e-05	0.000205689
TvY486_0022710	hypothetical protein, conserved in T. vivax	Fam30	195.435	23.7717	-3.03938	9.23783	-11.0751	5e-05	0.000205689
TvY486_0014260	hypothetical protein, conserved in T. vivax	Fam31	202.027	24.6181	-3.03675	9.22185	-10.9421	5e-05	0.000205689
TvY486_0701670	hypothetical protein, conserved		386.398	47.1903	-3.03353	9.2023	-11.1046	5e-05	0.000205689
TvY486_0901850	hypothetical protein, conserved		173.283	21.1853	-3.03199	9.19296	-2.9784	0.00015	0.000569779
TvY486_0020520	hypothetical protein, conserved in T. vivax		327.774	40.1919	-3.02772	9.16709	-10.5441	5e-05	0.000205689
TvY486_0045430	hypothetical protein, conserved (fragment)		307.756	38.3876	-3.00308	9.01849	-11.3098	5e-05	0.000205689
TvY486_0044580	hypothetical protein, conserved in T. vivax		1270.73	159.018	-2.9984	8.9904	-11.343	5e-05	0.000205689
TvY486_0041310	hypothetical protein, conserved in T. vivax		243.689	30.5597	-2.99534	8.97206	-11.2393	5e-05	0.000205689
TvY486_0022220	hypothetical protein, conserved in T. vivax		209.7	26.6682	-2.97513	8.8514	-9.49736	5e-05	0.000205689
TvY486_0030070	hypothetical protein, conserved in T. vivax		255.207	32.5794	-2.96964	8.81876	-10.6733	5e-05	0.000205689
TvY486_0019560	hypothetical protein, conserved in T. vivax		555.604	71.2876	-2.96233	8.7754	-10.9929	5e-05	0.000205689
TvY486_0018980	hypothetical protein, conserved in T. vivax		173.532	22.2773	-2.96156	8.77084	-10.0807	5e-05	0.000205689
TvY486_0001810	hypothetical protein, conserved in T. vivax, (fragment)		146.97	19.1904	-2.93706	8.62632	-6.83877	5e-05	0.000205689
TvY486_0036500	hypothetical protein, conserved in T. vivax	Fam30	71.8257	9.40281	-2.93334	8.60448	-9.00093	5e-05	0.000205689
TvY486_0024340	hypothetical protein, conserved in T. vivax	Fam34	2178.61	290.815	-2.90524	8.44042	-8.386	5e-05	0.000205689
TvY486_0044100	hypothetical protein, conserved in T. vivax		215.461	28.7708	-2.90475	8.43757	-9.949	5e-05	0.000205689
TvY486_0016640	hypothetical protein, conserved in T. vivax, (fragment)		123.577	16.7263	-2.88521	8.32444	-10.457	5e-05	0.000205689
TvY486_0032170	hypothetical protein, conserved in T. vivax	Fam30	169.155	23.0254	-2.87705	8.27742	-10.8455	5e-05	0.000205689
TvY486_0029920	hypothetical protein, conserved in T. vivax, (fragment)		80.7595	11.081	-2.86554	8.21132	-7.45119	5e-05	0.000205689
TvY486_0014420	hypothetical protein, conserved in T. vivax		111.122	15.5388	-2.83819	8.05532	-7.81369	5e-05	0.000205689
TvY486_0002880	variant surface glycoprotein, (VSG), putative	Fam23	22.7873	3.20198	-2.8312	8.01569	-5.02662	5e-05	0.000205689
TvY486_0008005	hypothetical protein, conserved in T. vivax		125.686	17.6786	-2.82975	8.00749	-5.99806	5e-05	0.000205689
TvY486_0003760	hypothetical protein, conserved in T. vivax		1035.72	147.12	-2.81557	7.92743	-10.6545	5e-05	0.000205689
TvY486_0020570	hypothetical protein, conserved in T.vivax		232.908	33.1653	-2.81202	7.90746	-8.86105	5e-05	0.000205689
TvY486_0027130	hypothetical protein, conserved in T. vivax	Fam32	285.464	40.753	-2.80833	7.88672	-10.1827	5e-05	0.000205689
TvY486_0044700	hypothetical protein, conserved in T. vivax	Fam30	91.1762	13.3121	-2.77592	7.70573	-9.62493	5e-05	0.000205689
TvY486_0001010	hypothetical protein, conserved in T. vivax		125.804	18.3841	-2.77465	7.69868	-10.5239	5e-05	0.000205689
TvY486_0008290	hypothetical protein		15.8201	2.3207	-2.76913	7.66808	-3.66396	5e-05	0.000205689
TvY486_0907650	kinesin, putative		634.543	93.5321	-2.76218	7.62964	-9.94339	5e-05	0.000205689
TvY486_0043780	hypothetical protein, conserved in T. vivax	Fam32	421.359	62.1493	-2.76124	7.62445	-10.5142	5e-05	0.000205689
TvY486_0035970	hypothetical protein, conserved in T. vivax	Fam34	285.425	42.1504	-2.7595	7.61484	-10.5881	5e-05	0.000205689
TvY486_0003105	hypothetical protein, conserved in T. vivax, (fragment)		14.0644	2.08355	-2.75493	7.58964	-4.38503	5e-05	0.000205689
TvY486_0020730	hypothetical protein, conserved in T. vivax	Fam30	95.3729	14.1971	-2.74798	7.55139	-9.65251	5e-05	0.000205689
TvY486_0023450	hypothetical protein, conserved in T. vivax		232.237	34.6854	-2.7432	7.52515	-10.2873	5e-05	0.000205689
TvY486_0037620	hypothetical protein, conserved in T.vivax		77.7484	11.6735	-2.73558	7.4834	-6.88898	5e-05	0.000205689
TvY486_0011350	hypothetical protein, conserved in T. vivax		117.699	17.8265	-2.72301	7.41478	-8.27824	5e-05	0.000205689
TvY486_0016010	hypothetical protein, conserved in T. vivax, (fragment)		265.435	40.9171	-2.69758	7.27694	-8.09264	5e-05	0.000205689
TvY486_0045330	hypothetical protein, conserved in T. vivax	Fam38	234.884	36.6466	-2.6802	7.18347	-8.82079	5e-05	0.000205689
TvY486_0030250	hypothetical protein, conserved in T.vivax		166.397	26.0224	-2.6768	7.16526	-7.88751	5e-05	0.000205689
TvY486_0006100	hypothetical protein, conserved in T. vivax	Fam30	101.376	16.0075	-2.66289	7.09098	-9.56765	5e-05	0.000205689
TvY486_0603710	glyceraldehyde 3-phosphate dehydrogenase, putative		3225.96	509.436	-2.66276	7.09029	-8.22267	5e-05	0.000205689
TvY486_0700030	hypothetical protein, conserved in T. vivax, (fragment)		326.161	51.7783	-2.65517	7.04993	-10.1723	5e-05	0.000205689
TvY486_0040160	hypothetical protein, conserved in T. vivax	Fam28	488.674	78.2634	-2.64246	6.98259	-9.33709	5e-05	0.000205689
TvY486_0019760	hypothetical protein, conserved in T. vivax		4.37144	0.702424	-2.63769	6.95741	-2.22636	0.0042	0.0113216
TvY486_0013630	hypothetical protein, conserved in T. vivax		426.086	68.6345	-2.63414	6.93869	-10.143	5e-05	0.000205689
TvY486_0007990	hypothetical protein, conserved in T. vivax		129.1	21.1926	-2.60686	6.79572	-7.24176	5e-05	0.000205689
TvY486_0018310	hypothetical protein, conserved in T.vivax	Fam38	79.241	13.0119	-2.60641	6.79337	-5.7497	5e-05	0.000205689
TvY486_0016160	hypothetical protein		221.79	36.4744	-2.60423	6.78201	-9.97734	5e-05	0.000205689
TvY486_0021210	hypothetical protein, conserved in T. vivax		32.5363	5.36151	-2.60134	6.76697	-5.50828	5e-05	0.000205689
TvY486_0012790	hypothetical protein, conserved in T. vivax	Fam42	90.8174	14.9783	-2.6001	6.76052	-8.00192	5e-05	0.000205689
TvY486_1006840	glyceraldehyde 3-phosphate dehydrogenase, cytosolic, putative		1081.95	179.082	-2.59493	6.73366	-9.78226	5e-05	0.000205689
TvY486_0039510	hypothetical protein, conserved in T. vivax		2437.08	403.945	-2.59292	6.72323	-9.36357	5e-05	0.000205689
TvY486_1105830	hypothetical protein, unlikely		24.0649	4.02178	-2.58102	6.66166	-2.34029	0.00095	0.00303218
TvY486_0028660	hypothetical protein, conserved in T. vivax		137.004	23.0268	-2.57283	6.61945	-9.11933	5e-05	0.000205689
TvY486_0015290	hypothetical protein, conserved in T. vivax		123.512	20.7754	-2.5717	6.61364	-7.03653	5e-05	0.000205689
TvY486_0043300	hypothetical protein, conserved in T. vivax		3.31888	0.559724	-2.56791	6.59416	-2.23081	0.00435	0.011682
TvY486_0016430	hypothetical protein, conserved in T. vivax, (fragment)		208.831	35.2799	-2.56542	6.58138	-7.28629	5e-05	0.000205689
TvY486_0012770	hypothetical protein, conserved in T. vivax		224.475	38.15	-2.5568	6.53723	-7.83193	5e-05	0.000205689
TvY486_0907660	hypothetical protein		563.531	96.6719	-2.54333	6.46853	-3.96235	5e-05	0.000205689
TvY486_0802930	glycerol-3-phosphate dehydrogenase [NAD+], glycosomal, putative		1730.1	297.721	-2.53882	6.44561	-8.81578	5e-05	0.000205689
TvY486_0012150	hypothetical protein, conserved		194.954	33.7546	-2.52998	6.4008	-7.08461	5e-05	0.000205689
TvY486_0032410	hypothetical protein, conserved in T. vivax		145.575	25.2442	-2.52774	6.38947	-9.50626	5e-05	0.000205689
TvY486_0044820	hypothetical protein, conserved in T. vivax	Fam37	86.495	15.0105	-2.52665	6.38396	-6.80127	5e-05	0.000205689
TvY486_0000510	hypothetical protein, conserved in T. vivax		101.82	17.9002	-2.50798	6.28996	-8.75779	5e-05	0.000205689
TvY486_0002120	hypothetical protein, conserved in T.vivax	Fam32	377.863	67.4267	-2.48647	6.18253	-9.52034	5e-05	0.000205689
TvY486_0803870	nucleoside phosphorylase, putative		390.202	69.704	-2.48491	6.17478	-9.49167	5e-05	0.000205689
TvY486_0019140	hypothetical protein, conserved in T. vivax	Fam38	106.41	19.3418	-2.45984	6.05081	-6.76669	5e-05	0.000205689
TvY486_0016940	hypothetical protein, conserved in T. vivax		330.105	60.2569	-2.45373	6.02079	-9.17504	5e-05	0.000205689
TvY486_0706078	hypothetical protein, conserved	Fam78	101.159	18.5572	-2.44658	5.98575	-2.90931	5e-05	0.000205689
TvY486_0000090	hypothetical protein, conserved in T. vivax	Fam30	63.0313	11.584	-2.44394	5.97284	-7.74352	5e-05	0.000205689
TvY486_0001740	hypothetical protein, conserved in T. vivax	Fam30	191.762	35.4401	-2.43586	5.93341	-9.3592	5e-05	0.000205689
TvY486_0045860	hypothetical protein, conserved in T. vivax		69.2423	12.8334	-2.43175	5.91341	-8.07687	5e-05	0.000205689
TvY486_0027380	variant surface glycoprotein, (VSG), putative	Fam23	201.187	37.3355	-2.42992	5.90451	-8.9192	5e-05	0.000205689
TvY486_0011750	hypothetical protein, conserved in T. vivax	Fam29	72.3884	13.4839	-2.42452	5.8783	-6.07333	5e-05	0.000205689
TvY486_0028170	variant surface glycoprotein, (VSG), putative	Fam23	212.413	39.9953	-2.40897	5.80314	-9.16869	5e-05	0.000205689
TvY486_0006230	hypothetical protein, conserved in T. vivax		225.63	42.5292	-2.40743	5.79572	-7.84957	5e-05	0.000205689
TvY486_0001950	hypothetical protein, conserved in T. vivax		83.4693	15.946	-2.38805	5.70278	-7.20558	5e-05	0.000205689
TvY486_0803150	hypothetical protein, conserved		84.8557	16.3483	-2.37587	5.64476	-3.05499	5e-05	0.000205689
TvY486_0025310	variant surface glycoprotein, (VSG), putative	Fam23	188.692	36.4775	-2.37095	5.6214	-7.93399	5e-05	0.000205689
TvY486_0010310	hypothetical protein, conserved in T. vivax	Fam32	155.847	30.564	-2.35023	5.52358	-8.12868	5e-05	0.000205689
TvY486_0000990	hypothetical protein, conserved in T. vivax		127.904	25.1098	-2.34874	5.51658	-8.85693	5e-05	0.000205689
TvY486_0803860	hypothetical protein, unlikely		767.855	151.348	-2.34297	5.48951	-5.91009	5e-05	0.000205689
TvY486_0400250	serine/threonine phosphatase, putative		114.112	22.6026	-2.33589	5.45638	-7.03288	5e-05	0.000205689
TvY486_0003690	hypothetical protein, conserved in T. vivax		127.724	25.7977	-2.30772	5.32557	-8.01318	5e-05	0.000205689
TvY486_0035010	hypothetical protein, conserved in T. vivax		495.568	100.151	-2.30691	5.32183	-8.44986	5e-05	0.000205689
TvY486_0029750	hypothetical protein, conserved in T. vivax	Fam30	156.595	31.7695	-2.30133	5.29612	-9.00096	5e-05	0.000205689
TvY486_0036790	hypothetical protein, conserved in T. vivax		33.5006	6.81278	-2.29787	5.28021	-6.51071	5e-05	0.000205689
TvY486_1013590	pyruvate kinase 1, putative, (fragment)		1718.82	349.903	-2.29639	5.27341	-8.1415	5e-05	0.000205689
TvY486_0032490	hypothetical protein, conserved in T.vivax		83.9245	17.1317	-2.29242	5.25519	-7.4638	5e-05	0.000205689
TvY486_0002170	hypothetical protein, conserved in T. vivax		476.87	97.4	-2.2916	5.25143	-8.97346	5e-05	0.000205689
TvY486_0022700	hypothetical protein, conserved in T.vivax		158.249	32.5181	-2.28288	5.21154	-7.66753	5e-05	0.000205689
TvY486_1002910	enolase, putative		3420.71	715.687	-2.2569	5.0936	-6.26406	5e-05	0.000205689
TvY486_0030720	hypothetical protein, conserved in T. vivax	Fam29	126.476	26.4732	-2.25626	5.09071	-7.07263	5e-05	0.000205689
TvY486_0904230	hypothetical protein, conserved		435.842	92.1054	-2.24245	5.02858	-8.78242	5e-05	0.000205689
TvY486_0027870	hypothetical protein, conserved in T. vivax	Fam30	107.67	22.9423	-2.23053	4.97526	-8.06048	5e-05	0.000205689
TvY486_0003005	hypothetical protein, conserved in T. vivax		23.5116	5.02529	-2.2261	4.95552	-1.02941	0.00735	0.0184569
TvY486_0017830	hypothetical protein, conserved in T. vivax, (fragment)		62.2982	13.3962	-2.21737	4.91673	-6.11491	5e-05	0.000205689
TvY486_0906350	transporter, putative		175.848	37.8542	-2.21581	4.90981	-8.6411	5e-05	0.000205689
TvY486_0011690	hypothetical protein, conserved in T. vivax		250.263	54.0449	-2.21122	4.88949	-7.38515	5e-05	0.000205689
TvY486_1002920	enolase, putative, (fragment)		1349.54	293.457	-2.20124	4.84546	-6.10982	5e-05	0.000205689
TvY486_0501440	hypothetical protein, conserved		232.974	50.9716	-2.19241	4.80666	-8.18844	5e-05	0.000205689
TvY486_0039500	hypothetical protein, conserved in T. vivax	Fam42	194.352	42.7595	-2.18436	4.77143	-7.51374	5e-05	0.000205689
TvY486_0037600	hypothetical protein, conserved in T. vivax	Fam30	120.585	26.6167	-2.17964	4.75083	-8.38333	5e-05	0.000205689
TvY486_0039550	hypothetical protein, conserved in T. vivax	Fam36	136.158	30.1267	-2.17617	4.73572	-8.3243	5e-05	0.000205689
TvY486_0024150	hypothetical protein, conserved in T. vivax		3177.93	703.156	-2.17617	4.73572	-5.8758	5e-05	0.000205689
TvY486_0701310	hypothetical protein, conserved		94.9177	21.4527	-2.14552	4.60326	-7.3219	5e-05	0.000205689
TvY486_0301870	hypothetical protein, conserved (fragment)		497.647	113.018	-2.13857	4.57348	-7.48064	5e-05	0.000205689
TvY486_0019680	hypothetical protein, conserved in T. vivax	Fam36	245.653	56.1594	-2.12902	4.53273	-8.37672	5e-05	0.000205689
TvY486_0036780	hypothetical protein, conserved in T. vivax		23.5067	5.39267	-2.124	4.51138	-2.27505	0.00025	0.000910113
TvY486_0017880	hypothetical protein, conserved in T. vivax	Fam42	130.268	29.9186	-2.12237	4.50445	-8.31306	5e-05	0.000205689
TvY486_0030370	hypothetical protein, conserved in T. vivax	Fam34	333.264	76.8634	-2.1163	4.47873	-8.0096	5e-05	0.000205689
TvY486_0806260	guanine deaminase, putative		469.78	108.353	-2.11624	4.47847	-8.26333	5e-05	0.000205689
TvY486_1005670	fructose-bisphosphate aldolase, glycosomal, putative		1224.98	283.505	-2.11131	4.45763	-7.6212	5e-05	0.000205689
TvY486_0039490	hypothetical protein, conserved in T. vivax		136.817	31.7307	-2.1083	4.44493	-3.57836	5e-05	0.000205689
TvY486_0015280	hypothetical protein, conserved in T. vivax	Fam29	70.0431	16.5464	-2.08172	4.33356	-5.98848	5e-05	0.000205689
TvY486_0040000	hypothetical protein, conserved in T. vivax	Fam29	124.596	29.8215	-2.06283	4.25527	-6.94469	5e-05	0.000205689
TvY486_0806640	hypothetical protein		280.141	67.2269	-2.05904	4.23965	-3.12468	5e-05	0.000205689
TvY486_1011770	hypothetical protein		395.782	95.1044	-2.05712	4.23174	-4.77068	5e-05	0.000205689
TvY486_0039540	variant surface glycoprotein, (VSG), putative	Fam23	848.171	203.893	-2.05654	4.22936	-7.63656	5e-05	0.000205689
TvY486_1003700	aspartate aminotransferase, putative		1780.45	428.217	-2.05583	4.22644	-6.83157	5e-05	0.000205689
TvY486_0042780	hypothetical protein, conserved in T. vivax		376.218	91.7351	-2.03602	4.14538	-7.74932	5e-05	0.000205689
TvY486_0802290	hypothetical protein, unlikely		123.41	30.1133	-2.03499	4.14118	-1.97958	0.0007	0.0023087
TvY486_0602500	hypothetical protein		23.5908	5.76371	-2.03316	4.13374	-2.72061	5e-05	0.000205689
TvY486_0024800	hypothetical protein, conserved in T. vivax		83.1529	20.4409	-2.02431	4.09783	-6.31981	5e-05	0.000205689
TvY486_1101740	hypothetical protein, conserved (fragment)	Fam72	138.206	34.0217	-2.02229	4.08966	-7.74258	5e-05	0.000205689
TvY486_0015720	hypothetical protein, conserved in T. vivax		1290.67	318.227	-2.02	4.0804	-8.00748	5e-05	0.000205689
TvY486_0001730	hypothetical protein, conserved in T. vivax	Fam30	62.8381	15.5379	-2.01585	4.06365	-7.28851	5e-05	0.000205689
TvY486_0016580	leucine-rich repeat protein, putative		9.56844	2.39602	-1.99764	3.99057	-5.29524	5e-05	0.000205689
TvY486_0043680	adenosine transporter, putative	Fam61	581.747	145.989	-1.99453	3.97815	-7.47401	5e-05	0.000205689
TvY486_0004538	hypothetical protein, conserved in T. vivax		20.326	5.10175	-1.99426	3.97707	-3.15594	5e-05	0.000205689
TvY486_0015240	hypothetical protein, conserved in T. vivax, (fragment)		25.2129	6.33291	-1.99322	3.97293	-2.99605	5e-05	0.000205689
TvY486_0035990	receptor-type adenylate cyclase GRESAG 4, putative	Fam51	118.797	29.8767	-1.9914	3.96567	-7.61861	5e-05	0.000205689
TvY486_0016570	leucine-rich repeat protein, putative		7.61599	1.91693	-1.99023	3.96102	-3.63169	5e-05	0.000205689
TvY486_0009550	receptor-type adenylate cyclase GRESAG 4, putative, (fragment)	Fam51	83.786	21.1941	-1.98305	3.93249	-7.27133	5e-05	0.000205689
TvY486_0029730	hypothetical protein, conserved in T. vivax		344.026	87.0656	-1.98234	3.92967	-7.73716	5e-05	0.000205689
TvY486_0041770	hypothetical protein, conserved in T. vivax	Fam30	71.6478	18.1349	-1.98215	3.92892	-6.88788	5e-05	0.000205689
TvY486_0014410	hypothetical protein, conserved in T. vivax, (fragment)	Fam29	37.5978	9.56427	-1.97492	3.90031	-4.35413	5e-05	0.000205689
TvY486_0010290	hypothetical protein, conserved in T. vivax		73.6809	18.7788	-1.97219	3.88953	-6.12791	5e-05	0.000205689
TvY486_0041940	hypothetical protein, conserved in T. vivax		2.57148	0.65754	-1.96745	3.87086	-2.02705	0.00065	0.00216076
TvY486_0019750	hypothetical protein, conserved in T. vivax		8.7982	2.25495	-1.96411	3.85773	-2.11144	0.00055	0.00186139
TvY486_0000650	receptor-type adenylate cyclase GRESAG, putative	Fam51	308.96	79.3907	-1.96038	3.84309	-6.93594	5e-05	0.000205689
TvY486_0036690	hypothetical protein, conserved in T. vivax	Fam39	136.789	35.1651	-1.95974	3.84058	-7.49951	5e-05	0.000205689
TvY486_0018370	hypothetical protein, conserved in T. vivax	Fam34	317.946	81.8317	-1.95805	3.83396	-7.44528	5e-05	0.000205689
TvY486_0000280	hypothetical protein, conserved in T. vivax		364.045	93.7346	-1.95746	3.83165	-6.71373	5e-05	0.000205689
TvY486_0007740	hypothetical protein, conserved in T. vivax		5.66568	1.46878	-1.94763	3.79326	-1.87321	0.0038	0.0103737
TvY486_0013730	hypothetical protein, conserved in T. vivax	Fam29	65.2749	17.0145	-1.93976	3.76267	-5.53039	5e-05	0.000205689
TvY486_0005810	hypothetical protein, conserved in T. vivax		40.6495	10.6969	-1.92604	3.70963	-4.6842	5e-05	0.000205689
TvY486_0008690	hypothetical protein, conserved in T. vivax, (fragment)		134.502	35.4488	-1.92382	3.70108	-6.69506	5e-05	0.000205689
TvY486_1011760	RNA-binding protein, putative		307.088	81.1114	-1.92068	3.68901	-3.6164	5e-05	0.000205689
TvY486_0008720	hypothetical protein, conserved in T. vivax	Fam37	63.6623	16.9992	-1.90497	3.62891	-5.39942	5e-05	0.000205689
TvY486_0039130	hypothetical protein, conserved in T. vivax		108.962	29.1058	-1.90444	3.62689	-7.0211	5e-05	0.000205689
TvY486_0023840	hypothetical protein, conserved in T. vivax	Fam30	42.8967	11.5235	-1.89629	3.59592	-6.48841	5e-05	0.000205689
TvY486_0036530	hypothetical protein, conserved in T.vivax	Fam29	42.219	11.3869	-1.89052	3.57407	-5.25626	5e-05	0.000205689
TvY486_0014250	hypothetical protein, conserved in T. vivax	Fam39	364.073	98.2966	-1.88901	3.56836	-6.58885	5e-05	0.000205689
TvY486_0905090	hypothetical protein		33.9352	9.24998	-1.87526	3.5166	-3.37766	5e-05	0.000205689
TvY486_1001370	hypoxanthine-guanine phosphoribosyltransferase, putative		308.253	84.0417	-1.87494	3.5154	-6.80038	5e-05	0.000205689
TvY486_0701320	hypothetical protein		103.37	28.2017	-1.87396	3.51173	-3.7204	5e-05	0.000205689
TvY486_0043790	hypothetical protein		247.161	67.5295	-1.87186	3.50386	-7.36698	5e-05	0.000205689
TvY486_0020980	hypothetical protein, conserved in T. vivax		167.676	46.0721	-1.86371	3.47341	-7.37091	5e-05	0.000205689
TvY486_0031200	hypothetical protein, conserved in T.vivax	Fam30	22.7951	6.26617	-1.86307	3.47103	-4.89935	5e-05	0.000205689
TvY486_0032760	hypothetical protein, conserved in T. vivax	Fam30	234.102	64.5974	-1.85759	3.45064	-7.28977	5e-05	0.000205689
TvY486_0007180	hypothetical protein, conserved in T. vivax		144.504	40.0273	-1.85205	3.43009	-6.45348	5e-05	0.000205689
TvY486_0403900	UDP-Gal or UDP-GlcNAc-dependent glycosyltransferase, putative		131.067	36.5174	-1.84365	3.39905	-6.56032	5e-05	0.000205689
TvY486_0010370	hypothetical protein, conserved in T. vivax	Fam37	112.003	31.2904	-1.83974	3.38464	-5.93078	5e-05	0.000205689
TvY486_0803320	hypothetical protein, conserved		71.4605	19.9829	-1.83838	3.37964	-5.06621	5e-05	0.000205689
TvY486_0030260	hypothetical protein, conserved in T. vivax		160.852	44.981	-1.83835	3.37953	-6.93715	5e-05	0.000205689
TvY486_0403720	hypothetical protein, unlikely		84.763	23.7143	-1.83768	3.37707	-2.71468	5e-05	0.000205689
TvY486_0027430	receptor-type adenylate cyclase, putative, (fragment)	Fam51	77.3235	21.6669	-1.83541	3.36873	-6.7411	5e-05	0.000205689
TvY486_0604460	hypothetical protein		78.1157	22.1488	-1.81838	3.30651	-2.40608	0.00025	0.000910113
TvY486_0044430	hypothetical protein, conserved in T. vivax		91.2127	25.9099	-1.81573	3.29688	-5.8104	5e-05	0.000205689
TvY486_0034990	hypothetical protein, conserved in T. vivax		423.703	120.427	-1.8149	3.29386	-7.25216	5e-05	0.000205689
TvY486_0033030	hypothetical protein, conserved		350.385	99.9922	-1.80906	3.2727	-7.04481	5e-05	0.000205689
TvY486_0006330	variant surface glycoprotein, (VSG), putative	Fam23	147.117	42.1878	-1.80207	3.24746	-6.58021	5e-05	0.000205689
TvY486_0601720	4-methyl-5(beta-hydroxyethyl)-thiazole monophosphate synthesis protein, putative		608.378	178.541	-1.76871	3.12834	-6.78409	5e-05	0.000205689
TvY486_0035600	hypothetical protein, conserved in T. vivax, (fragment)		79.3954	23.3121	-1.76798	3.12575	-6.17323	5e-05	0.000205689
TvY486_0903450	hypothetical protein		106.431	31.2608	-1.7675	3.12406	-2.10247	0.00055	0.00186139
TvY486_0033210	hypothetical protein, conserved in T. vivax	Fam29	33.0351	9.7421	-1.76169	3.10355	-4.20998	5e-05	0.000205689
TvY486_1003680	aspartate aminotransferase, putative, (fragment)		991.689	292.892	-1.75952	3.09591	-6.86672	5e-05	0.000205689
TvY486_0011440	variant surface glycoprotein, (VSG), putative	Fam23	54.0946	16.24	-1.73594	3.01349	-5.2199	5e-05	0.000205689
TvY486_0807700	amino acid transporter	Fam54	462.133	138.873	-1.73455	3.00866	-6.81029	5e-05	0.000205689
TvY486_0001420	hypothetical protein, conserved in T. vivax, (fragment)		100.311	30.3243	-1.72593	2.97883	-6.78468	5e-05	0.000205689
TvY486_0031450	hypothetical protein, conserved in T. vivax	Fam30	211.029	63.8274	-1.72519	2.97628	-6.76638	5e-05	0.000205689
TvY486_0040640	hypothetical protein, conserved in T. vivax		31.5163	9.54643	-1.72306	2.96894	-5.03279	5e-05	0.000205689
TvY486_0039220	glycosomal phosphoenolpyruvate carboxykinase, putative		414.528	125.838	-1.7199	2.95806	-6.71336	5e-05	0.000205689
TvY486_0900100	hypothetical protein, conserved (fragment)		264.154	80.4177	-1.71579	2.94394	-6.87544	5e-05	0.000205689
TvY486_0010070	variant surface glycoprotein, (VSG), putative	Fam23	69.3542	21.2501	-1.70652	2.91221	-5.82566	5e-05	0.000205689
TvY486_1109320	hypothetical protein, conserved in T. vivax, (fragment)	Fam42	108.976	33.3938	-1.70636	2.91166	-6.71126	5e-05	0.000205689
TvY486_0028505	hypothetical protein, conserved in T. vivax, (fragment)		107.678	33.0296	-1.7049	2.90668	-5.37459	5e-05	0.000205689
TvY486_0803140	hypothetical protein		44.3532	13.6764	-1.69735	2.881	-2.47124	5e-05	0.000205689
TvY486_0045650	hypothetical protein, conserved in T.vivax		151.333	46.9525	-1.68845	2.85086	-6.20904	5e-05	0.000205689
TvY486_0035050	iron/ascorbate oxidoreductase family protein	Fam68	305.074	94.7595	-1.68682	2.84536	-6.61528	5e-05	0.000205689
TvY486_0029610	receptor-type adenylate cyclase GRESAG 4, putative	Fam51	2526.47	785.013	-1.68633	2.84371	-3.16308	5e-05	0.000205689
TvY486_0906060	glycerol kinase, glycosomal, putative		734.558	229.034	-1.68131	2.8268	-6.09241	5e-05	0.000205689
TvY486_0040710	hypothetical protein, conserved in T.vivax	Fam31	94.0573	29.3567	-1.67985	2.8219	-6.18707	5e-05	0.000205689
TvY486_0501690	hypothetical protein, conserved		48.045	15.0665	-1.67304	2.79906	-5.84736	5e-05	0.000205689
TvY486_0041470	hypothetical protein, conserved	Fam77	67.7654	21.3618	-1.66552	2.77396	-5.29423	5e-05	0.000205689
TvY486_0404470	hypothetical protein, conserved		92.5498	29.1746	-1.66552	2.77396	-6.4732	5e-05	0.000205689
TvY486_0027040	hypothetical protein, conserved in T. vivax		26.4916	8.39747	-1.65751	2.74734	-3.34504	5e-05	0.000205689
TvY486_1001420	hypothetical protein, conserved		131.121	41.5643	-1.65748	2.74724	-5.25035	5e-05	0.000205689
TvY486_0011830	hypothetical protein, conserved in T. vivax	Fam30	129.062	41.0857	-1.65136	2.72699	-6.63276	5e-05	0.000205689
TvY486_0016950	hypothetical protein, conserved in T. vivax		32.1612	10.2469	-1.65013	2.72293	-3.69926	5e-05	0.000205689
TvY486_0025540	hypothetical protein, conserved in T. vivax		31.2975	10.029	-1.64188	2.69577	-4.2592	5e-05	0.000205689
TvY486_0002980	hypothetical protein, conserved in T. vivax, (fragment)		19.4179	6.25185	-1.63503	2.67332	-3.02315	5e-05	0.000205689
TvY486_0007190	hypothetical protein, conserved in T. vivax		35.2222	11.3934	-1.62829	2.65133	-4.11332	5e-05	0.000205689
TvY486_0403970	receptor-type adenylate cyclase GRESAG 4, putative, (fragment)	Fam51	201.99	65.7318	-1.61962	2.62317	-6.26116	5e-05	0.000205689
TvY486_0001320	hypothetical protein, conserved in T. vivax		62.6488	20.3935	-1.61918	2.62174	-4.67113	5e-05	0.000205689
TvY486_0602490	hypothetical protein, conserved		140.496	45.7747	-1.61791	2.61763	-6.47506	5e-05	0.000205689
TvY486_1116750	hypothetical protein		304.316	99.353	-1.61493	2.608	-3.60494	5e-05	0.000205689
TvY486_0034320	hypothetical protein, conserved in T. vivax	Fam31	27.2338	8.92785	-1.60902	2.58895	-3.50614	5e-05	0.000205689
TvY486_0040490	variant surface glycoprotein, (VSG), putative	Fam23	111.932	36.6986	-1.60882	2.5883	-6.10229	5e-05	0.000205689
TvY486_0007350	hypothetical protein, conserved in T. vivax, (pseudogene)	Fam30	33.5809	11.0398	-1.60493	2.5758	-5.12354	5e-05	0.000205689
TvY486_0005120	hypothetical protein, conserved in T. vivax	Fam30	20.6312	6.7956	-1.60215	2.56688	-4.66042	5e-05	0.000205689
TvY486_0038940	hypothetical protein, conserved in T. vivax	Fam38	96.2404	31.7284	-1.60087	2.56278	-5.37235	5e-05	0.000205689
TvY486_0028510	hypothetical protein, conserved in T. vivax		93.3398	30.8261	-1.59834	2.55469	-5.59985	5e-05	0.000205689
TvY486_0012530	hypothetical protein, conserved in T. vivax	Fam49	69.7995	23.064	-1.59758	2.55226	-5.03979	5e-05	0.000205689
TvY486_0042250	hypothetical protein, conserved in T. vivax	Fam31	102.894	34.0093	-1.59716	2.55092	-6.08926	5e-05	0.000205689
TvY486_0022250	hypothetical protein, conserved in T. vivax		61.073	20.1934	-1.59665	2.54929	-5.33763	5e-05	0.000205689
TvY486_0040440	hypothetical protein, conserved in T.vivax	Fam29	45.5798	15.1372	-1.5903	2.52905	-4.36581	5e-05	0.000205689
TvY486_0704630	hypothetical protein, unlikely		367.199	122.084	-1.58868	2.5239	-2.4586	0.0001	0.000392955
TvY486_0500010	hypothetical protein, unlikely		58.2086	19.3832	-1.58642	2.51673	-3.56101	5e-05	0.000205689
TvY486_1013270	hypothetical protein, conserved (pseudogene)		60.8382	20.2762	-1.58519	2.51283	-5.8644	5e-05	0.000205689
TvY486_0404520	Repressor of differentiation kinase 2, putative (RDK2)		224.472	74.8702	-1.58407	2.50928	-6.31415	5e-05	0.000205689
TvY486_0044730	hypothetical protein, conserved in T. vivax	Fam39	59.7573	19.9632	-1.58177	2.502	-6.13968	5e-05	0.000205689
TvY486_0403590	receptor-type adenylate cyclase GRESAG 4, putative, (fragment)	Fam51	233.655	78.6097	-1.5716	2.46993	-5.52555	5e-05	0.000205689
TvY486_0027590	protein kinase, putative		170.723	57.4857	-1.57038	2.46609	-5.68828	5e-05	0.000205689
TvY486_1102400	hypothetical protein, conserved		119.927	40.4714	-1.56718	2.45605	-4.75996	5e-05	0.000205689
TvY486_0040690	haptoglobin-hemoglobin receptor, putative		67.207	22.7082	-1.5654	2.45048	-5.16681	5e-05	0.000205689
TvY486_0031780	hypothetical protein, conserved		90.7983	30.7272	-1.56315	2.44344	-6.13096	5e-05	0.000205689
TvY486_0004540	hypothetical protein, conserved in T. vivax, (fragment)	Fam30	25.6665	8.69216	-1.5621	2.44016	-4.2028	5e-05	0.000205689
TvY486_1116770	amino acid transporter, putative	Fam54	151.096	51.2649	-1.55942	2.43179	-6.03293	5e-05	0.000205689
TvY486_0802040	hypothetical protein (fragment)		94.9031	32.2144	-1.55875	2.4297	-3.77794	5e-05	0.000205689
TvY486_0015070	hypothetical protein, conserved in T. vivax	Fam29	122.188	41.5486	-1.55623	2.42185	-4.63826	5e-05	0.000205689
TvY486_0015210	hypothetical protein, conserved in T. vivax, (fragment)		49.256	16.8086	-1.5511	2.40591	-5.07367	5e-05	0.000205689
TvY486_0042890	hypothetical protein, conserved in T. vivax	Fam32	225.162	77.0396	-1.54729	2.39411	-6.12269	5e-05	0.000205689
TvY486_1011510	hypothetical protein, conserved		96.579	33.047	-1.54719	2.3938	-6.15872	5e-05	0.000205689
TvY486_0201540	esterase, putative, (fragment)		335.289	115.253	-1.5406	2.37345	-5.5122	5e-05	0.000205689
TvY486_0301600	succinyl-CoA synthetase alpha subunit, putative		846.593	293.325	-1.52917	2.33836	-5.99179	5e-05	0.000205689
TvY486_0700920	hypothetical protein, conserved (fragment)		78.1918	27.1224	-1.52753	2.33335	-6.1492	5e-05	0.000205689
TvY486_0403730	hypothetical protein, conserved		162.683	56.5928	-1.52338	2.32069	-5.93388	5e-05	0.000205689
TvY486_1117450	hypothetical protein		87.6865	30.544	-1.52147	2.31487	-4.69731	5e-05	0.000205689
TvY486_0037640	hypothetical protein, conserved in T. vivax	Fam37	107.174	37.3569	-1.52051	2.31195	-4.63188	5e-05	0.000205689
TvY486_0004490	hypothetical protein, conserved in T. vivax		143.197	49.9187	-1.52035	2.31146	-5.80091	5e-05	0.000205689
TvY486_0025930	hypothetical protein, conserved in T. vivax		176.068	61.7227	-1.51226	2.28693	-5.56514	5e-05	0.000205689
TvY486_0012580	hypothetical protein, conserved in T. vivax	Fam38	40.9204	14.3538	-1.51138	2.28427	-3.48049	5e-05	0.000205689
TvY486_1011750	RNA-binding protein, putative		190.849	67.2894	-1.50398	2.26196	-2.6281	5e-05	0.000205689
TvY486_0036710	hypothetical protein, conserved in T. vivax		142.378	50.2341	-1.50298	2.25895	-6.02747	5e-05	0.000205689
TvY486_1011780	RNA-binding protein, putative,RBP7		60.1947	21.3162	-1.49769	2.24308	-3.83662	5e-05	0.000205689
TvY486_0019720	variant surface glycoprotein, (VSG), putative	Fam23	107.216	38.013	-1.49596	2.2379	-5.32128	5e-05	0.000205689
TvY486_1006780	guanylate kinase-like protein, putative, (fragment)		8.71272	3.09394	-1.49368	2.23108	-1.44583	0.01215	0.0286089
TvY486_1106280	hypothetical protein		437.518	155.409	-1.49327	2.22986	-3.07948	5e-05	0.000205689
TvY486_0021200	hypothetical protein, conserved in T.vivax		86.1189	30.6765	-1.48919	2.21769	-5.01304	5e-05	0.000205689
TvY486_0010880	hypothetical protein, conserved in T.vivax		62.9346	22.4943	-1.48429	2.20312	-4.53943	5e-05	0.000205689
TvY486_0007720	hypothetical protein, conserved in T. vivax		16.5933	5.93429	-1.48345	2.20062	-3.09401	5e-05	0.000205689
TvY486_0012130	hypothetical protein, conserved in T. vivax	Fam42	85.4408	30.6469	-1.47918	2.18797	-5.87498	5e-05	0.000205689
TvY486_0035610	hypothetical protein, conserved in T. vivax, (fragment)	Fam34	227.102	81.5438	-1.47769	2.18357	-5.86764	5e-05	0.000205689
TvY486_0803790	hypothetical protein, conserved		146.203	53.0326	-1.46302	2.14043	-5.86626	5e-05	0.000205689
TvY486_0004535	hypothetical protein, conserved in T. vivax		50.6038	18.3985	-1.45965	2.13058	-3.14549	5e-05	0.000205689
TvY486_0003740	hypothetical protein, conserved in T. vivax		81.6528	29.9078	-1.44898	2.09954	-5.56823	5e-05	0.000205689
TvY486_0702860	hypothetical protein, conserved		406.888	149.261	-1.44679	2.0932	-5.26893	5e-05	0.000205689
TvY486_1100730	cyclophilin a, putative	Fam66	1720.49	632.666	-1.44331	2.08314	-5.86353	5e-05	0.000205689
TvY486_1013050	protein kinase, putative		133.016	48.9484	-1.44226	2.08011	-4.82795	5e-05	0.000205689
TvY486_1102780	hypothetical protein		110.826	40.844	-1.4401	2.07389	-3.45283	5e-05	0.000205689
TvY486_0404500	hypothetical protein, conserved		77.4839	28.5958	-1.43809	2.0681	-5.2215	5e-05	0.000205689
TvY486_1102700	GTPase protein, putative		119.058	44.1543	-1.43104	2.04788	-5.57537	5e-05	0.000205689
TvY486_0014700	hypothetical protein, conserved in T. vivax	Fam29	85.1733	31.6023	-1.43037	2.04596	-4.77554	5e-05	0.000205689
TvY486_0036700	hypothetical protein, conserved in T. vivax		63.0519	23.4413	-1.42749	2.03773	-5.5168	5e-05	0.000205689
TvY486_0028640	hypothetical protein, conserved in T. vivax		107.464	40.1261	-1.42124	2.01992	-5.42577	5e-05	0.000205689
TvY486_0015100	hypothetical protein, conserved in T. vivax		27.5497	10.3077	-1.41831	2.0116	-3.19294	5e-05	0.000205689
TvY486_0039990	trans-sialidase, putative	Fam47	90.494	33.8675	-1.41792	2.0105	-5.70365	5e-05	0.000205689
TvY486_1101280	hypothetical protein, conserved		579.339	216.98	-1.41685	2.00746	-3.27648	5e-05	0.000205689
TvY486_1116010	hypothetical protein, conserved		205.845	77.2671	-1.41364	1.99838	-2.38644	0.00015	0.000569779
TvY486_0401330	lipophosphoglycan biosynthetic protein 2, putative		98.9788	37.2567	-1.40962	1.98703	-4.79811	5e-05	0.000205689
TvY486_1109230	haloacid dehalogenase-like hydrolase, putative		138.149	52.1259	-1.40615	1.97726	-4.81907	5e-05	0.000205689
TvY486_1007790	2,3-bisphosphoglycerate-independent phosphoglycerate mutase, putative		641.867	242.825	-1.40236	1.96661	-5.0946	5e-05	0.000205689
TvY486_0402700	hypothetical protein, conserved		109.934	41.6315	-1.40089	1.96249	-4.05552	5e-05	0.000205689

## Sheet: MET>BSF
Gene	Product	CSP family	BSF	MET	log2(FC)	FC	test_stat	p_value	q_value
TvY486_0705040	hypothetical protein, unlikely		1.49343	1544.12	10.0139	100.278	10.3648	0.0007	0.0023087
TvY486_0014750	hypothetical protein, conserved in T. vivax	Fam35	0.730547	564.122	9.59282	92.0222	10.0309	5e-05	0.000205689
TvY486_0030530	hypothetical protein, conserved in T. vivax		0.625945	474.989	9.56764	91.5397	9.54574	0.00085	0.00274339
TvY486_0014920	hypothetical protein		1.37344	1023.46	9.54145	91.0393	10.0862	5e-05	0.000205689
TvY486_0043900	hypothetical protein, conserved in T.vivax		3.94343	2806.43	9.47507	89.777	16.1822	5e-05	0.000205689
TvY486_0003100	hypothetical protein, conserved in T. vivax, (fragment)		1.88179	1225.78	9.34738	87.3735	12.5419	5e-05	0.000205689
TvY486_0003920	hypothetical protein, conserved in T.vivax		0.362747	229.915	9.30792	86.6374	6.67764	0.01825	0.0407028
TvY486_0027480	hypothetical protein, conserved in T. vivax	Fam43	9.56981	5992.2	9.29038	86.3112	19.302	5e-05	0.000205689
TvY486_0017480	hypothetical protein, conserved in T. vivax		1.06452	665.418	9.28791	86.2653	9.79404	0.0001	0.000392955
TvY486_0032560	hypothetical protein, conserved in T.vivax		1.61901	918.717	9.14837	83.6927	11.4069	5e-05	0.000205689
TvY486_0017890	hypothetical protein, conserved in T. vivax	Fam43	2.71768	1245.87	8.84056	78.1555	14.847	5e-05	0.000205689
TvY486_0504020	hypothetical protein, unlikely	Fam35	0.789094	319.655	8.6621	75.032	8.52564	0.0001	0.000392955
TvY486_0041300	hypothetical protein, conserved in T.vivax	Fam35	2.09863	769.302	8.51796	72.5556	11.3209	5e-05	0.000205689
TvY486_0044590	hypothetical protein, conserved in T. vivax	Fam43	5.5268	1708.77	8.2723	68.4309	14.643	5e-05	0.000205689
TvY486_0016240	hypothetical protein		1.22085	370.813	8.24667	68.0076	8.72012	5e-05	0.000205689
TvY486_0011480	hypothetical protein, conserved in T. vivax	Fam35	1.50262	451.015	8.22955	67.7255	10.4781	5e-05	0.000205689
TvY486_0040130	hypothetical protein, conserved in T. vivax		12.0806	3363.8	8.12125	65.9547	19.1866	5e-05	0.000205689
TvY486_0021360	hypothetical protein, conserved in T.vivax	Fam43	0.488575	129.582	8.05107	64.8197	6.02295	0.0008	0.00259598
TvY486_0030570	hypothetical protein, conserved in T. vivax	Fam35	1.58467	394.51	7.95973	63.3573	10.7343	5e-05	0.000205689
TvY486_1110640	hypothetical protein, unlikely		2.073	505.199	7.92899	62.8689	12.6617	5e-05	0.000205689
TvY486_0020670	hypothetical protein, conserved in T. vivax		1.50442	344.442	7.83891	61.4485	9.3771	5e-05	0.000205689
TvY486_0030340	hypothetical protein, conserved in T.vivax	Fam35	1.17316	206.567	7.46006	55.6525	10.0549	5e-05	0.000205689
TvY486_0044010	hypothetical protein, conserved in T. vivax	Fam35	4.14628	669.115	7.33429	53.7918	13.0486	5e-05	0.000205689
TvY486_0907290	retrotransposable element putative (fragment)		0.0873168	13.5038	7.27289	52.8949	4.08048	0.0028	0.00791426
TvY486_0006390	hypothetical protein, conserved in T. vivax	Fam35	1.02631	151.117	7.20205	51.8695	7.64546	5e-05	0.000205689
TvY486_0010560	hypothetical protein, conserved in T. vivax	Fam35	3.94398	539.801	7.09663	50.3622	12.6182	5e-05	0.000205689
TvY486_0015180	hypothetical protein, conserved in T. vivax		0.608403	81.381	7.06352	49.8933	6.1781	0.00125	0.00388016
TvY486_0016300	hypothetical protein, conserved		0.245627	25.9199	6.72145	45.1779	3.71726	0.00055	0.00186139
TvY486_0040330	SLACS reverse transcriptase, putative, (fragment)		0.110894	11.1	6.64523	44.1591	5.96567	0.00125	0.00388016
TvY486_0004880	hypothetical protein, conserved in T. vivax	Fam35	0.315625	30.9899	6.61744	43.7905	3.76193	0.00055	0.00186139
TvY486_0021940	SLACS reverse transcriptase, putative, (fragment)		0.206019	18.8552	6.51604	42.4588	7.33662	5e-05	0.000205689
TvY486_0014630	hypothetical protein, conserved		0.319871	27.4296	6.4221	41.2434	5.00921	0.0023	0.00665786
TvY486_0033510	hypothetical protein, conserved (fragment)		0.273998	20.6565	6.23629	38.8913	6.63669	5e-05	0.000205689
TvY486_0033690	hypothetical protein, conserved in T. vivax		5.67627	337.014	5.89172	34.7124	14.6226	5e-05	0.000205689
TvY486_0038790	hypothetical protein, conserved		9.03327	325.396	5.17081	26.7373	13.6134	5e-05	0.000205689
TvY486_0019090	hypothetical protein, conserved in T. vivax	Fam34	9.05402	261.135	4.85009	23.5234	12.1468	5e-05	0.000205689
TvY486_0034830	reverse transcriptase (RNA-dependent DNA polymerase)		1.60507	42.4027	4.72345	22.311	7.62776	5e-05	0.000205689
TvY486_0035400	hypothetical protein, conserved in T. vivax		56.4682	1391.88	4.62345	21.3763	14.6189	5e-05	0.000205689
TvY486_0017330	hypothetical protein, conserved in T. vivax	Fam34	15.933	380.877	4.57923	20.9693	14.941	5e-05	0.000205689
TvY486_0002350	hypothetical protein, conserved in T. vivax	Fam43	0.237221	5.14701	4.43943	19.7085	2.56915	0.01665	0.0376138
TvY486_0019430	hypothetical protein, conserved	Fam27	97.5605	2035.45	4.3829	19.2098	14.2438	5e-05	0.000205689
TvY486_0042170	phospholipase, putative		56.3368	1132.85	4.32974	18.7466	14.8213	5e-05	0.000205689
TvY486_1109500	cation transporter, putative	Fam62	40.4686	803.79	4.31194	18.5928	14.8655	5e-05	0.000205689
TvY486_0006670	hypothetical protein, conserved in T. vivax		0.888992	16.7342	4.23449	17.9309	5.34318	5e-05	0.000205689
TvY486_0044510	hypothetical protein, conserved in T. vivax	Fam34	21.0627	392.455	4.21977	17.8065	14.314	5e-05	0.000205689
TvY486_1008180	cytochrome c oxidase subunit I, putative		124.555	2212.57	4.15087	17.2297	10.7096	5e-05	0.000205689
TvY486_0036040	hypothetical protein, conserved in T. vivax		15.4661	262.009	4.08244	16.6663	12.6661	5e-05	0.000205689
TvY486_1117040	hypothetical protein, conserved		217.731	3273.84	3.91036	15.2909	9.88423	5e-05	0.000205689
TvY486_1004260	hypothetical protein, conserved		29.524	413.583	3.80821	14.5025	10.1368	5e-05	0.000205689
TvY486_0029720	hypothetical protein, conserved in T. vivax	Fam34	50.6359	667.486	3.72051	13.8422	13.2697	5e-05	0.000205689
TvY486_0404100	cytochrome c oxidase VIII (COX VIII), putative		159.41	1995.19	3.64572	13.2913	12.1995	5e-05	0.000205689
TvY486_0016780	hypothetical protein, conserved in T.vivax	Fam35	4.09687	50.9333	3.63601	13.2206	6.57103	5e-05	0.000205689
TvY486_1109510	hypothetical protein, unlikely		27.1533	332.598	3.61458	13.0652	3.44711	0.00025	0.000910113
TvY486_0032770	hypothetical protein, conserved in T. vivax	Fam34	52.9366	617.641	3.54443	12.563	12.5536	5e-05	0.000205689
TvY486_0029490	hypothetical protein, conserved in T.vivax		0.542862	6.08833	3.48739	12.1619	2.66432	0.00505	0.0132982
TvY486_0005610	cytochrome c oxidase VII, putative		30.9264	334	3.43293	11.785	9.06367	5e-05	0.000205689
TvY486_0101610	hypothetical protein, conserved in T. vivax		33.3815	357.557	3.42106	11.7037	11.5699	5e-05	0.000205689
TvY486_0015820	hypothetical protein, conserved in T. vivax		1.70252	18.0078	3.40288	11.5796	4.11271	5e-05	0.000205689
TvY486_0804690	cytochrome c, putative		57.0893	583.886	3.35439	11.2519	5.73878	5e-05	0.000205689
TvY486_0017180	hypothetical protein, conserved in T. vivax		14.8453	139.57	3.23291	10.4517	9.1194	5e-05	0.000205689
TvY486_0013340	hypothetical protein, conserved in T. vivax		13.5327	126.802	3.22806	10.4204	9.80113	5e-05	0.000205689
TvY486_0705490	hypothetical protein, conserved		37.4625	350.745	3.2269	10.4129	11.953	5e-05	0.000205689
TvY486_0025330	hypothetical protein, conserved in T. vivax		0.703305	6.51549	3.21165	10.3147	3.49994	5e-05	0.000205689
TvY486_0043850	reverse transcriptase (RNA-dependent DNA polymerase)		1.01603	9.27684	3.19069	10.1805	4.12239	5e-05	0.000205689
TvY486_0705418	RNA-binding protein, putative		43.3763	383.168	3.143	9.87845	11.4486	5e-05	0.000205689
TvY486_1102990	hypothetical protein, conserved		63.9379	548.853	3.10168	9.62042	5.90723	5e-05	0.000205689
TvY486_0042160	hypothetical protein, conserved in T. vivax		119.423	1017.44	3.09078	9.55292	10.9387	5e-05	0.000205689
TvY486_0802370	hypothetical protein		1.41786	11.5482	3.02588	9.15595	2.83866	0.0009	0.00288733
TvY486_0022140	hypothetical protein, conserved in T. vivax	Fam34	23.7335	184.953	2.96216	8.77439	10.7126	5e-05	0.000205689
TvY486_0019040	hypothetical protein, conserved		51.4245	393.117	2.93443	8.61088	10.3959	5e-05	0.000205689
TvY486_0002300	hypothetical protein, conserved in T. vivax		192.472	1457.75	2.92102	8.53236	10.4736	5e-05	0.000205689
TvY486_0101810	cytochrome c oxidase subunit IV, putative		85.9796	641.474	2.89933	8.40611	10.9925	5e-05	0.000205689
TvY486_0801280	cytochrome c1, heme protein, mitochondrial precursor, putative		68.1197	508.05	2.89883	8.40322	10.3456	5e-05	0.000205689
TvY486_0024220	hypothetical protein, conserved		121.657	859.102	2.82001	7.95246	10.5541	5e-05	0.000205689
TvY486_1000220	cytochrome c oxidase subunit VI, putative (fragment)		142.913	1008.53	2.81903	7.94693	8.11426	5e-05	0.000205689
TvY486_1007130	hypothetical protein, conserved		46.9371	323.755	2.7861	7.76235	10.0948	5e-05	0.000205689
TvY486_0201360	branched-chain amino acid aminotransferase, putative		42.9251	291.597	2.76408	7.64014	10.089	5e-05	0.000205689
TvY486_0101030	hypothetical protein, unlikely		513.366	3465.53	2.75502	7.59014	9.20486	5e-05	0.000205689
TvY486_0025740	retrotransposon hot spot protein, putative		0.303998	2.04975	2.75331	7.58072	1.62424	0.0057	0.0148004
TvY486_0002810	hypothetical protein, conserved in T. vivax		21.7665	145.269	2.73854	7.4996	8.05021	5e-05	0.000205689
TvY486_0800800	amino acid transporter, putative	Fam54	62.5255	409.386	2.71095	7.34925	10.257	5e-05	0.000205689
TvY486_0502500	hypothetical protein, conserved		118.882	776.519	2.70749	7.3305	10.2897	5e-05	0.000205689
TvY486_0903090	hypothetical protein, conserved		144.27	938.487	2.70157	7.29848	10.0053	5e-05	0.000205689
TvY486_1109240	hypothetical protein, conserved		51.3631	332.071	2.69268	7.25053	9.48692	5e-05	0.000205689
TvY486_0039750	hypothetical protein, conserved in T. vivax		7.18393	46.0975	2.68184	7.19227	5.62162	5e-05	0.000205689
TvY486_0101020	calpain-like protein fragment, putative		635.673	4076	2.6808	7.18669	9.78526	5e-05	0.000205689
TvY486_1108410	hypothetical protein		78.3925	493.614	2.6546	7.0469	9.54292	5e-05	0.000205689
TvY486_0023530	receptor-type adenylate cyclase GRESAG 4, putative	Fam51	47.6217	298.678	2.6489	7.01667	10.0552	5e-05	0.000205689
TvY486_0001120	hypothetical protein, conserved in T. vivax	Fam34	24.7459	154.073	2.63835	6.96089	9.64005	5e-05	0.000205689
TvY486_0805040	apurinic/apyrimidinic endonuclease, putative		52.491	326.025	2.63484	6.94238	10.0207	5e-05	0.000205689
TvY486_1114940	BARP-like protein, putative	Fam50	347.61	2138.03	2.62074	6.86828	9.52948	5e-05	0.000205689
TvY486_0016860	hypothetical protein, conserved in T. vivax		21.7827	133.271	2.6131	6.82829	8.95394	5e-05	0.000205689
TvY486_0600200	hypothetical protein		37.2675	227.342	2.60888	6.80625	7.92699	5e-05	0.000205689
TvY486_0200790	D-alanyl-glycyl endopeptidase-like protein, putative,cysteine peptidase, Clan CA, family C51, putative		46.1617	278.355	2.59215	6.71924	9.03248	5e-05	0.000205689
TvY486_1006160	hypothetical protein, conserved		145.596	867.978	2.57569	6.63418	4.82808	5e-05	0.000205689
TvY486_0022440	hypothetical protein, conserved in T. vivax		0.587009	3.36847	2.52064	6.35363	1.98049	0.0135	0.0313631
TvY486_0302260	hypothetical protein, unlikely		51.5883	292.792	2.50476	6.27382	3.22532	5e-05	0.000205689
TvY486_0907070	rieske iron-sulfur protein, mitochondrial precursor (RISP)		78.1355	441.53	2.49846	6.2423	9.38705	5e-05	0.000205689
TvY486_1109530	cation transporter, putative	Fam62	25.9863	144.665	2.4769	6.13503	8.01385	5e-05	0.000205689
TvY486_0044810	hypothetical protein, conserved in T. vivax	Fam27	126.349	701.677	2.4734	6.11771	9.22534	5e-05	0.000205689
TvY486_1001150	hypothetical protein, conserved in T. vivax, (fragment)		169.542	938.811	2.46919	6.0969	9.07845	5e-05	0.000205689
TvY486_0704330	hypothetical protein		8.09776	44.696	2.46455	6.07401	6.0151	5e-05	0.000205689
TvY486_0001655	hypothetical protein, conserved in T. vivax		23.7268	129.713	2.45073	6.00608	6.44116	5e-05	0.000205689
TvY486_0034300	hypothetical protein, conserved in T. vivax	Fam34	26.2112	143.092	2.44868	5.99603	8.98213	5e-05	0.000205689
TvY486_0900170	protein kinase, putative, (fragment)		42.5578	231.305	2.4423	5.96483	9.22227	5e-05	0.000205689
TvY486_1004220	hypothetical protein, conserved		47.0588	255.458	2.44055	5.95628	3.95415	5e-05	0.000205689
TvY486_0029590	hypothetical protein, conserved in T. vivax		0.422719	2.28714	2.43577	5.93298	2.59288	0.00065	0.00216076
TvY486_0008490	hypothetical protein, conserved (fragment)		65.5524	354.633	2.4356	5.93215	9.05259	5e-05	0.000205689
TvY486_0004790	hypothetical protein, conserved in T. vivax	Fam34	421.518	2256.66	2.42052	5.85892	7.31345	5e-05	0.000205689
TvY486_0013710	dynein heavy chain, cytosolic, putative		40.8892	218.862	2.42023	5.85751	9.24054	5e-05	0.000205689
TvY486_0904120	meiotic recombination protein DMC1, putative (dmc1)		68.6583	357.226	2.37933	5.66121	9.15818	5e-05	0.000205689
TvY486_0012340	hypothetical protein, conserved		0.618882	3.20786	2.37387	5.63526	2.1705	0.00135	0.00414982
TvY486_0012620	BARP-like protein, putative	Fam50	481.899	2497.46	2.37366	5.63426	7.72	5e-05	0.000205689
TvY486_0501590	hypothetical protein, conserved		19.9646	102.791	2.3642	5.58944	3.4281	0.01015	0.024462
TvY486_1015460	hypothetical protein, conserved		27.7563	141.21	2.34696	5.50822	4.92711	5e-05	0.000205689
TvY486_1109520	cation transporter, putative, (fragment)	Fam62	15.0221	76.3515	2.34557	5.5017	4.23458	5e-05	0.000205689
TvY486_0039910	hypothetical protein, conserved in T. vivax	Fam34	465.409	2354.57	2.33889	5.47041	7.54841	5e-05	0.000205689
TvY486_1103770	hypothetical protein, unlikely		322.791	1632.22	2.33816	5.46699	7.68412	5e-05	0.000205689
TvY486_1106570	lanosterol 14-alpha-demethylase, putative		52.1101	262.829	2.33449	5.44984	9.04112	5e-05	0.000205689
TvY486_0027910	retrotransposon hot spot protein (RHS), putative		19.8676	100.029	2.33193	5.4379	8.32997	5e-05	0.000205689
TvY486_0013520	hypothetical protein, conserved in T. vivax	Fam34	46.6229	233.949	2.32709	5.41535	9.00078	5e-05	0.000205689
TvY486_0902190	hypothetical protein		201.073	1001.42	2.31625	5.36501	8.71491	5e-05	0.000205689
TvY486_0101410	protein kinase, putative		34.4595	169.106	2.29495	5.2668	8.76183	5e-05	0.000205689
TvY486_0044170	BARP-like protein, putative	Fam50	381.296	1869.58	2.29373	5.2612	8.23793	5e-05	0.000205689
TvY486_1000710	BARP-like protein, putative	Fam50	299.177	1465.8	2.29262	5.25611	8.43831	5e-05	0.000205689
TvY486_0016540	hypothetical protein,hypothetical protein, conserved in T. vivax		423.963	2068.64	2.28667	5.22886	8.33255	5e-05	0.000205689
TvY486_0033480	hypothetical protein, conserved in T. vivax		4.35493	21.1847	2.2823	5.20889	4.23588	5e-05	0.000205689
TvY486_0404450	hypothetical protein, conserved (fragment)		126.743	614.842	2.27831	5.1907	8.8486	5e-05	0.000205689
TvY486_0002580	hypothetical protein, conserved in T. vivax		428.98	2060.1	2.26373	5.12447	8.08619	5e-05	0.000205689
TvY486_1106610	hypothetical protein, unlikely		57.2805	274.55	2.26095	5.11189	4.46214	5e-05	0.000205689
TvY486_0016530	hypothetical protein, conserved in T.vivax		457.957	2188.25	2.25649	5.09175	7.53793	5e-05	0.000205689
TvY486_0000390	BARP-like protein, putative	Fam50	383.59	1826.91	2.25177	5.07047	8.20959	5e-05	0.000205689
TvY486_0902180	glutamate dehydrogenase, putative		196.576	935.702	2.25097	5.06687	6.54883	5e-05	0.000205689
TvY486_1001160	BARP-like protein, putative	Fam50	439.736	2077.43	2.24009	5.018	8.00557	5e-05	0.000205689
TvY486_0501160	hypothetical protein, conserved		24.0271	113.502	2.23999	5.01756	1.81802	0.00635	0.016264
TvY486_1101580	hypothetical protein, conserved		64.4431	302.522	2.23094	4.97709	4.7863	5e-05	0.000205689
TvY486_0101010	hypothetical protein, unlikely		155.353	729.15	2.23066	4.97584	5.26678	5e-05	0.000205689
TvY486_0600190	hypothetical protein		43.1806	201.605	2.22307	4.94204	4.07222	5e-05	0.000205689
TvY486_0027940	hypothetical protein, conserved in T. vivax	Fam44	59.5172	277.69	2.2221	4.93773	8.44167	5e-05	0.000205689
TvY486_1117470	hypothetical protein, conserved		89.4148	416.866	2.221	4.93284	5.88661	5e-05	0.000205689
TvY486_0703890	vacuolar transporter chaperone, putative		103.945	481.288	2.21108	4.88887	7.10994	5e-05	0.000205689
TvY486_1106990	3-methylcrotonoyl-CoA carboxylase beta subunit, putative		47.2195	218.565	2.21061	4.8868	8.62939	5e-05	0.000205689
TvY486_1114020	cytochrome c oxidase subunit 10, putative		258.159	1194.24	2.20976	4.88304	7.50234	5e-05	0.000205689
TvY486_1004940	hypothetical protein, conserved		242.74	1110.87	2.19421	4.81456	8.62367	5e-05	0.000205689
TvY486_1116370	cytochrome-b5 reductase, putative		45.9245	208.041	2.17953	4.75035	7.71804	5e-05	0.000205689
TvY486_0043530	hypothetical protein, conserved	Fam27	71.006	317.18	2.15929	4.66253	8.06854	5e-05	0.000205689
TvY486_0501940	hypothetical protein, conserved		100.862	447.585	2.14977	4.62151	3.23669	0.0194	0.042903
TvY486_0044180	hypothetical protein, conserved in T. vivax		335.326	1486.87	2.14865	4.6167	7.74561	5e-05	0.000205689
TvY486_0002210	hypothetical protein, conserved in T. vivax		218.097	963.7	2.14361	4.59506	8.27114	5e-05	0.000205689
TvY486_0038300	hypothetical protein, conserved	Fam27	137.636	606.629	2.13996	4.57943	8.19382	5e-05	0.000205689
TvY486_0004120	hypothetical protein, conserved in T. vivax		42.4086	186.096	2.13362	4.55233	8.08636	5e-05	0.000205689
TvY486_0038280	hypothetical protein, conserved in T. vivax	Fam27	74.361	325.627	2.1306	4.53946	8.0528	5e-05	0.000205689
TvY486_1113980	hypothetical protein		39.7337	173.789	2.1289	4.53222	4.13178	5e-05	0.000205689
TvY486_1000630	2-oxoisovalerate dehydrogenase, putative		59.7554	261.193	2.12797	4.52826	8.11103	5e-05	0.000205689
TvY486_0300830	cytochrome c oxidase VII, putative		51.6117	225.319	2.1262	4.52073	6.24934	5e-05	0.000205689
TvY486_0500660	mitochondrial processing peptidase, beta subunit, putative,metallo-peptidase, Clan ME, Family M16, putative		92.3489	402.505	2.12384	4.5107	8.27764	5e-05	0.000205689
TvY486_0702540	hypothetical protein, conserved		65.6059	285.672	2.12246	4.50484	8.30749	5e-05	0.000205689
TvY486_1013100	ribosomal protein S27, putative		109.715	476.224	2.11788	4.48542	2.40436	0.0004	0.00139917
TvY486_0005330	hypothetical protein, conserved in T. vivax, (fragment)	Fam44	116.61	505.858	2.11704	4.48186	8.00416	5e-05	0.000205689
TvY486_0504070	hypothetical protein, conserved		54.9693	236.489	2.10508	4.43136	5.54286	5e-05	0.000205689
TvY486_1103310	hypothetical protein, conserved in T. vivax, (fragment)		107.906	463.906	2.10405	4.42703	6.69301	5e-05	0.000205689
TvY486_0012520	hypothetical protein, conserved in T. vivax	Fam44	62.3002	266.557	2.09713	4.39795	8.20873	5e-05	0.000205689
TvY486_0705050	glutamine synthetase, putative		48.9237	209.25	2.09662	4.39582	7.79186	5e-05	0.000205689
TvY486_0029710	hypothetical protein, conserved in T. vivax	Fam34	41.0484	174.221	2.08552	4.34939	8.07744	5e-05	0.000205689
TvY486_0500960	protoheme IX farnesyltransferase, putative, (fragment)		43.3598	183.451	2.08097	4.33044	6.48563	5e-05	0.000205689
TvY486_1112770	membrane-bound acid phosphatase, putative, (fragment)		22.5868	93.9465	2.05636	4.22862	2.28798	0.00035	0.00123857
TvY486_0035695	hypothetical protein, conserved		0.582885	2.42434	2.05631	4.22841	2.1055	0.0011	0.00345726
TvY486_1111270	hypothetical protein		11.3658	47.2673	2.05615	4.22775	2.7652	0.0113	0.0268853
TvY486_0002110	hypothetical protein, conserved in T. vivax		59.2274	245.91	2.0538	4.21809	7.93995	5e-05	0.000205689
TvY486_0901290	hypothetical protein		14.8928	61.2289	2.0396	4.15997	1.56404	0.00855	0.0210319
TvY486_1013120	major surface protease (gp63), putative	Fam46	32.0384	131.446	2.03659	4.1477	7.75481	5e-05	0.000205689
TvY486_0001180	hypothetical protein, conserved in T. vivax, (fragment)		3.46145	14.142	2.03053	4.12305	2.70776	0.0001	0.000392955
TvY486_1102010	hypothetical protein, unlikely		43.4172	177.133	2.0285	4.11481	2.56699	0.00015	0.000569779
TvY486_1116350	C-14 sterol reductase, putative		70.6009	285.364	2.01505	4.06043	7.8744	5e-05	0.000205689
TvY486_0042450	hypothetical protein, conserved in T. vivax	Fam44	40.2566	162.654	2.01451	4.05825	6.93205	5e-05	0.000205689
TvY486_0302270	RNA-binding protein TbRBP6, putative		58.5419	236.364	2.01347	4.05406	6.68457	5e-05	0.000205689
TvY486_0503710	dihydrolipoamide branched chain transacylase, putative		50.2515	201.103	2.00069	4.00276	7.74544	5e-05	0.000205689
TvY486_0707000	hypothetical protein, conserved (fragment)		83.3406	328.684	1.97961	3.91886	5.76108	5e-05	0.000205689
TvY486_0300350	hypothetical protein, conserved		46.2122	181.302	1.97205	3.88898	4.3504	5e-05	0.000205689
TvY486_0000520	hypothetical protein, conserved in T. vivax		120.004	470.428	1.97089	3.88441	7.63682	5e-05	0.000205689
TvY486_0901030	cytochrome c oxidase subunit V, putative		189.698	734.288	1.95264	3.8128	7.50749	5e-05	0.000205689
TvY486_0501640	hypothetical protein, conserved		90.5131	347.784	1.94199	3.77133	3.70692	5e-05	0.000205689
TvY486_0040810	hypothetical protein, conserved		364.249	1398.42	1.9408	3.7667	6.5109	5e-05	0.000205689
TvY486_0100630	conserved protein, unknown function		75.5027	289.527	1.9391	3.76011	7.54245	5e-05	0.000205689
TvY486_0015040	hypothetical protein, conserved in T. vivax, (fragment)		52.0076	199.125	1.93688	3.7515	7.5383	5e-05	0.000205689
TvY486_1115890	transmembrane protein, putative		46.691	178.389	1.93381	3.73962	2.4085	0.0002	0.000741873
TvY486_0033485	retrotransposon hot spot protein (RHS), putative		0.989026	3.77868	1.9338	3.73958	2.06666	0.0007	0.0023087
TvY486_1104900	hypothetical protein, conserved		274.361	1048.01	1.9335	3.73842	6.93863	5e-05	0.000205689
TvY486_0043380	expression site-associated gene (ESAG) protein, putative	Fam53	4.23635	16.1721	1.93261	3.73498	3.79687	5e-05	0.000205689
TvY486_0101000	calpain-like protein fragment, putative,calpain-like cysteine peptidase, Clan CA, family C2		776.514	2949.81	1.92554	3.7077	7.55453	5e-05	0.000205689
TvY486_1113990	hypothetical protein		50.0208	189.322	1.92024	3.68732	6.6366	5e-05	0.000205689
TvY486_0200482	hypothetical protein, conserved		18.3612	69.1141	1.91232	3.65697	6.66615	5e-05	0.000205689
TvY486_0014610	receptor-type adenylate cyclase GRESAG 4, putative	Fam51	8.40852	31.5528	1.90784	3.63985	6.7666	5e-05	0.000205689
TvY486_0303770	fumarate hydratase, putative, (fragment)		72.8396	271.431	1.89779	3.60161	7.58095	5e-05	0.000205689
TvY486_1109260	hypothetical protein, conserved		50.0029	186.233	1.89703	3.59872	5.73584	5e-05	0.000205689
TvY486_1106620	hypothetical protein, conserved		100.976	375.856	1.89617	3.59546	7.30411	5e-05	0.000205689
TvY486_0303250	RNA-binding protein, putative, (fragment)		88.5389	327.394	1.88665	3.55945	7.31531	5e-05	0.000205689
TvY486_0502300	hypothetical protein, conserved		115.961	426.893	1.88023	3.53526	7.29747	5e-05	0.000205689
TvY486_0019910	hypothetical protein, conserved in T. vivax, (fragment)		0.744462	2.73831	1.87902	3.53072	1.54026	0.01885	0.0418441
TvY486_1006370	hypothetical protein, conserved in T. vivax		20.3723	74.855	1.87749	3.52497	1.41054	0.01815	0.0405167
TvY486_0600540	cysteine peptidase, Clan CA, family C1, Cathepsin L-like, (fragment)	Fam67	124.466	456.873	1.87604	3.51953	7.32919	5e-05	0.000205689
TvY486_1010970	hypothetical protein, conserved		4.88476	17.7456	1.8611	3.46369	3.93461	5e-05	0.000205689
TvY486_0007550	hypothetical protein, conserved (fragment)		213.566	766.594	1.84378	3.39952	7.17384	5e-05	0.000205689
TvY486_0029460	major surface protease (gp63), putative	Fam46	32.3839	115.87	1.83916	3.38251	7.09473	5e-05	0.000205689
TvY486_0402090	hypothetical protein		72.0463	257.628	1.83829	3.37931	5.59284	5e-05	0.000205689
TvY486_0706550	hypothetical protein, conserved		47.0655	168.047	1.83612	3.37134	6.77004	5e-05	0.000205689
TvY486_1103750	nucleobase transporter, putative, (fragment)	Fam61	129.936	460.976	1.82689	3.33753	5.41983	5e-05	0.000205689
TvY486_1116950	hypothetical protein, unlikely		10.5292	37.1987	1.82086	3.31553	1.68589	0.0048	0.0127323
TvY486_0603970	hypothetical protein, conserved		72.4781	255.321	1.81669	3.30036	1.77292	0.001	0.00317865
TvY486_0706020	microtubule-associated protein 1A/1B, light chain 3, putative		61.9779	218.11	1.81523	3.29506	3.23514	5e-05	0.000205689
TvY486_0000060	hypothetical protein, conserved		0.590365	2.07329	1.81225	3.28425	1.45176	0.0149	0.0341486
TvY486_0503210	hypothetical protein, conserved		36.5141	128.163	1.81146	3.28139	6.54396	5e-05	0.000205689
TvY486_0100930	Pre-mRNA-splicing factor 38, putative		20.0847	70.3485	1.80843	3.27042	4.03586	5e-05	0.000205689
TvY486_0002340	reverse transcriptase (RNA-dependent DNA polymerase), putative		0.605636	2.11743	1.80579	3.26088	1.85814	0.0038	0.0103737
TvY486_0019920	hypothetical protein, conserved in T. vivax		25.2354	88.0187	1.80236	3.2485	5.75568	5e-05	0.000205689
TvY486_1104890	hypothetical protein, conserved		540.373	1884.75	1.80234	3.24843	4.4234	5e-05	0.000205689
TvY486_1104200	mitochondrial processing peptidase alpha subunit, putative,metallo-peptidase, Clan ME, Family M16		74.0612	258.253	1.802	3.2472	7.21	5e-05	0.000205689
TvY486_0200476	voltage-dependent anion-selective channel, putative		283.345	980.96	1.79163	3.20994	7.04092	5e-05	0.000205689
TvY486_0400840	hypothetical protein, conserved		193.387	664.612	1.78102	3.17203	6.64861	5e-05	0.000205689
TvY486_0200060	hypothetical protein, conserved in T. vivax		21.5737	73.809	1.77452	3.14892	4.16123	5e-05	0.000205689
TvY486_0032540	hypothetical protein, conserved		8.89861	30.4102	1.7729	3.14317	4.16251	5e-05	0.000205689
TvY486_1101450	hypothetical protein, conserved (fragment)	Fam39	53.8086	183.69	1.77136	3.13772	6.49172	5e-05	0.000205689
TvY486_0702520	hypothetical protein		88.0076	299.654	1.7676	3.12441	3.70751	5e-05	0.000205689
TvY486_1002150	hypothetical protein		27.2816	92.3269	1.75882	3.09345	1.84956	0.00495	0.0130735
TvY486_0801940	hypothetical protein, conserved		54.6304	184.878	1.75879	3.09334	1.89939	0.0208	0.045625
TvY486_1107000	cytochrome b5, putative		109.998	371.316	1.75517	3.08062	4.46637	5e-05	0.000205689
TvY486_0041960	nucleobase transporter, putative	Fam61	166.496	558.599	1.74633	3.04967	6.5879	5e-05	0.000205689
TvY486_0600610	hypothetical protein		5.14423	17.2585	1.74628	3.04949	2.20978	0.00045	0.0015583
TvY486_0502120	hypothetical protein, conserved		45.2921	150.748	1.7348	3.00953	6.61414	5e-05	0.000205689
TvY486_1010620	hypothetical protein, conserved		201.782	670.174	1.73174	2.99892	6.18985	5e-05	0.000205689
TvY486_1004970	mitochondrial carrier protein, putative		111.189	368.792	1.7298	2.99221	6.54795	5e-05	0.000205689
TvY486_0301150	hypothetical protein, conserved (fragment)		145.171	481.292	1.72916	2.98999	6.83205	5e-05	0.000205689
TvY486_0100890	hypothetical protein, conserved		40.6978	134.637	1.72605	2.97925	6.61262	5e-05	0.000205689
TvY486_1002470	hypothetical protein		33.7122	111.4	1.72441	2.97359	2.48156	5e-05	0.000205689
TvY486_0402100	hypothetical protein, unlikely		69.8344	230.076	1.7201	2.95874	2.61964	5e-05	0.000205689
TvY486_0600480	cysteine peptidase, Clan CA, family C1, Cathepsin L-like, (fragment)	Fam67	252.022	829.26	1.71828	2.95249	6.8432	5e-05	0.000205689
TvY486_1114120	hypothetical protein, conserved		69.5965	228.251	1.71353	2.93619	6.52579	5e-05	0.000205689
TvY486_0003620	phosphate-Repressible Phosphate Permease-like protein		8.51695	27.8932	1.7115	2.92923	3.03224	5e-05	0.000205689
TvY486_0802010	3-ketoacyl-CoA thiolase, putative, (fragment)		36.5941	119.731	1.71012	2.92451	6.11094	5e-05	0.000205689
TvY486_0040140	hypothetical protein, conserved in T.vivax		1.82646	5.97359	1.70955	2.92256	1.8049	0.0029	0.0081655
TvY486_0806650	farnesyltransferase, putative,squalene synthase, putative, (fragment)		108.767	352.991	1.69839	2.88453	6.81037	5e-05	0.000205689
TvY486_0004500	retrotransposon hot spot protein (RHS), putative		114.454	370.516	1.69477	2.87225	6.52283	5e-05	0.000205689
TvY486_0301720	hypothetical protein, conserved		50.0613	161.683	1.69141	2.86087	6.54654	5e-05	0.000205689
TvY486_0032450	hypothetical protein, conserved in T.vivax		1.67526	5.38845	1.68548	2.84084	1.99894	0.0014	0.00428469
TvY486_0302850	hypothetical protein, conserved		69.7346	223.616	1.68108	2.82603	6.67179	5e-05	0.000205689
TvY486_0600560	cysteine peptidase, Clan CA, family C1, Cathepsin L-like, (fragment)	Fam67	138.07	442.491	1.68024	2.82321	6.69548	5e-05	0.000205689
TvY486_1001850	hypothetical protein, conserved		56.0439	179.152	1.67655	2.81082	4.7454	5e-05	0.000205689
TvY486_1114630	hypothetical protein, conserved		31.2651	99.591	1.67146	2.79378	1.8172	0.0029	0.0081655
TvY486_0300820	hypothetical protein		123.858	392.551	1.6642	2.76956	4.22696	5e-05	0.000205689
TvY486_0704210	long chain fatty acyl elongase, putative		91.1127	288.688	1.66379	2.7682	6.32115	5e-05	0.000205689
TvY486_0100300	developmentally regulated phosphoprotein, putative		104.962	332.525	1.6636	2.76756	6.6584	5e-05	0.000205689
TvY486_0006360	hypothetical protein, conserved		34.0163	107.219	1.65627	2.74323	6.52042	5e-05	0.000205689
TvY486_0802380	hypothetical protein		1.37327	4.2903	1.64346	2.70096	1.51837	0.0113	0.0268853
TvY486_0100050	phosphate-repressible phosphate permease, putative		50.9961	159.19	1.64229	2.69712	6.49456	5e-05	0.000205689
TvY486_0703850	hypothetical protein, conserved		29.8769	92.6812	1.63325	2.66751	4.58372	5e-05	0.000205689
TvY486_0807210	hypothetical protein, conserved		30.2571	93.7623	1.63173	2.66254	2.29658	0.0001	0.000392955
TvY486_0705430	hypothetical protein, conserved		245.202	759.506	1.63109	2.66045	5.73113	5e-05	0.000205689
TvY486_0100270	Midasin, putative (fragment) (MDN1)		26.462	81.8786	1.62956	2.65547	5.60886	5e-05	0.000205689
TvY486_1107070	hypothetical protein, conserved (fragment)		38.2056	117.903	1.62574	2.64303	4.73739	5e-05	0.000205689
TvY486_1006430	serine/threonine protein phosphatase 2B catalytic subunit A2, putative		39.0019	119.882	1.62	2.6244	5.87348	5e-05	0.000205689
TvY486_0805000	hypothetical protein, conserved		19.8128	60.6292	1.61358	2.60364	2.85528	5e-05	0.000205689
TvY486_0021250	hypothetical protein, conserved in T. vivax		99.2753	303.703	1.61315	2.60225	6.3477	5e-05	0.000205689
TvY486_0400730	hypothetical protein, conserved		57.3171	175.261	1.61247	2.60006	4.65409	5e-05	0.000205689
TvY486_0500940	hypothetical protein, conserved		45.2323	138.169	1.61101	2.59535	6.19787	5e-05	0.000205689
TvY486_0100070	phosphate-repressible phosphate permease, putative, (fragment)		148.979	454.457	1.60904	2.58901	6.17792	5e-05	0.000205689
TvY486_0704220	hypothetical protein, unlikely		74.9336	228.102	1.60599	2.5792	3.68934	5e-05	0.000205689
TvY486_0603520	hypothetical protein, conserved		40.4433	122.835	1.60275	2.56881	5.12297	5e-05	0.000205689
TvY486_0023630	retrotransposon hot spot protein. (RHS), putative		24.6285	74.6463	1.59975	2.5592	5.84629	5e-05	0.000205689
TvY486_0500240	hypothetical protein, conserved	Fam64	20.2393	61.3285	1.5994	2.55808	3.17488	5e-05	0.000205689
TvY486_0041370	hypothetical protein, conserved in T. vivax		1.20486	3.64835	1.59837	2.55479	1.79579	0.00325	0.00904957
TvY486_1002240	piwi-like protein 1		25.808	78.0637	1.59683	2.54987	6.38615	5e-05	0.000205689
TvY486_0024200	phosphate-repressible phosphate permease, putative		160.047	483.88	1.59616	2.54773	6.35835	5e-05	0.000205689
TvY486_1103780	hypothetical protein, conserved		109.245	330.052	1.59513	2.54444	5.32211	5e-05	0.000205689
TvY486_0303650	hypothetical protein, conserved		37.2744	112.418	1.59262	2.53644	6.13715	5e-05	0.000205689
TvY486_1105940	hypothetical protein, conserved (fragment)		91.901	275.539	1.5841	2.50937	5.02349	5e-05	0.000205689
TvY486_0603940	hypothetical protein, conserved		94.9943	284.801	1.58404	2.50918	6.02895	5e-05	0.000205689
TvY486_0020810	invariant surface glycoprotein, putative	Fam49	9.55283	28.5149	1.57771	2.48917	3.71117	5e-05	0.000205689
TvY486_0805005	flagellar calcium-binding protein, putative		380.223	1129.59	1.57088	2.46766	5.39578	5e-05	0.000205689
TvY486_0007530	hypothetical protein, conserved in T. vivax		1.4888	4.39446	1.56154	2.43841	2.35183	5e-05	0.000205689
TvY486_0010320	hypothetical protein, conserved in T. vivax		32.727	96.4573	1.55941	2.43176	3.74944	5e-05	0.000205689
TvY486_1005190	hypothetical protein, conserved		46.0849	135.459	1.55549	2.41955	5.97732	5e-05	0.000205689
TvY486_0402560	hypothetical protein, conserved		94.4016	277.22	1.55415	2.41538	2.18289	0.00045	0.0015583
TvY486_1002050	hypothetical protein, conserved		42.5333	124.89	1.55399	2.41488	4.34126	5e-05	0.000205689
TvY486_0801330	endosomal integral membrane protein, putative		64.0739	187.67	1.55038	2.40368	6.20522	5e-05	0.000205689
TvY486_1104950	hypothetical protein, conserved		109.299	320.029	1.54992	2.40225	6.21535	5e-05	0.000205689
TvY486_0706180	peptidase t, putative,aminotripeptidase, putative		65.3029	191.077	1.54893	2.39918	6.13329	5e-05	0.000205689
TvY486_0600530	cysteine peptidase, Clan CA, family C1, Cathepsin L-like, (fragment)	Fam67	202.154	590.944	1.54757	2.39497	6.19669	5e-05	0.000205689
TvY486_0101040	hypothetical protein, unlikely		4.94318	14.4338	1.54594	2.38993	1.4488	0.0091	0.0222341
TvY486_1101830	cation transporter protein, putative		67.058	195.629	1.54464	2.38591	5.88939	5e-05	0.000205689
TvY486_1009090	hypothetical protein, conserved		83.6606	243.742	1.54273	2.38002	4.94889	5e-05	0.000205689
TvY486_0806330	hypothetical protein, conserved		195.014	567.429	1.54086	2.37425	5.94919	5e-05	0.000205689
TvY486_0029760	hypothetical protein, conserved in T. vivax		19.5823	56.75	1.53507	2.35644	4.63394	5e-05	0.000205689
TvY486_0030480	hypothetical protein, conserved		12.3293	35.6831	1.53315	2.35055	4.20741	5e-05	0.000205689
TvY486_0100970	cysteine peptidase, Clan CA, family C2, putative	Fam67	124.79	360.775	1.5316	2.3458	5.84302	5e-05	0.000205689
TvY486_0034550	hypothetical protein, conserved in T. vivax	Fam36	48.3865	139.652	1.52916	2.33833	6.11874	5e-05	0.000205689
TvY486_0300810	cytochrome c oxidase VII, putative		36.4965	105.251	1.52801	2.33481	3.30029	5e-05	0.000205689
TvY486_1114360	hypothetical protein, conserved		24.6674	71.1131	1.52751	2.33329	3.16035	5e-05	0.000205689
TvY486_0101630	hypothetical protein, conserved		2.94162	8.45131	1.52256	2.31819	1.72992	0.0036	0.00990034
TvY486_0500650	hypothetical protein, conserved		45.0101	129.04	1.5195	2.30888	4.63087	5e-05	0.000205689
TvY486_0301420	hypothetical protein, conserved		43.9801	125.831	1.51656	2.29995	4.85037	5e-05	0.000205689
TvY486_1004040	methylglutaconyl-CoA hydratase, mitochondrial precursor, putative, (fragment)		28.3499	81.0628	1.51569	2.29732	3.99998	5e-05	0.000205689
TvY486_1002440	hypothetical protein, conserved (fragment)		24.8953	71.0117	1.51219	2.28672	5.69788	5e-05	0.000205689
TvY486_0905230	hypothetical protein		27.9304	79.4841	1.50883	2.27657	2.04681	0.00045	0.0015583
TvY486_1112820	pif1 helicase-like protein,DNA repair and recombination protein, mitochondrial precursor, putative		23.4934	66.7375	1.50624	2.26876	5.79336	5e-05	0.000205689
TvY486_0002690	dihydrolipoamide dehydrogenase, putative		43.7278	123.986	1.50356	2.26069	5.85394	5e-05	0.000205689
TvY486_0601700	hypothetical protein, conserved		29.6433	83.8745	1.50053	2.25159	3.14082	5e-05	0.000205689
TvY486_1014590	hypothetical protein, conserved		78.355	221.216	1.49736	2.24209	4.68313	5e-05	0.000205689
TvY486_0009170	hypothetical protein, conserved (fragment)		14.0657	39.6003	1.49333	2.23003	4.48073	5e-05	0.000205689
TvY486_1109180	major surface protease (gp63), putative	Fam46	62.8358	176.865	1.49299	2.22902	5.88206	5e-05	0.000205689
TvY486_0302250	hypothetical protein, conserved		20.794	58.4539	1.49113	2.22347	2.55363	5e-05	0.000205689
TvY486_0503910	hypothetical protein, conserved (unlikely)		50.115	140.828	1.49062	2.22195	2.7327	5e-05	0.000205689
TvY486_1102240	Trypanosoma vivax		264.545	742.341	1.48857	2.21584	5.63056	5e-05	0.000205689
TvY486_0700130	hypothetical protein, conserved		12.4174	34.8228	1.48767	2.21316	3.75191	5e-05	0.000205689
TvY486_0805760	transketolase, putative		75.5637	211.823	1.48709	2.21144	5.8705	5e-05	0.000205689
TvY486_0904830	hypothetical protein		391.824	1097.26	1.48562	2.20707	5.26037	5e-05	0.000205689
TvY486_0200488	hypothetical protein, conserved		44.9566	125.655	1.48286	2.19887	1.84822	0.00175	0.00522529
TvY486_0020920	hypothetical protein, conserved in T. vivax		19.0858	53.3297	1.48244	2.19763	5.07539	5e-05	0.000205689
TvY486_0012970	hypothetical protein, conserved in T. vivax		68.102	190.218	1.48189	2.196	4.55967	5e-05	0.000205689
TvY486_1100530	hypothetical protein, conserved		59.4101	165.841	1.48102	2.19342	5.68626	5e-05	0.000205689
TvY486_1000430	choline dehydrogenase, putative		30.0266	83.5393	1.47621	2.1792	5.68481	5e-05	0.000205689
TvY486_0804850	hypothetical protein, conserved		33.0661	91.9854	1.47605	2.17872	4.90954	5e-05	0.000205689
TvY486_0043230	hypothetical protein, conserved		34.8137	96.815	1.47558	2.17734	4.81263	5e-05	0.000205689
TvY486_0201890	hypothetical protein		37.6743	104.762	1.47547	2.17701	5.0855	5e-05	0.000205689
TvY486_0101070	calpain-like protein fragment, putative, (fragment)		142.451	394.622	1.47	2.1609	3.72832	5e-05	0.000205689
TvY486_1015430	mitogen-activated protein kinase, putative		31.2007	86.1767	1.46572	2.14834	4.92598	5e-05	0.000205689
TvY486_1107050	hypothetical protein, conserved		40.5028	111.76	1.46432	2.14423	2.41141	5e-05	0.000205689
TvY486_1108720	hypothetical protein, conserved		58.9205	161.342	1.45328	2.11202	5.80446	5e-05	0.000205689
TvY486_1008250	hypothetical protein, conserved		32.8695	89.8576	1.45089	2.10508	3.45772	5e-05	0.000205689
TvY486_1117750	hypothetical protein, conserved		49.6686	135.733	1.45036	2.10354	4.59543	5e-05	0.000205689
TvY486_0807060	hypothetical protein, conserved		40.0589	109.459	1.45019	2.10305	2.57094	5e-05	0.000205689
TvY486_1113720	hypothetical protein, conserved (fragment)		38.266	104.506	1.44946	2.10093	5.75251	5e-05	0.000205689
TvY486_1013170	hypothetical protein, conserved		36.1672	98.3003	1.44251	2.08084	2.87423	5e-05	0.000205689
TvY486_0901120	hypothetical protein, conserved		63.8852	173.354	1.44017	2.07409	2.30831	5e-05	0.000205689
TvY486_0027460	hypothetical protein, conserved in T. vivax, (fragment)		35.2258	95.4577	1.43823	2.06851	4.86981	5e-05	0.000205689
TvY486_0017840	hypothetical protein, conserved in T. vivax		4.67749	12.6045	1.43013	2.04527	1.6925	0.0039	0.0106141
TvY486_0800450	hypothetical protein, unlikely		38.279	103.138	1.42995	2.04476	1.87847	0.00085	0.00274339
TvY486_1104970	hypothetical protein, conserved		114.069	307.28	1.42965	2.0439	5.26954	5e-05	0.000205689
TvY486_1004210	hypothetical protein, conserved (fragment)		21.0287	56.6431	1.42954	2.04358	4.24481	5e-05	0.000205689
TvY486_0303210	hypothetical protein, conserved		48.3822	130.162	1.42776	2.0385	5.0621	5e-05	0.000205689
TvY486_0039240	hypothetical protein, conserved in T.vivax		5.87391	15.7861	1.42626	2.03422	2.46707	5e-05	0.000205689
TvY486_0600500	cysteine peptidase, Clan CA, family C1, Cathepsin L-like, (fragment)	Fam67	200.759	538.68	1.42396	2.02766	5.48816	5e-05	0.000205689
TvY486_1008280	legume-like lectin, putative		217.18	582.318	1.42292	2.0247	5.63706	5e-05	0.000205689
TvY486_0603930	3-hydroxy-3-methylglutaryl-CoA reductase, putative		58.8022	157.106	1.4178	2.01016	5.56787	5e-05	0.000205689
TvY486_0303360	hypothetical protein, conserved		62.5818	167.167	1.41747	2.00922	4.17496	5e-05	0.000205689
TvY486_0901320	hypothetical protein, conserved		43.6504	116.403	1.41506	2.00239	5.69432	5e-05	0.000205689
TvY486_0015660	hypothetical protein, conserved (fragment)		12.5104	33.268	1.41101	1.99095	3.82607	5e-05	0.000205689
TvY486_1103260	hypothetical protein, conserved		40.0615	106.513	1.41074	1.99019	3.6619	5e-05	0.000205689
TvY486_1103760	nucleobase/nucleoside transporter 8.1, (fragment),nucleobase transporter, (fragment)	Fam61	96.8575	257.413	1.41015	1.98852	5.5921	5e-05	0.000205689
TvY486_1101310	hypothetical protein, conserved (fragment)		49.311	130.994	1.40952	1.98675	5.63567	5e-05	0.000205689
TvY486_0902630	hypothetical protein, conserved		83.0693	220.598	1.40903	1.98537	5.65273	5e-05	0.000205689
TvY486_0017860	hypothetical protein, conserved in T. vivax, (fragment)	Fam31	56.1199	148.639	1.40522	1.97464	5.50802	5e-05	0.000205689
TvY486_0201760	hypothetical protein, conserved		92.7646	245.599	1.40466	1.97307	5.32918	5e-05	0.000205689
TvY486_0022665	hypothetical protein, conserved		28.537	75.5093	1.40382	1.97071	4.02331	5e-05	0.000205689
TvY486_1003130	hypothetical protein		17.882	47.2949	1.40318	1.96891	1.42847	0.0105	0.0252269
TvY486_1008130	hypothetical protein, conserved		35.2676	93.1399	1.40106	1.96297	3.66225	5e-05	0.000205689
TvY486_0706030	microtubule-associated protein 1A/1B, light chain 3, putative		56.4562	148.914	1.39927	1.95796	2.62536	5e-05	0.000205689
TvY486_0805600	2-amino-3-ketobutyrate coenzyme A ligase, putative,glycine acetyltransferase, putative		50.5336	133.169	1.39795	1.95426	5.34382	5e-05	0.000205689

## Sheet: EPI>MET
Gene	Product	CSP family	MET	EPI	log2(FC)	FC	test_stat	p_value	q_value
TvY486_0604460	hypothetical protein		22.1488	127.886	2.52956	6.39867	3.58467	5e-05	0.000205689
TvY486_1105830	hypothetical protein, unlikely		4.02178	16.6394	2.0487	4.19717	1.8046	0.00255	0.00728115
TvY486_0901740	hypothetical protein, conserved		804.19	3190.66	1.98825	3.95314	2.09637	0.0007	0.0023087
TvY486_1004780	nucleolar RNA-binding protein, putative, (fragment)		549.486	1956.99	1.83248	3.35798	2.14692	0.0162	0.0367356
TvY486_1008190	hypothetical protein		84.3644	272.46	1.69134	2.86063	2.77422	5e-05	0.000205689
TvY486_0303146	tryparedoxin, putative, (fragment)		42.4538	131.644	1.63268	2.66564	1.41643	0.00675	0.0171303
TvY486_0012100	nitrilase, putative		83.4425	252.431	1.59703	2.5505	5.87782	5e-05	0.000205689
TvY486_1012930	hypothetical protein, conserved		34.0076	92.1161	1.4376	2.06669	1.15002	0.0146	0.0335447

## Sheet: MET>EPI
Gene	CSP family	Product	MET	EPI	log2(FC)	FC	test_stat	p_value	q_value
TvY486_0018120	hypothetical protein, conserved in T.vivax		3.44976	0.301352	-3.51698	12.3691	-2.55947	0.003	0.00842206
TvY486_0004880	hypothetical protein, conserved in T. vivax	Fam35	30.9899	3.09377	-3.32436	11.0514	-5.43204	5e-05	0.000205689
TvY486_0018140	hypothetical protein, conserved in T. vivax, (fragment)		7.06599	0.770341	-3.19732	10.2229	-2.54886	0.00375	0.0102562
TvY486_0013685	hypothetical protein, conserved in T. vivax		10.0569	1.14515	-3.13458	9.82559	-2.75971	0.0006	0.00201391
TvY486_0031060	reverse transcriptase, putative		13.7019	1.581	-3.11547	9.70615	-4.62486	5e-05	0.000205689
TvY486_0044885	hypothetical protein, conserved in T. vivax		4.83486	0.563366	-3.10133	9.61825	-2.38244	0.0033	0.00916968
TvY486_0026510	SLACS reverse transcriptase, putative, (fragment)		17.5278	2.06768	-3.08356	9.50834	-4.33261	5e-05	0.000205689
TvY486_0021360	hypothetical protein, conserved in T.vivax	Fam43	129.582	15.2993	-3.08232	9.5007	-8.61679	5e-05	0.000205689
TvY486_0014920	hypothetical protein		1023.46	121.845	-3.07033	9.42693	-10.9535	5e-05	0.000205689
TvY486_0031050	hypothetical protein, conserved in T.vivax	Fam43	4.21191	0.502171	-3.06822	9.41397	-1.82097	0.0152	0.0347359
TvY486_0029070	SLACS reverse transcriptase, putative, (fragment)		12.0474	1.44018	-3.06441	9.39061	-4.78663	5e-05	0.000205689
TvY486_0015180	hypothetical protein, conserved in T. vivax		81.381	9.88112	-3.04195	9.25346	-6.95999	5e-05	0.000205689
TvY486_0040250	SLACS reverse transcriptase, putative, (fragment)		9.67957	1.17865	-3.0378	9.22823	-4.15152	5e-05	0.000205689
TvY486_0004350	SLACS retrotransposable element, putative, (fragment)		12.0401	1.46689	-3.03702	9.22349	-3.43067	0.0001	0.000392955
TvY486_0037570	hypothetical protein, conserved in T. vivax, (fragment)		6.69675	0.845826	-2.98503	8.9104	-3.18304	0.0002	0.000741873
TvY486_0014750	hypothetical protein, conserved in T. vivax	Fam35	564.122	71.2879	-2.98428	8.90593	-10.3013	5e-05	0.000205689
TvY486_0017160	hypothetical protein, conserved (fragment)		12.5528	1.58703	-2.98361	8.90193	-3.36167	5e-05	0.000205689
TvY486_0000820	SLACS reverse transcriptase, putative		12.3875	1.61351	-2.94061	8.64719	-3.545	5e-05	0.000205689
TvY486_0015220	hypothetical protein, conserved in T. vivax		8.59969	1.12913	-2.92907	8.57945	-3.38599	5e-05	0.000205689
TvY486_0006430	SLACS retrotransposable element, putative, (fragment)		12.172	1.60447	-2.9234	8.54627	-5.28934	5e-05	0.000205689
TvY486_0017520	hypothetical protein, conserved in T. vivax	Fam43	6.3851	0.845289	-2.91719	8.51	-2.85207	5e-05	0.000205689
TvY486_0000070	SLACS retrotransposable element, putative		6.38637	0.850052	-2.90937	8.46443	-3.14205	0.0001	0.000392955
TvY486_0026400	SLACS retrotransposable element, putative, (fragment)		9.58737	1.27808	-2.90715	8.45152	-3.03018	5e-05	0.000205689
TvY486_0032340	hypothetical protein, conserved		10.1378	1.36782	-2.88979	8.35089	-6.46199	5e-05	0.000205689
TvY486_0007580	hypothetical protein, conserved (fragment)		13.0178	1.7704	-2.87834	8.28484	-3.95663	5e-05	0.000205689
TvY486_0036360	hypothetical protein, conserved in T. vivax		37.462	5.10572	-2.87524	8.26701	-4.94404	5e-05	0.000205689
TvY486_0030330	hypothetical protein, conserved		7.46746	1.02215	-2.86901	8.23122	-3.22459	5e-05	0.000205689
TvY486_0003250	SLACS retrotransposable element, putative, (fragment)		10.9608	1.50335	-2.8661	8.21453	-4.06542	5e-05	0.000205689
TvY486_0017480	hypothetical protein, conserved in T. vivax		665.418	91.6082	-2.86071	8.18366	-10.3497	5e-05	0.000205689
TvY486_0011320	hypothetical protein, conserved in T.vivax	Fam35	57.9682	8.04149	-2.84973	8.12096	-6.82382	5e-05	0.000205689
TvY486_0041600	SLACS reverse transcriptase, putative, (fragment)		10.6908	1.48978	-2.84319	8.08373	-5.93123	5e-05	0.000205689
TvY486_0031595	hypothetical protein, conserved		13.2093	1.84474	-2.84006	8.06594	-3.17634	5e-05	0.000205689
TvY486_0038330	SLACS reverse transcriptase, putative, (fragment)		15.8615	2.22618	-2.83289	8.02527	-5.06109	5e-05	0.000205689
TvY486_0010750	hypothetical protein, conserved in T. vivax		15.2723	2.14635	-2.83096	8.01433	-4.7168	5e-05	0.000205689
TvY486_0035035	hypothetical protein		12.5792	1.77087	-2.82851	8.00047	-3.3927	5e-05	0.000205689
TvY486_0039920	hypothetical protein, conserved in T.vivax	Fam35	178.162	25.2898	-2.81656	7.93301	-8.54918	5e-05	0.000205689
TvY486_0022325	hypothetical protein, conserved in T. vivax		9.62092	1.37024	-2.81174	7.90588	-2.58839	0.00015	0.000569779
TvY486_0022955	hypothetical protein		16.6766	2.37563	-2.81145	7.90425	-3.83795	5e-05	0.000205689
TvY486_0020825	hypothetical protein, conserved		21.4419	3.07992	-2.79947	7.83703	-4.49093	5e-05	0.000205689
TvY486_0014850	hypothetical protein, conserved in T. vivax, (fragment)		9.05328	1.306	-2.79329	7.80247	-4.10484	5e-05	0.000205689
TvY486_0040930	hypothetical protein, conserved in T.vivax	Fam43	57.1077	8.25284	-2.79072	7.78812	-6.2298	5e-05	0.000205689
TvY486_0008670	hypothetical protein, conserved in T. vivax, (fragment)		3.21392	0.470162	-2.77311	7.69014	-2.01189	0.01035	0.0248869
TvY486_0044680	hypothetical protein, conserved in T. vivax		12.3338	1.81419	-2.76522	7.64644	-4.23343	5e-05	0.000205689
TvY486_0907300	retrotransposable element putative (fragment)		10.452	1.57044	-2.73453	7.47765	-4.40122	5e-05	0.000205689
TvY486_0014630	hypothetical protein, conserved		27.4296	4.12506	-2.73325	7.47066	-5.58175	5e-05	0.000205689
TvY486_0007660	SLACS retrotransposable element, putative, (fragment)		6.95006	1.04917	-2.72778	7.44078	-2.38223	0.0012	0.00374115
TvY486_0032650	SLACS retrotransposable element		7.92673	1.19999	-2.7237	7.41854	-3.20449	5e-05	0.000205689
TvY486_0907290	retrotransposable element putative (fragment)		13.5038	2.04491	-2.72325	7.41609	-6.16338	5e-05	0.000205689
TvY486_0002350	hypothetical protein, conserved in T. vivax	Fam43	5.14701	0.779909	-2.72236	7.41124	-2.97449	5e-05	0.000205689
TvY486_0028585	hypothetical protein, conserved in T. vivax		7.83631	1.192	-2.71679	7.38095	-2.62358	0.0006	0.00201391
TvY486_0025400	SLACS retrotransposable element putative, (fragment)		17.9891	2.74639	-2.71152	7.35234	-4.24635	5e-05	0.000205689
TvY486_0020960	SLACS reverse transcriptase, putative, (fragment)		5.47325	0.839757	-2.70435	7.31351	-3.09009	5e-05	0.000205689
TvY486_0014870	hypothetical protein, conserved in T. vivax, (fragment)		9.99404	1.54818	-2.69049	7.23874	-3.20714	5e-05	0.000205689
TvY486_0031180	reverse transcriptase, putative		15.1627	2.36659	-2.67965	7.18052	-4.27829	5e-05	0.000205689
TvY486_0016470	hypothetical protein, conserved in T. vivax, (fragment)		7.3247	1.14364	-2.67914	7.17779	-2.78149	0.0002	0.000741873
TvY486_0020670	hypothetical protein, conserved in T. vivax		344.442	53.9274	-2.67517	7.15653	-9.0428	5e-05	0.000205689
TvY486_0033280	hypothetical protein, conserved		8.81568	1.38536	-2.66981	7.12789	-3.20074	5e-05	0.000205689
TvY486_0017890	hypothetical protein, conserved in T. vivax	Fam43	1245.87	197.036	-2.66062	7.0789	-9.11033	5e-05	0.000205689
TvY486_0000790	hypothetical protein, conserved in T. vivax		7.40562	1.17366	-2.65761	7.06289	-3.87083	5e-05	0.000205689
TvY486_0041580	SLACS reverse transcriptase, putative, (fragment)		12.6187	2.0001	-2.65742	7.06188	-7.41266	5e-05	0.000205689
TvY486_0040330	SLACS reverse transcriptase, putative, (fragment)		11.1	1.76688	-2.65128	7.02929	-6.0071	5e-05	0.000205689
TvY486_0017740	hypothetical protein, conserved		9.67123	1.55155	-2.63998	6.96949	-2.96094	5e-05	0.000205689
TvY486_0015820	hypothetical protein, conserved in T. vivax		18.0078	2.89787	-2.63556	6.94618	-3.85633	5e-05	0.000205689
TvY486_0504020	hypothetical protein, unlikely	Fam35	319.655	51.4678	-2.63478	6.94207	-9.17166	5e-05	0.000205689
						7.59133
TvY486_0040130	hypothetical protein, conserved in T. vivax		3363.8	552.166	-2.60692	6.79603	-7.40911	5e-05	0.000205689
TvY486_0014800	hypothetical protein, conserved in T. vivax		3.68266	0.607981	-2.59865	6.75298	-1.8338	0.0027	0.00765886
TvY486_0006570	hypothetical protein, conserved in T. vivax		9.5671	1.5851	-2.59351	6.72629	-5.18451	5e-05	0.000205689
TvY486_0025640	hypothetical protein, conserved		10.0634	1.68245	-2.58048	6.65888	-3.35	5e-05	0.000205689
TvY486_0013560	hypothetical protein, conserved in T. vivax, (fragment)		7.86964	1.34432	-2.54942	6.49954	-3.73402	5e-05	0.000205689
TvY486_0030080	SLACS reverse transcriptase, putative		10.6501	1.82054	-2.54842	6.49444	-4.03685	5e-05	0.000205689
TvY486_0003460	retrotransposon hot spot protein (RHS), putative, (fragment)		14.5706	2.5007	-2.54266	6.46512	-5.66993	5e-05	0.000205689
TvY486_0005980	SLACS retrotransposable element, putative, (fragment)		5.95789	1.02396	-2.54065	6.4549	-2.70668	5e-05	0.000205689
TvY486_0030530	hypothetical protein, conserved in T. vivax		474.989	81.8085	-2.53757	6.43926	-9.18348	5e-05	0.000205689
TvY486_0021940	SLACS reverse transcriptase, putative, (fragment)		18.8552	3.26472	-2.52993	6.40055	-7.10742	5e-05	0.000205689
TvY486_0003920	hypothetical protein, conserved in T.vivax		229.915	40.0228	-2.5222	6.36149	-8.38942	5e-05	0.000205689
TvY486_0017640	hypothetical protein, conserved in T. vivax, (fragment)		4.23598	0.738994	-2.51906	6.34566	-2.19921	0.00785	0.0195373
TvY486_0028225	hypothetical protein		13.7541	2.40096	-2.51818	6.34123	-3.53497	5e-05	0.000205689
TvY486_0005650	hypothetical protein, conserved in T. vivax, (fragment)		9.76761	1.70747	-2.51615	6.33101	-4.825	5e-05	0.000205689
TvY486_0012470	hypothetical protein, conserved in T. vivax, (fragment)		14.0391	2.46072	-2.5123	6.31165	-4.21357	5e-05	0.000205689
TvY486_0025215	hypothetical protein, conserved		9.97233	1.74843	-2.51187	6.30949	-2.68972	0.00015	0.000569779
TvY486_0022900	SLACS reverse transcriptase, putative, (fragment)		7.4131	1.30869	-2.50196	6.2598	-3.74238	5e-05	0.000205689
TvY486_0705040	hypothetical protein, unlikely		1544.12	272.731	-2.50124	6.2562	-9.25862	5e-05	0.000205689
TvY486_0040190	hypothetical protein, conserved		11.8703	2.10258	-2.49712	6.23561	-4.01464	5e-05	0.000205689
TvY486_0022320	reverse transcriptase, putative		15.6725	2.79278	-2.48846	6.19243	-4.61743	5e-05	0.000205689
TvY486_0032420	hypothetical protein, conserved		2.98177	0.539793	-2.46569	6.07963	-1.70797	0.02265	0.0491765
TvY486_0022290	SLACS reverse transcriptase, putative, (fragment)		20.3046	3.67903	-2.46441	6.07332	-5.40895	5e-05	0.000205689
TvY486_0044540	hypothetical protein, conserved in T. vivax		16.033	2.90636	-2.46375	6.07006	-2.48399	0.00025	0.000910113
TvY486_0016300	hypothetical protein, conserved		25.9199	4.71546	-2.45859	6.04466	-4.8505	5e-05	0.000205689
TvY486_0017630	hypothetical protein, conserved in T. vivax		12.6569	2.30291	-2.4584	6.04373	-4.66729	5e-05	0.000205689
TvY486_0032560	hypothetical protein, conserved in T.vivax		918.717	168.931	-2.44319	5.96918	-8.9034	5e-05	0.000205689
TvY486_0040140	hypothetical protein, conserved in T.vivax		5.97359	1.10674	-2.43228	5.91599	-2.43878	0.00235	0.00678256
TvY486_0021520	hypothetical protein, conserved in T. vivax		11.3261	2.11717	-2.41944	5.85369	-3.66121	5e-05	0.000205689
TvY486_0042815	hypothetical protein		13.1469	2.46998	-2.41214	5.81842	-3.33207	5e-05	0.000205689
TvY486_0002610	hypothetical protein, conserved in T. vivax, (fragment)		6.59293	1.24592	-2.40371	5.77782	-2.97335	5e-05	0.000205689
TvY486_0024570	SLACS reverse transcriptase, putative, (fragment)		26.0453	4.95576	-2.39385	5.73052	-5.39758	5e-05	0.000205689
TvY486_0029720	hypothetical protein, conserved in T. vivax	Fam34	667.486	127.164	-2.39205	5.7219	-8.49054	5e-05	0.000205689
TvY486_0009880	hypothetical protein, conserved in T. vivax		10.9113	2.08736	-2.38608	5.69338	-4.6749	5e-05	0.000205689
TvY486_0032750	reverse transcriptase, putative		14.2617	2.72888	-2.38577	5.6919	-4.02763	5e-05	0.000205689
TvY486_0032330	reverse transcriptase, putative		10.5859	2.03003	-2.38257	5.67664	-3.73047	5e-05	0.000205689
TvY486_0030340	hypothetical protein, conserved in T.vivax	Fam35	206.567	39.9008	-2.37212	5.62695	-7.88599	5e-05	0.000205689
TvY486_0504010	hypothetical protein		77.6083	15.0495	-2.3665	5.60032	-3.6138	0.00835	0.0206089
TvY486_0038180	SLACS reverse transcriptase, putative, (fragment)		10.4593	2.03743	-2.35996	5.56941	-4.51864	5e-05	0.000205689
TvY486_0024970	SLACS reverse transcriptase, putative, (fragment)		6.66846	1.30457	-2.35378	5.54028	-3.42452	5e-05	0.000205689
TvY486_0010170	hypothetical protein, conserved in T. vivax, (fragment)		8.19203	1.60305	-2.35341	5.53854	-3.30012	5e-05	0.000205689
TvY486_0044590	hypothetical protein, conserved in T. vivax	Fam43	1708.77	334.519	-2.3528	5.53567	-8.40296	5e-05	0.000205689
TvY486_0020395	hypothetical protein		13.6234	2.67718	-2.3473	5.50982	-3.25347	5e-05	0.000205689
TvY486_0009360	reverse transcriptase, putative		9.64537	1.89832	-2.34511	5.49954	-3.50387	5e-05	0.000205689
TvY486_0003100	hypothetical protein, conserved in T. vivax, (fragment)		1225.78	242.456	-2.33791	5.46582	-8.3752	5e-05	0.000205689
TvY486_0016240	hypothetical protein		370.813	73.6257	-2.33241	5.44014	-8.27134	5e-05	0.000205689
TvY486_0039790	hypothetical protein, conserved in T. vivax		11.8073	2.3701	-2.31666	5.36691	-3.73304	5e-05	0.000205689
TvY486_1110660	hypothetical protein		24.8622	4.99977	-2.31402	5.35469	-2.4208	0.0208	0.045625
TvY486_0907280	retrotransposable element putative (fragment)		9.02254	1.81616	-2.31264	5.3483	-4.38063	5e-05	0.000205689
TvY486_0002810	hypothetical protein, conserved in T. vivax		145.269	29.5802	-2.29602	5.27171	-7.11624	5e-05	0.000205689
TvY486_0007750	SLACS reverse transcriptase, putative, (fragment)		6.01004	1.24323	-2.27328	5.1678	-2.19546	0.00085	0.00274339
TvY486_0008520	hypothetical protein, conserved in T. vivax		5.39794	1.13979	-2.24364	5.03392	-2.80692	5e-05	0.000205689
TvY486_0004840	hypothetical protein, conserved in T. vivax, (fragment)		5.77922	1.22843	-2.23406	4.99102	-3.36407	5e-05	0.000205689
TvY486_0026020	SLACS retrotransposable element, putative, (fragment)		8.86616	1.90007	-2.22226	4.93844	-3.35792	5e-05	0.000205689
TvY486_0019090	hypothetical protein, conserved in T. vivax	Fam34	261.135	55.9924	-2.22149	4.93502	-8.16735	5e-05	0.000205689
TvY486_0403500	hypothetical protein, conserved		7.65188	1.65431	-2.20959	4.88229	-1.62677	0.0133	0.0309547
TvY486_0030570	hypothetical protein, conserved in T. vivax	Fam35	394.51	85.3133	-2.20922	4.88065	-8.05655	5e-05	0.000205689
TvY486_0006390	hypothetical protein, conserved in T. vivax	Fam35	151.117	32.9161	-2.1988	4.83472	-7.01036	5e-05	0.000205689
TvY486_0030460	SLACS retrotransposable element		6.33488	1.39383	-2.18426	4.77099	-2.4789	0.0001	0.000392955
TvY486_0011480	hypothetical protein, conserved in T. vivax	Fam35	451.015	100.37	-2.16785	4.69957	-7.97627	5e-05	0.000205689
TvY486_0041300	hypothetical protein, conserved in T.vivax	Fam35	769.302	173.329	-2.15004	4.62267	-7.61889	5e-05	0.000205689
TvY486_0029400	hypothetical protein, conserved		9.13397	2.10266	-2.11903	4.49029	-3.58379	5e-05	0.000205689
TvY486_0029280	hypothetical protein, conserved		3.92791	0.906099	-2.11602	4.47754	-1.78856	0.01335	0.0310563
TvY486_0010560	hypothetical protein, conserved in T. vivax	Fam35	539.801	125.34	-2.10658	4.43768	-7.7444	5e-05	0.000205689
TvY486_0032770	hypothetical protein, conserved in T. vivax	Fam34	617.641	143.813	-2.10257	4.4208	-7.27468	5e-05	0.000205689
TvY486_0017330	hypothetical protein, conserved in T. vivax	Fam34	380.877	88.8489	-2.0999	4.40958	-7.68448	5e-05	0.000205689
TvY486_0017860	hypothetical protein, conserved in T. vivax, (fragment)	Fam31	148.639	34.7829	-2.09536	4.39053	-7.72931	5e-05	0.000205689
TvY486_0019710	hypothetical protein, conserved in T. vivax	Fam28	60.4526	14.1806	-2.09188	4.37596	-7.51112	5e-05	0.000205689
TvY486_0043900	hypothetical protein, conserved in T.vivax		2806.43	665.536	-2.07615	4.3104	-6.42501	5e-05	0.000205689
TvY486_0001120	hypothetical protein, conserved in T. vivax	Fam34	154.073	37.2031	-2.05011	4.20295	-7.79313	5e-05	0.000205689
TvY486_0001150	hypothetical protein, conserved in T. vivax	Fam28	43.2841	10.4734	-2.0471	4.19062	-6.02019	5e-05	0.000205689
TvY486_0016860	hypothetical protein, conserved in T. vivax		133.271	32.3747	-2.04142	4.1674	-7.41388	5e-05	0.000205689
TvY486_0022140	hypothetical protein, conserved in T. vivax	Fam34	184.953	45.1941	-2.03295	4.13289	-7.8089	5e-05	0.000205689
TvY486_1106290	hypothetical protein		25.0014	6.16606	-2.01958	4.0787	-2.24196	0.0152	0.0347359
TvY486_0036040	hypothetical protein, conserved in T. vivax		262.009	65.8204	-1.99301	3.97209	-7.61509	5e-05	0.000205689
TvY486_0013520	hypothetical protein, conserved in T. vivax	Fam34	233.949	58.8417	-1.99129	3.96524	-7.68155	5e-05	0.000205689
TvY486_0038020	hypothetical protein, conserved in T. vivax	Fam31	72.5869	18.4196	-1.97847	3.91434	-7.75729	5e-05	0.000205689
TvY486_0027480	hypothetical protein, conserved in T. vivax	Fam43	5992.2	1528.24	-1.97121	3.88567	-4.96265	5e-05	0.000205689
TvY486_0034300	hypothetical protein, conserved in T. vivax	Fam34	143.092	36.7798	-1.95995	3.8414	-7.50466	5e-05	0.000205689
TvY486_0044510	hypothetical protein, conserved in T. vivax	Fam34	392.455	100.924	-1.95926	3.8387	-7.20939	5e-05	0.000205689
TvY486_1109180	major surface protease (Gp63), putative	Fam46	176.865	45.6051	-1.95539	3.82355	-7.60544	5e-05	0.000205689
TvY486_0044010	hypothetical protein, conserved in T. vivax	Fam35	669.115	174.888	-1.93582	3.7474	-7.18196	5e-05	0.000205689
TvY486_0029710	hypothetical protein, conserved in T. vivax	Fam34	174.221	45.6456	-1.93237	3.73405	-7.54002	5e-05	0.000205689
TvY486_1109280	DNA polymerase kappa, putative, (fragment)		14.4912	3.85287	-1.91118	3.65261	-2.4144	0.0001	0.000392955
TvY486_0029930	hypothetical protein, conserved in T. vivax, (fragment)	Fam31	54.3799	14.4832	-1.9087	3.64314	-6.78923	5e-05	0.000205689
TvY486_0029950	hypothetical protein, conserved in T. vivax		173.046	46.5735	-1.89357	3.58561	-7.2665	5e-05	0.000205689
TvY486_0015040	hypothetical protein, conserved in T. vivax, (fragment)		199.125	54.1526	-1.87857	3.52903	-7.31416	5e-05	0.000205689
TvY486_0044520	hypothetical protein, conserved in T. vivax	Fam31	114.5	31.6792	-1.85374	3.43635	-7.22761	5e-05	0.000205689
TvY486_0019920	hypothetical protein, conserved in T. vivax		88.0187	24.5907	-1.83969	3.38446	-5.81036	5e-05	0.000205689
TvY486_0304170	hypothetical protein		41.3923	11.8387	-1.80585	3.26109	-1.81184	0.01335	0.0310563
TvY486_0303890	hypothetical protein, conserved		123.643	35.4357	-1.8029	3.25045	-2.29211	0.0001	0.000392955
TvY486_0806850	hypothetical protein		12.0619	3.46034	-1.80147	3.24529	-1.49426	0.0166	0.0375326
TvY486_0028840	hypothetical protein, conserved in T. vivax		16.3096	4.82869	-1.75602	3.08361	-3.46036	5e-05	0.000205689
TvY486_0404020	hypothetical protein, conserved		38.5435	11.5389	-1.73998	3.02753	-6.57413	5e-05	0.000205689
TvY486_0404390	hypothetical protein		175.28	53.0725	-1.72362	2.97087	-2.69444	5e-05	0.000205689
TvY486_1001190	hypothetical protein		79.537	24.5173	-1.69782	2.88259	-3.32208	5e-05	0.000205689
TvY486_0807370	hypothetical protein, conserved (fragment)		287.834	90.9207	-1.66256	2.76411	-6.4395	5e-05	0.000205689
TvY486_0024150	hypothetical protein, conserved in T. vivax		703.156	223.157	-1.65579	2.74164	-5.96864	5e-05	0.000205689
TvY486_0805940	hypothetical protein, conserved		109.336	35.2205	-1.63428	2.67087	-5.26483	5e-05	0.000205689
TvY486_0503020	hypothetical protein		170.222	54.8906	-1.63278	2.66597	-1.8905	0.0006	0.00201391
TvY486_0904560	hypothetical protein, conserved		28.3327	9.29769	-1.60752	2.58412	-1.38277	0.0127	0.0297419
TvY486_0029610	receptor-type adenylate cyclase, putative	Fam51	785.013	259.655	-1.59612	2.5476	-4.45736	5e-05	0.000205689
TvY486_0000460	hypothetical protein, conserved in T. vivax, (fragment)		81.1772	26.9028	-1.59332	2.53867	-4.51482	5e-05	0.000205689
TvY486_0024340	hypothetical protein, conserved in T. vivax	Fam34	290.815	96.5779	-1.59034	2.52918	-6.19941	5e-05	0.000205689
TvY486_0026680	SLACS retrotransposable element, fragment, putative		5.33375	1.77438	-1.58784	2.52124	-1.7801	0.0057	0.0148004
TvY486_1106960	hypothetical protein, conserved		68.9996	23.0681	-1.58069	2.49858	-5.26381	5e-05	0.000205689
TvY486_0907310	hypothetical protein, conserved in T. vivax		8.90764	3.00756	-1.56645	2.45377	-1.90164	0.00055	0.00186139
TvY486_0806270	RNA-binding protein, putative		64.8357	22.2241	-1.54466	2.38597	-5.56965	5e-05	0.000205689
TvY486_1109290	DNA polymerase kappa, putative, (fragment)		25.177	8.77081	-1.52133	2.31444	-3.28089	5e-05	0.000205689
TvY486_0303900	hypothetical protein, unlikely		87.2062	30.3887	-1.5209	2.31314	-2.38325	5e-05	0.000205689
TvY486_0704330	hypothetical protein		44.696	15.7241	-1.50716	2.27153	-4.34381	5e-05	0.000205689
TvY486_0014510	hypothetical protein, conserved		165.211	59.1469	-1.48193	2.19612	-5.78917	5e-05	0.000205689
TvY486_0701815	hypothetical protein, conserved		74.533	26.6939	-1.48137	2.19446	-4.05997	5e-05	0.000205689
TvY486_0701900	hypothetical protein		92.7176	33.2321	-1.48026	2.19117	-2.442	0.0067	0.0170225
TvY486_0041370	hypothetical protein, conserved in T. vivax		3.64835	1.31051	-1.47712	2.18188	-1.68681	0.00175	0.00522529
TvY486_0303880	hypothetical protein, unlikely		87.6993	31.551	-1.47488	2.17527	-1.29183	0.0111	0.0264673
TvY486_0303920	hypothetical protein, conserved		85.1874	30.9297	-1.46165	2.13642	-4.9652	5e-05	0.000205689
TvY486_0040160	hypothetical protein, conserved in T. vivax	Fam28	78.2634	28.4751	-1.45864	2.12763	-5.80628	5e-05	0.000205689
TvY486_0010810	hypothetical protein, conserved in T. vivax		21.7084	7.96639	-1.44625	2.09164	-3.03909	5e-05	0.000205689
TvY486_0304030	hypothetical protein		95.8399	35.5348	-1.43139	2.04888	-2.26326	5e-05	0.000205689
TvY486_0033700	hypothetical protein, conserved in T. vivax		30.1595	11.232	-1.425	2.03063	-4.61772	5e-05	0.000205689
TvY486_0011600	hypothetical protein, conserved in T. vivax	Fam31	80.1158	30.1051	-1.41208	1.99397	-5.65966	5e-05	0.000205689
TvY486_0028480	hypothetical protein, conserved	Fam77	839.258	317.37	-1.40295	1.96827	-5.00192	5e-05	0.000205689
TvY486_0900100	hypothetical protein, conserved (fragment)		80.4177	30.4248	-1.40227	1.96636	-5.25312	5e-05	0.000205689
TvY486_1009230	hypothetical protein		84.7683	32.2007	-1.39643	1.95002	-2.14234	5e-05	0.000205689
