# Supplementary material for: Global Gene Expression Profiling through the Complete Life Cycle of Trypanosoma vivax
Source: PLoS Negl Trop Dis. 2015 Aug 12;9(8):e0003975. doi: 10.1371/journal.pntd.0003975 (PMC4534299; doi:10.1371/journal.pntd.0003975)
Supplement: S4 Table — Significance is defined as q < 0.05 and FC ≥ 2. (XLSX) [file pntd.0003975.s008.xlsx]

## Sheet: BSF>EPI
Supplementary Table 4. Predicted proteins showing significant differential expression in pairwise comparisons of life cycle stage. Significance is defined as q < 0.05 and FC ≥ 2.
Accession	Description	Peptide count	Peptides used for	iBAQ	q Value	Max fold change
			quantitation
TvY486_0028960	hypothetical protein, conserved | location=TvY486_bin:16091362-16092630(+) | length=422 TOPep_Count=24	21	2	24	0.000408683	35.6257
TvY486_1101260	hypothetical protein, conserved | location=TvY486_11:375828-376163(+) | length=111 ; TOPep_Count=7	10	2	7	0.000311078	33.8232
TvY486_0003760	hypothetical protein, conserved in T. vivax | location=TvY486_bin:2248500-2249474(-) | length=324 TOPep_Count=26	3	3	26	0.00404036	28.3517
TvY486_1106220	hypothetical protein, unlikely | location=TvY486_11:1727809-1728540(+) | length=243 ; TOPep_Count=19	4	4	19	0.00385563	18.3585
TvY486_0803870	nucleoside phosphorylase, putative | location=TvY486_08:1170440-1171471(-) | length=343 ; TOPep_Count=21	13	13	21	0.000482203	16.1185
TvY486_0008730	hypothetical protein, conserved in T. vivax | location=TvY486_bin:4851766-4852914(+) | length=383 TOPep_Count=19	6	3	19	0.00651037	15.8924
TvY486_0101320;TvY486_0101330	aminoacylase, putative | location=TvY486_01:424925-426109(+) | length=394 ; TOPep_Count=21	16	16	21	0.000511911	13.377
TvY486_0101550	zinc-binding phosphatase, putative | location=TvY486_01:477795-480668(+) | length=957 ; TOPep_Count=54	2	2	54	0.0334727	12.8996
TvY486_1002790	eukaryotic translation initiation factor 5, putative | location=TvY486_10:681499-682725(+) | length=408 ; TOPep_Count=34	6	6	34	0.00594049	12.6113
TvY486_0902590	RNA binding protein, putative,RBSR1 | location=TvY486_09:775752-776315(+) | length=187 ; TOPep_Count=6	3	3	6	0.00500482	10.4867
TvY486_0404430	hypothetical protein, conserved | location=TvY486_04:1234589-1235803(-) | length=404 ; TOPep_Count=18	2	2	18	0.000674291	10.1727
TvY486_0803350	oxidoreductase, putative | location=TvY486_08:1038080-1039402(-) | length=440 ; TOPep_Count=19	3	3	19	0.00457138	9.91847
TvY486_0907410	hypothetical protein, conserved | location=TvY486_09:1980342-1982567(+) | length=741 ; TOPep_Count=46	4	4	46	0.000630969	9.33164
TvY486_1101320	hypothetical protein, conserved | location=TvY486_11:386524-387357(+) | length=277 ; TOPep_Count=16	2	2	16	0.0170534	8.70406
TvY486_0500900	hypothetical protein, conserved | location=TvY486_05:270326-272047(+) | length=573 ; TOPep_Count=24	4	4	24	0.000188366	8.18045
TvY486_0403920	hypothetical protein, conserved | location=TvY486_04:1019382-1020377(-) | length=331 ; TOPep_Count=20	6	6	20	0.0106735	8.12827
TvY486_0202060	beta prime cop protein, putative | location=TvY486_02:1124987-1127674(+) | length=895 ; TOPep_Count=53	6	6	53	0.00114821	7.89288
TvY486_1107640	hypothetical protein, conserved | location=TvY486_11:2142949-2143338(+) | length=129 ; TOPep_Count=9	2	2	9	0.0436596	7.64823
TvY486_1013590	pyruvate kinase 1, putative, (fragment) | location=TvY486_10:3469304-3470293(-) | length=330 ; TOPep_Count=19	13	13	19	0.00575502	7.21529
TvY486_0029610	receptor-type adenylate cyclase, putative	4	3		0.0362174	6.66228
TvY486_0601190	kinesin, putative | location=TvY486_06:413883-415724(-) | length=613 ; TOPep_Count=38	3	3	38	0.00248813	6.6521
TvY486_1007790;TvY486_0302920	2,3-bisphosphoglycerate-independent phosphoglycerate mutase, putative | location=TvY486_10:1981522-1983183(-) | length=553 ; TOPep_Count=30	28	26	30	0.000178549	6.63202
TvY486_1114590	profilin, putative | location=TvY486_11:3905909-3906361(+) | length=150 ; TOPep_Count=4	2	2	4	0.0393609	6.51614
TvY486_1003700;TvY486_1003680	aspartate aminotransferase, putative | location=TvY486_10:930730-931941(-) | length=403 ; TOPep_Count=26	34	32	26	0.000614266	6.40689
TvY486_0603490	hypothetical protein, conserved | location=TvY486_06:992276-992602(-) | length=108 ; TOPep_Count=6	5	5	6	0.00678665	6.03501
TvY486_0041090;TvY486_0027080;TvY486_0038760;TvY486_0600420;TvY486_0600450	metacaspase, putative, (fragment) | location=TvY486_bin:22263757-22265025(+) | length=423 TOPep_Count=20	7	7	20	0.000511911	5.89636
TvY486_0004960	protein kinase, putative | location=TvY486_bin:2857426-2858307(+) | length=293 TOPep_Count=10	4	4	10	0.0474711	5.89491
TvY486_1013950	hypothetical protein, conserved | location=TvY486_10:3580514-3582556(-) | length=680 ; TOPep_Count=36	8	7	36	0.000179921	5.88075
TvY486_0300420	hypothetical protein, conserved | location=TvY486_03:103361-104410(+) | length=349 ; TOPep_Count=23	2	2	23	0.0201814	5.51343
TvY486_0802930	glycerol-3-phosphate dehydrogenase [NAD ], glycosomal, putative | location=TvY486_08:905277-906341(-) | length=354 ; TOPep_Count=20	21	21	20	0.00132044	5.42866
TvY486_0806260	guanine deaminase, putative | location=TvY486_08:1780481-1781854(-) | length=457 ; TOPep_Count=23	12	12	23	0.00200038	5.41092
TvY486_0035050;TvY486_0006470	iron/ascorbate oxidoreductase family protein | location=TvY486_bin:19230463-19231422(+) | length=320 TOPep_Count=18	7	7	18	0.00712329	5.37821
TvY486_0303140	hypothetical protein, conserved | location=TvY486_03:915608-916114(+) | length=168 ; TOPep_Count=11	5	5	11	0.00190704	5.30093
TvY486_0902720	hypothetical protein, conserved | location=TvY486_09:799113-799490(+) | length=125 ; TOPep_Count=9	2	2	9	0.0298254	5.2838
TvY486_0803660	nuclear transport factor 2, putative | location=TvY486_08:1130531-1130905(-) | length=124 ; TOPep_Count=7	2	2	7	0.00465637	5.14501
TvY486_1105900	dynein light chain, putative | location=TvY486_11:1639976-1640608(+) | length=210 ; TOPep_Count=14	2	2	14	0.00367908	4.97946
TvY486_0201936	adenylate kinase, putative, (fragment) | location=TvY486_02:1054305-1055087(-) | length=260 ; TOPep_Count=17	5	5	17	0.000621814	4.83896
TvY486_0302670	hypothetical protein, conserved (fragment) | location=TvY486_03:721311-722285(-) | length=290 ; TOPep_Count=17	3	3	17	0.0164337	4.74305
TvY486_1007530	hypothetical protein, conserved | location=TvY486_10:1934870-1937041(-) | length=723 ; TOPep_Count=49	2	2	49	0.011866	4.64853
TvY486_0806630	serine/threonine-protein kinase a, putative,protein kinase, putative | location=TvY486_08:1921604-1922926(+) | length=440 ; TOPep_Count=29	9	2	29	0.0238569	4.63493
TvY486_0041850	hypothetical protein, conserved | location=TvY486_bin:22794306-22795925(+) | length=539 TOPep_Count=35	4	4	35	0.0027835	4.46026
TvY486_0401190	phospholipid-translocating ATPase, putative | location=TvY486_04:308295-311495(-) | length=1066 ; TOPep_Count=64	2	2	64	0.0239363	4.42046
TvY486_0302630	ATP-dependent phosphofructokinase | location=TvY486_03:713621-715075(-) | length=484 ; TOPep_Count=32	27	26	32	0.000679616	4.37922
TvY486_0905010	Bem46-like serine peptidase,Serine peptidase, Clan SC, Family S09X, putative | location=TvY486_09:1386576-1387664(-) | length=362 ; TOPep_Count=18	2	2	18	0.00626318	4.27434
TvY486_1006750	vacuolar protein sorting-associated protein 45- like protein, putative | location=TvY486_10:1701678-1703444(+) | length=588 ; TOPep_Count=27	2	2	27	0.0151016	4.27235
TvY486_0800990	hypothetical protein, conserved (fragment) | location=TvY486_08:322138-323988(+) | length=616 ; TOPep_Count=41	17	13	41	0.00045304	4.25517
TvY486_1009900	hypothetical protein, conserved (fragment) | location=TvY486_10:2471674-2473770(+) | length=664 ; TOPep_Count=35	2	2	35	0.00200038	4.18338
TvY486_0902320;TvY486_0902335	arginine kinase, putative | location=TvY486_09:667895-669022(+) | length=375 ; TOPep_Count=25	30	29	25	0.000284345	4.09099
TvY486_1109660	replication factor A, 51kDa subunit, putative, (fragment) | location=TvY486_11:2646444-2647394(+) | length=317 ; TOPep_Count=15	2	2	15	0.0270011	3.99172
TvY486_0603710	glyceraldehyde 3-phosphate dehydrogenase, putative | location=TvY486_06:1038382-1039461(-) | length=359 ; TOPep_Count=25	27	25	25	0.00248813	3.84301
TvY486_0901790;TvY486_0503940	cAMP-specific phosphodiesterase, putative | location=TvY486_09:538984-541731(+) | length=915 ; TOPep_Count=51	25	11	51	0.00173571	3.64501
TvY486_1115640	hypothetical protein, conserved | location=TvY486_11:4210470-4211639(-) | length=389 ; TOPep_Count=8	4	4	8	0.00226624	3.60649
TvY486_0601230	phosphatase 2C, putative | location=TvY486_06:425544-426689(-) | length=381 ; TOPep_Count=22	5	5	22	0.00039251	3.57916
TvY486_0700740	protein kinase C substrate protein, heavy chain, putative | location=TvY486_07:205751-207187(+) | length=478 ; TOPep_Count=30	3	3	30	0.00163588	3.56641
TvY486_1005670	fructose-bisphosphate aldolase, glycosomal, putative | location=TvY486_10:1387254-1388372(+) | length=372 ; TOPep_Count=24	32	32	24	0.00192165	3.55373
TvY486_1012470	hypothetical protein, conserved | location=TvY486_10:3110940-3113966(-) | length=1008 ; TOPep_Count=43	14	14	43	0.00108127	3.54337
TvY486_0303148	hypothetical protein, conserved | location=TvY486_03:918930-919832(+) | length=300 ; TOPep_Count=15	3	3	15	0.0131741	3.51718
TvY486_1006840	glyceraldehyde 3-phosphate dehydrogenase, cytosolic, putative | location=TvY486_10:1723229-1724227(+) | length=332 ; TOPep_Count=23	15	15	23	0.0020444	3.45233
TvY486_0032480	hypothetical protein, conserved | location=TvY486_bin:17890255-17897230(-) | length=2326 TOPep_Count=119	6	5	119	0.0322117	3.37715
TvY486_1011060	hypothetical protein, conserved | location=TvY486_10:2761511-2762683(+) | length=390 ; TOPep_Count=23	2	2	23	0.0173414	3.35075
TvY486_0302840	ADP ribosylation factor 3, putative | location=TvY486_03:856213-856749(+) | length=178 ; TOPep_Count=12	13	12	12	0.000768524	3.24203
TvY486_1010050	hypothetical protein, conserved | location=TvY486_10:2498082-2499323(+) | length=413 ; TOPep_Count=22	8	8	22	0.00029731	3.21866
TvY486_0706760	methylthioadenosine phosphorylase, putative | location=TvY486_07:2062134-2063078(-) | length=314 ; TOPep_Count=14	5	5	14	0.0163822	3.19269
TvY486_0800230	nucleolar RNA-binding protein, putative | location=TvY486_08:52182-53240(-) | length=352 ; TOPep_Count=14	5	5	14	0.00377202	3.17009
TvY486_0602710	hypothetical protein, conserved | location=TvY486_06:765029-765562(+) | length=177 ; TOPep_Count=11	3	3	11	0.00457138	3.15571
TvY486_1105690	dynein arm light chain, putative | location=TvY486_11:1600390-1601100(+) | length=236 ; TOPep_Count=18	2	2	18	0.00365173	3.13785
TvY486_1000790	adenylate kinase, putative | location=TvY486_10:178357-179151(+) | length=264 ; TOPep_Count=11	5	5	11	0.00171526	3.11818
TvY486_1113870	polyubiquitin, putative | location=TvY486_11:3693450-3693836(-) | length=128 ; TOPep_Count=9	9	5	9	0.00325131	3.10063
TvY486_0902870	hypothetical protein, conserved | location=TvY486_09:883771-884796(-) | length=341 ; TOPep_Count=18	12	11	18	0.00416788	3.07885
TvY486_1009140	G-actin binding protein, putative, (fragment),CAP/Srv2p, putative | location=TvY486_10:2289431-2290192(+) | length=253 ; TOPep_Count=15	3	3	15	0.00462991	2.96421
TvY486_0806540	peptidase, putative,metallo-peptidase, Clan ME, Family M16 | location=TvY486_08:1880687-1883907(+) | length=1073 ; TOPep_Count=52	2	2	52	0.00271733	2.95495
TvY486_1107920	glycerol-3-phosphate dehydrogenase, putative, (fragment) | location=TvY486_11:2205899-2207668(+) | length=555 ; TOPep_Count=37	14	13	37	0.00259005	2.95369
TvY486_1005760	hypothetical protein, conserved (fragment) | location=TvY486_10:1424074-1424400(-) | length=109 ; TOPep_Count=5	3	3	5	0.00213707	2.94406
TvY486_1115960	hypothetical protein, conserved | location=TvY486_11:4291312-4293036(-) | length=574 ; TOPep_Count=34	4	4	34	0.0425289	2.93641
TvY486_1101340	glutaredoxin, putative | location=TvY486_11:392464-392751(+) | length=95 ; TOPep_Count=8	2	2	8	0.0332613	2.92181
TvY486_0021110	aspartyl aminopeptidase, putative | location=TvY486_bin:11963756-11965168(-) | length=471 TOPep_Count=26	2	2	26	0.0376689	2.91124
TvY486_0603940	hypothetical protein, conserved | location=TvY486_06:1087278-1089662(-) | length=794 ; TOPep_Count=42	2	2	42	0.00927961	2.8735
TvY486_0401510	ribosomal protein L3, putative, (fragment) | location=TvY486_04:366075-368115(-) | length=646 ; TOPep_Count=37	22	22	37	0.00546396	2.83441
TvY486_1013910	hypothetical protein, conserved (fragment) | location=TvY486_10:3566359-3571149(-) | length=1562 ; TOPep_Count=86	5	4	86	0.00674	2.82882
TvY486_1013480	phosphatidic acid phosphatase, putative, (fragment) | location=TvY486_10:3430950-3431939(-) | length=330 ; TOPep_Count=19	5	5	19	0.00146365	2.82247
TvY486_0014180	eukaryotic peptide chain release factor subunit 1, putative, (fragment) | location=TvY486_bin:7522315-7523004(+) | length=230 TOPep_Count=14	2	2	14	0.00575502	2.82236
TvY486_0006090	peptidylprolyl isomerase-like, putative | location=TvY486_bin:3415211-3415957(+) | length=249 TOPep_Count=14	8	8	14	0.00712329	2.81961
TvY486_0704690	nucleoside hydrolase, putative | location=TvY486_07:1203498-1204571(-) | length=357 ; TOPep_Count=19	13	12	19	0.00630247	2.81438
TvY486_0704640	hypothetical protein, conserved | location=TvY486_07:1192657-1193262(-) | length=201 ; TOPep_Count=10	7	6	10	0.00190704	2.77192
TvY486_0101660	glucose-6-phosphate isomerase, glycosomal, putative | location=TvY486_01:578201-580024(+) | length=607 ; TOPep_Count=30	10	9	30	0.00150965	2.72517
TvY486_0304544	cofilin/actin depolymerizing factor, putative | location=TvY486_03:1335082-1335495(+) | length=137 ; TOPep_Count=5	5	5	5	0.00322421	2.71605
TvY486_1002000	hexokinase, putative, (fragment) | location=TvY486_10:503532-503882(+) | length=116 ; TOPep_Count=7	5	5	7	0.00283068	2.69198
TvY486_0303980	UDP-glucose:glycoprotein glucosyltransferase, putative | location=TvY486_03:1185505-1190529(-) | length=1674 ; TOPep_Count=95	2	2	95	0.0173635	2.67193
TvY486_0033000	hypothetical protein, conserved | location=TvY486_bin:18173982-18175883(-) | length=633 TOPep_Count=32	7	7	32	0.0303063	2.64635
TvY486_0303570;TvY486_0303560;TvY486_0303580	paraflagellar rod protein, putative | location=TvY486_03:1086194-1087981(-) | length=595 ; TOPep_Count=38	48	22	38	0.000531005	2.62222
TvY486_0800570	40S ribosomal protein S9, putative | location=TvY486_08:187183-187758(-) | length=191 ; TOPep_Count=14	8	8	14	0.0132855	2.60657
TvY486_0039420	cyclic nucleotide phosphodiesterase | location=TvY486_bin:21400530-21402647(-) | length=706 TOPep_Count=40	20	7	40	0.0118306	2.53521
TvY486_1112250	cytosolic malate dehydrogenase, putative | location=TvY486_11:3196135-3197109(+) | length=324 ; TOPep_Count=20	10	10	20	0.00365173	2.53196
TvY486_0906830	ADP-ribosylation factor, putative | location=TvY486_09:1801302-1801850(-) | length=182 ; TOPep_Count=11	15	15	11	0.00207325	2.49587
TvY486_0903680	hypothetical protein, conserved | location=TvY486_09:1086009-1087046(-) | length=345 ; TOPep_Count=21	6	6	21	0.00338002	2.48943
TvY486_0100940	calpain-like cysteine peptidase, putative,cysteine peptidase, Clan CA, family C2, putative | location=TvY486_01:298802-301654(+) | length=950 ; TOPep_Count=47	28	28	47	0.00626318	2.48021
TvY486_0906060	glycerol kinase, glycosomal, putative | location=TvY486_09:1613441-1614979(+) | length=512 ; TOPep_Count=32	24	23	32	0.0106441	2.46613
TvY486_1114340	paraflagellar rod component, putative (fragment) | location=TvY486_11:3834505-3836362(-) | length=585 ; TOPep_Count=38	13	13	38	0.00626318	2.44218
TvY486_1014790	glycosomal malate dehydrogenase, putative | location=TvY486_10:3839030-3840001(+) | length=323 ; TOPep_Count=18	9	8	18	0.0113961	2.43449
TvY486_0904290	glyceraldehyde-3-phosphate dehydrogenase, putative | location=TvY486_09:1210052-1211119(-) | length=355 ; TOPep_Count=23	3	3	23	0.0178861	2.43449
TvY486_0022110	hypothetical protein | location=TvY486_bin:12448821-12450299(+) | length=492 TOPep_Count=29	12	12	29	0.0123183	2.43393
TvY486_0604100	phosphoglycerate kinase, putative | location=TvY486_06:1130871-1131986(+) | length=371 ; TOPep_Count=25	4	4	25	0.010643	2.4307
TvY486_0802330	hypothetical protein, conserved | location=TvY486_08:685238-687866(+) | length=875 ; TOPep_Count=37	4	3	37	0.0144273	2.42137
TvY486_1007710	hypothetical protein, conserved | location=TvY486_10:1967001-1967576(-) | length=191 ; TOPep_Count=11	2	2	11	0.0200916	2.39358
TvY486_0502250	hypothetical protein, conserved | location=TvY486_05:753134-754702(-) | length=522 ; TOPep_Count=32	5	5	32	0.00474027	2.37548
TvY486_0023120;TvY486_0045580;TvY486_0303600;TvY486_0804480;TvY486_0804490;TvY486_0804500;TvY486_0804510;TvY486_0804520;TvY486_0804540	paraflagellar rod protein, putative | location=TvY486_bin:13045587-13047386(+) | length=599 TOPep_Count=35	41	38	35	0.00108127	2.33392
TvY486_0200179	hypothetical protein, conserved (fragment) | location=TvY486_02:314090-316303(+) | length=738 ; TOPep_Count=39	4	4	39	0.0449132	2.33276
TvY486_1103820	adenylosuccinate synthetase, putative, (fragment) | location=TvY486_11:1097165-1103070(+) | length=576 ; TOPep_Count=43	36	34	43	0.00104651	2.31852
TvY486_0400110	cell differentiation protein, putative | location=TvY486_04:37915-38838(-) | length=307 ; TOPep_Count=19	7	7	19	0.0122641	2.28917
TvY486_0304190	ubiquitin hydrolase, putative,cysteine peptidase, Clan CA, family C19, putative | location=TvY486_03:1245231-1247426(-) | length=731 ; TOPep_Count=38	4	4	38	0.0066162	2.28256
TvY486_1013940	protein kinase, putative | location=TvY486_10:3577865-3578926(-) | length=353 ; TOPep_Count=20	5	5	20	0.00571603	2.27143
TvY486_1014620	hypothetical protein, conserved | location=TvY486_10:3766303-3767751(+) | length=482 ; TOPep_Count=31	5	5	31	0.0126321	2.27001
TvY486_1002910	enolase, putative | location=TvY486_10:723405-724694(+) | length=429 ; TOPep_Count=29	35	32	29	0.0083422	2.25377
TvY486_1110520	hypothetical protein, conserved | location=TvY486_11:2833389-2833700(+) | length=103 ; TOPep_Count=6	6	4	6	0.0134066	2.23019
TvY486_1104700	protein kinase A regulatory subunit, putative | location=TvY486_11:1360258-1361763(+) | length=501 ; TOPep_Count=34	15	15	34	0.00129397	2.22373
TvY486_1000200	hypothetical protein, conserved | location=TvY486_10:29270-29503(+) | length=77 ; TOPep_Count=7	3	3	7	0.0224149	2.18862
TvY486_0304020	hypothetical protein, conserved | location=TvY486_03:1195446-1197230(-) | length=594 ; TOPep_Count=35	5	5	35	0.000971036	2.1836
TvY486_1100580	hypothetical protein, conserved | location=TvY486_11:163765-164547(-) | length=260 ; TOPep_Count=13	5	4	13	0.0445119	2.15843
TvY486_0028220;TvY486_0040980;TvY486_0500465	oligosaccharyl transferase subunit, putative | location=TvY486_bin:15655424-15657715(-) | length=764 TOPep_Count=37	16	2	37	0.0275581	2.15303
TvY486_1005510	ribosomal protein L24, putative | location=TvY486_10:1359106-1359507(+) | length=133 ; TOPep_Count=7	2	2	7	0.0357366	2.14742
TvY486_0805400	eukaryotic translation initiation factor 1A, putative | location=TvY486_08:1598662-1599177(+) | length=171 ; TOPep_Count=10	3	3	10	0.0474711	2.14353
TvY486_0701640	Adenine phosphoribosyltransferase, putative | location=TvY486_07:419863-420570(+) | length=235 ; TOPep_Count=13	6	6	13	0.0349459	2.12708
TvY486_0903110	ubiquitin-conjugating enzyme e2, putative | location=TvY486_09:973310-973762(-) | length=150 ; TOPep_Count=6	3	3	6	0.0223618	2.11408
TvY486_0024730;TvY486_1003470;TvY486_1114560	small GTPase, putative | location=TvY486_bin:13807793-13808392(-) | length=200 TOPep_Count=12	5	3	12	0.0118846	2.09788
TvY486_1115040;TvY486_0014570;TvY486_0043680	RNA-binding protein, putative | location=TvY486_11:4011147-4013876(+) | length=909 ; TOPep_Count=55	10	9	55	0.008812	2.08689
TvY486_1001650	ribonuclease L inhibitor, putative,ATP-binding cassette sub-family E, putative | location=TvY486_10:407983-410001(-) | length=672 ; TOPep_Count=39	8	8	39	0.000694565	2.06434
TvY486_1105480	kinesin, putative, (fragment) | location=TvY486_11:1544409-1545401(+) | length=331 ; TOPep_Count=23	3	3	23	0.0137823	2.05784
TvY486_0300460	hypothetical protein, conserved | location=TvY486_03:116305-117054(+) | length=249 ; TOPep_Count=12	2	2	12	0.0473582	2.05403
TvY486_1114370	hypothetical protein, conserved (fragment) | location=TvY486_11:3840228-3842981(-) | length=917 ; TOPep_Count=55	3	3	55	0.0152967	2.02561
TvY486_1105360	hypothetical protein, conserved | location=TvY486_11:1510415-1511149(+) | length=244 ; TOPep_Count=19	3	3	19	0.039269	2.02114
TvY486_0100140;TvY486_0100150	phosphoglycerate kinase, putative | location=TvY486_01:33628-34890(-) | length=420 ; TOPep_Count=25	16	16	25	0.0350814	2.01416

## Sheet: BSF>MET
Accession	Description	Peptide count	Peptides used for	iBAQ	q Value	Max fold change
			quantitation
TvY486_0009580	hypothetical protein, conserved in T. vivax | location=TvY486_bin:5119932-5121410(+) | length=492 TOPep_Count=27	22	14	27	1.09e-05	119.297
TvY486_0002840	hypothetical protein, conserved in T. vivax | location=TvY486_bin:1696984-1698456(+) | length=490 TOPep_Count=29	3	3	29	0.0150527	112.361
TvY486_0018880	hypothetical protein, conserved in T.vivax | location=TvY486_bin:10586434-10587150(+) | length=238 TOPep_Count=15	15	7	15	0.000511911	48.9834
TvY486_0027620	hypothetical protein, conserved in T. vivax | location=TvY486_bin:15343878-15345065(-) | length=396 TOPep_Count=21	3	2	21	0.0289469	24.7879
TvY486_0020520;TvY486_0009420	hypothetical protein, conserved in T. vivax | location=TvY486_bin:11596097-11597278(-) | length=393 TOPep_Count=21	3	2	21	0.0431376	23.2417
TvY486_0044580	hypothetical protein, conserved in T. vivax | location=TvY486_bin:24221557-24222282(-) | length=241 TOPep_Count=15	8	8	15	0.000393062	21.3867
TvY486_0032520	hypothetical protein | location=TvY486_bin:17917362-17918387(+) | length=341 TOPep_Count=24	11	10	24	0.00520014	19.7885
TvY486_0907550	hypothetical protein, conserved | location=TvY486_09:1998903-2002919(+) | length=1338 ; TOPep_Count=78	2	2	78	0.0245479	18.8262
TvY486_0900440	hypothetical protein, conserved in T. vivax | location=TvY486_09:110309-111445(-) | length=378 ; TOPep_Count=20	8	7	20	0.000942522	17.8906
TvY486_1002750	hypothetical protein, conserved | location=TvY486_10:673990-674859(+) | length=289 ; TOPep_Count=22	3	3	22	0.000630969	16.9498
TvY486_0012520;TvY486_0042450	hypothetical protein, conserved in T. vivax | location=TvY486_bin:6694191-6695606(+) | length=472 TOPep_Count=28	3	2	28	0.000674671	14.2838
TvY486_0907650	kinesin, putative | location=TvY486_09:2032198-2034195(+) | length=665 ; TOPep_Count=38	22	22	38	0.00039251	13.0087
TvY486_0033340	hypothetical protein, conserved (fragment) | location=TvY486_bin:18401012-18405070(-) | length=1353 TOPep_Count=80	2	2	80	0.00153716	12.1857
TvY486_0902340	ABC transporter, putative | location=TvY486_09:676308-678206(+) | length=632 ; TOPep_Count=27	3	2	27	0.0116998	11.7904
TvY486_0904230	hypothetical protein, conserved | location=TvY486_09:1198936-1199979(-) | length=348 ; TOPep_Count=20	9	9	20	0.000679616	11.5503
TvY486_0033030	hypothetical protein, conserved | location=TvY486_bin:18187571-18188416(-) | length=281 TOPep_Count=16	6	6	16	0.00120653	9.69547
TvY486_0033020	hypothetical protein | location=TvY486_bin:18184040-18185203(-) | length=387 TOPep_Count=25	3	3	25	0.00821708	9.27736
TvY486_0102170	phospholipase A1 | location=TvY486_01:750902-751789(+) | length=295 ; TOPep_Count=18	4	4	18	0.027374	8.12529
TvY486_1002620	hypothetical protein, conserved | location=TvY486_10:647879-649330(+) | length=483 ; TOPep_Count=28	9	9	28	0.00180529	7.99624
TvY486_0807200	expression site-associated gene 4 (ESAG4) protein, putative,receptor-type adenylate cyclase, putative | location=TvY486_08:2182830-2186645(+) | length=1271 ; TOP	5	4		0.0236786	7.63751
TvY486_1005270	ADP-ribosylation factor-like protein, putative,ADP- ribosylation factor-like protein | location=TvY486_10:1274190-1275017(+) | length=275 ; TOPep_Count=16	2	2	16	0.0443204	7.40987
TvY486_0301870;TvY486_0501710	hypothetical protein, conserved (fragment) | location=TvY486_03:496937-499825(+) | length=928 ; TOPep_Count=60	36	34	60	0.000278026	7.34432
TvY486_0304280	hypothetical protein, conserved | location=TvY486_03:1262378-1263814(+) | length=478 ; TOPep_Count=29	3	3	29	0.0178286	6.52997
TvY486_0013710	dynein heavy chain, cytosolic, putative | location=TvY486_bin:7349610-7352243(-) | length=877 TOPep_Count=66	12	12	66	0.00150965	6.5232
TvY486_0028900;TvY486_0000330;TvY486_0000810;TvY486_0002800;TvY486_0003200;TvY486_0005340;TvY486_0005830;TvY486_0008280;TvY486_0031250;TvY486_0031440;TvY486_0039630;TvY486_0042400	hypothetical protein, conserved in T. vivax | location=TvY486_bin:16063012-16064247(-) | length=411 TOPep_Count=24	2	2	24	0.000787971	5.72998
TvY486_0007180;TvY486_0029810	hypothetical protein, conserved in T. vivax | location=TvY486_bin:4024111-4025094(+) | length=327 TOPep_Count=20	6	6	20	0.0125831	5.59494
TvY486_0804640	hypothetical protein, conserved | location=TvY486_08:1358181-1359959(+) | length=592 ; TOPep_Count=32	3	3	32	0.025901	5.55565
TvY486_0025260	vacuolar ATP synthase subunit, putative | location=TvY486_bin:14083366-14084448(-) | length=361 TOPep_Count=22	9	9	22	0.00578763	5.32003
TvY486_0024150	hypothetical protein, conserved in T. vivax | location=TvY486_bin:13535010-13536464(-) | length=484 TOPep_Count=31	5	5	31	0.00760038	5.3037
TvY486_1007540	ABC transporter, putative | location=TvY486_10:1939031-1941046(-) | length=671 ; TOPep_Count=27	3	3	27	0.0388563	5.2111
TvY486_1008640	hypothetical protein, conserved | location=TvY486_10:2172537-2174801(+) | length=754 ; TOPep_Count=43	2	2	43	0.000805684	4.25791
TvY486_1013550	hypothetical protein, conserved (fragment) | location=TvY486_10:3448125-3449492(-) | length=456 ; TOPep_Count=24	5	5	24	0.00171938	3.96564
TvY486_1112740	hypothetical protein, conserved | location=TvY486_11:3325603-3326637(+) | length=344 ; TOPep_Count=21	2	2	21	0.00190704	3.96153
TvY486_0602180	ubiquitin hydrolase, putative,cysteine peptidase, Clan CA, family C19, putative | location=TvY486_06:617267-619324(+) | length=685 ; TOPep_Count=45	3	3	45	0.00694077	3.86075
TvY486_0200920	heterogeneous nuclear ribonucleoprotein H/F, putative | location=TvY486_02:700971-702518(-) | length=515 ; TOPep_Count=22	2	2	22	0.00720142	3.7602
TvY486_1103390	ubiquitin-conjugating enzyme, putative,ubiquitin-conjugating enzyme-like protein, putative | location=TvY486_11:992552-992968(+) | length=138 ; TOPep_Count=9	4	3	9	0.00571603	3.65303
TvY486_0018930;TvY486_0029330;TvY486_0031310;TvY486_0035745	retrotransposon hot spot protein (RHS) | location=TvY486_bin:10608763-10611045(-) | length=760 TOPep_Count=43	27	5	43	0.000487113	3.63506
TvY486_0702860	hypothetical protein, conserved | location=TvY486_07:744633-745208(+) | length=191 ; TOPep_Count=12	4	4	12	0.00740519	3.51914
TvY486_0800200	nucleolar RNA-binding protein, putative | location=TvY486_08:49916-50632(-) | length=238 ; TOPep_Count=12	2	2	12	0.0054416	3.31599
TvY486_0701140	10 kDa heat shock protein, putative | location=TvY486_07:302888-303190(+) | length=100 ; TOPep_Count=7	4	4	7	0.000583532	3.20964
TvY486_1002400	la RNA binding protein, putative,RNA-binding protein | location=TvY486_10:581862-582851(+) | length=329 ; TOPep_Count=23	5	4	23	0.00203923	3.01351
TvY486_1114130	hypothetical protein, conserved | location=TvY486_11:3767643-3768479(-) | length=278 ; TOPep_Count=17	2	2	17	0.000365144	2.90235
TvY486_1014120	hypothetical protein, conserved | location=TvY486_10:3630551-3631537(-) | length=328 ; TOPep_Count=17	3	3	17	0.0112836	2.80087
TvY486_0806870	dihydrolipoamide dehydrogenase, putative | location=TvY486_08:1987348-1989180(+) | length=610 ; TOPep_Count=34	3	2	34	0.000942522	2.79954
TvY486_0704570	adenosine 5'-monophosphoramidase, putative | location=TvY486_07:1178616-1179041(-) | length=141 ; TOPep_Count=11	7	7	11	0.00247432	2.67547
TvY486_0705890	protein disulfide isomerase, putative | location=TvY486_07:1612379-1612765(+) | length=128 ; TOPep_Count=6	2	2	6	0.00567047	2.5649
TvY486_0901410	hypothetical protein, conserved | location=TvY486_09:411863-415528(+) | length=1221 ; TOPep_Count=67	6	6	67	0.00428671	2.54325
TvY486_0039220	glycosomal phosphoenolpyruvate carboxykinase, putative,glycosomal protein P60, putative | location=TvY486_bin:21282286-21283863(+) | length=525 TOPep_Coun	20	20		0.00192812	2.5059
TvY486_0201120	NUP-1 protein, putative, (fragment) | location=TvY486_02:763708-768132(-) | length=1475 ; TOPep_Count=99	8	8	99	0.00691488	2.49182
TvY486_1014160	hypothetical protein, conserved | location=TvY486_10:3640001-3641155(-) | length=384 ; TOPep_Count=26	2	2	26	0.0238569	2.47399
TvY486_0301430	aminopeptidase P1, putative,metallo-peptidase, Clan MG, Family M24, putative | location=TvY486_03:414683-416509(-) | length=608 ; TOPep_Count=35	7	7	35	0.0164337	2.45451
TvY486_0401800	ruvB-like DNA helicase, putative,ATP-dependent DNA helicase, putative | location=TvY486_04:429731-431155(-) | length=474 ; TOPep_Count=28	4	4	28	0.0126827	2.45386
TvY486_0501350	hypothetical protein, conserved | location=TvY486_05:442372-444264(+) | length=630 ; TOPep_Count=39	3	2	39	0.0437044	2.44514
TvY486_1111680	hypothetical protein, conserved | location=TvY486_11:3059520-3060371(+) | length=283 ; TOPep_Count=22	5	5	22	0.00413418	2.33933
TvY486_1114420	hypothetical protein, conserved | location=TvY486_11:3857393-3857767(-) | length=124 ; TOPep_Count=9	2	2	9	0.011866	2.3118
TvY486_1114040	hypothetical protein, conserved (fragment) | location=TvY486_11:3752338-3753042(-) | length=234 ; TOPep_Count=16	3	3	16	0.010761	2.3013
TvY486_0903210	nascent polypeptide associated complex subunit, putative | location=TvY486_09:986544-987065(-) | length=173 ; TOPep_Count=11	14	14	11	0.0306683	2.2673
TvY486_0004050	hypothetical protein | location=TvY486_bin:2473949-2474725(+) | length=258 TOPep_Count=17	7	2	17	0.0107693	2.21708
TvY486_1002540	adenylate kinase, putative | location=TvY486_10:632807-633472(+) | length=221 ; TOPep_Count=16	8	8	16	0.0175446	2.19668
TvY486_0301600	succinyl-CoA synthetase alpha subunit, putative | location=TvY486_03:448887-449798(-) | length=303 ; TOPep_Count=13	16	15	13	0.00479545	2.18627
TvY486_1001410	methionine aminopeptidase 2, putative,metallo- peptidase, Clan MG, Family M24 | location=TvY486_10:337934-339352(-) | length=472 ; TOPep_Count=28	2	2	28	0.0411977	2.18352
TvY486_1007240	succinyl-CoA ligase [GDP-forming] beta-chain, putative | location=TvY486_10:1847799-1848944(-) | length=381 ; TOPep_Count=21	17	17	21	0.00575502	2.18126
TvY486_0007950	chaperone protein DNAj, putative | location=TvY486_bin:4449941-4451140(+) | length=399 TOPep_Count=21	9	9	21	0.00300496	2.16875

## Sheet: EPI>BSF
Accession	Description	Peptide count	Peptides used for	iBAQ	q Value	Max fold change
			quantitation
TvY486_0002110	hypothetical protein, conserved in T. vivax | location=TvY486_bin:1230348-1231652(+) | length=435 TOPep_Count=28	2	2	28	0.000365144	25.3294
TvY486_0901030	cytochrome c oxidase subunit V, putative | location=TvY486_09:316603-317193(-) | length=196 ; TOPep_Count=15	3	2	15	0.00039251	21.657
TvY486_0502500	hypothetical protein, conserved | location=TvY486_05:832021-832854(-) | length=277 ; TOPep_Count=20	11	11	20	0.000311078	17.737
TvY486_0100890	hypothetical protein, conserved | location=TvY486_01:265011-266492(+) | length=493 ; TOPep_Count=25	5	3	25	0.00184338	15.1612
TvY486_1117750	hypothetical protein, conserved | location=TvY486_11:4730760-4731473(-) | length=237 ; TOPep_Count=16	2	2	16	0.00129365	14.2708
TvY486_1109500	cation transporter, putative | location=TvY486_11:2609985-2611193(+) | length=402 ; TOPep_Count=11	6	6	11	0.000643905	12.9788
TvY486_0800110	cation-transporting ATPase, putative, (fragment) | location=TvY486_08:25653-30718(-) | length=1241 ; TOPep_Count=62	2	2	62	0.0231711	10.099
TvY486_0200610	hypothetical protein, conserved | location=TvY486_02:572935-573843(+) | length=302 ; TOPep_Count=16	2	2	16	0.0114741	9.74182
TvY486_0802010	3-ketoacyl-CoA thiolase, putative, (fragment) | location=TvY486_08:575651-576898(+) | length=381 ; TOPep_Count=19	7	6	19	0.00119515	9.07617
TvY486_0009080	2-oxoisovalerate dehydrogenase beta subunit, mitochondrial precursor, putative | location=TvY486_bin:4965837-4966511(-) | length=224 TOPep_Count=15	6	5	15	0.00039251	8.83425
TvY486_0404580	3-methylcrotonyl-CoA carboxylase, putative | location=TvY486_04:1295706-1297835(-) | length=709 ; TOPep_Count=48	3	3	48	0.000630969	7.49752
TvY486_0004500	retrotransposon hot spot protein (RHS), putative | location=TvY486_bin:2641014-2642795(+) | length=593 TOPep_Count=41	23	17	41	0.000188366	7.29767
TvY486_0302190	hypothetical protein, conserved | location=TvY486_03:615396-615710(-) | length=104 ; TOPep_Count=6	3	3	6	0.0134066	7.23572
TvY486_0902510	hypothetical protein, conserved | location=TvY486_09:732081-733586(+) | length=501 ; TOPep_Count=28	2	2	28	0.0227926	7.16475
TvY486_0603640	aldehyde dehydrogenase, putative | location=TvY486_06:1023030-1024826(-) | length=598 ; TOPep_Count=30	8	8	30	0.000735604	7.1127
TvY486_0500660	mitochondrial processing peptidase, beta subunit, putative,metallo-peptidase, Clan ME, Family M16, putative | location=TvY486_05:199420-200889(+) | length=489 ;	17	15		0.00105757	6.93667
TvY486_0600140	kinetoplastid-specific phospho-protein phosphatase, putative | location=TvY486_06:88352-90346(-) | length=664 ; TOPep_Count=42	3	3	42	0.00322421	6.85267
TvY486_0400340	hypothetical protein, conserved | location=TvY486_04:105708-106610(-) | length=300 ; TOPep_Count=20	2	2	20	0.00324527	6.58473
TvY486_0008790;TvY486_0007560	hypothetical protein, conserved in T. vivax, (fragment) | location=TvY486_bin:4874128-4875849(+) | length=573 TOPep_Count=35	12	3	35	0.00226624	6.54397
TvY486_1111290	hypothetical protein, conserved | location=TvY486_11:2962332-2964035(+) | length=567 ; TOPep_Count=40	2	2	40	0.00804197	6.52757
TvY486_0702890	hypothetical protein, conserved (fragment) | location=TvY486_07:752272-756034(+) | length=1220 ; TOPep_Count=75	2	2	75	0.00141156	6.13176
TvY486_0400430	hypothetical protein, conserved | location=TvY486_04:124902-125216(-) | length=104 ; TOPep_Count=5	3	3	5	0.00375469	5.92869
TvY486_1110640	hypothetical protein, unlikely | location=TvY486_11:2851865-2852992(+) | length=375 ; TOPep_Count=21	9	9	21	0.00408624	5.78546
TvY486_0201360	branched-chain amino acid aminotransferase, putative | location=TvY486_02:828570-829667(-) | length=365 ; TOPep_Count=17	14	13	17	0.00344831	5.76704
TvY486_0005840	hypothetical protein, conserved in T. vivax | location=TvY486_bin:3297723-3300191(-) | length=822 TOPep_Count=50	24	5	50	0.000614266	5.70348
TvY486_0900130	hypothetical protein, conserved | location=TvY486_09:22573-22830(-) | length=85 ; TOPep_Count=7	2	2	7	0.0192413	5.48817
TvY486_0015910	hypothetical protein, conserved in T. vivax | location=TvY486_bin:8660182-8661219(+) | length=345 TOPep_Count=20	5	2	20	0.00679576	5.2471
TvY486_0042160	hypothetical protein, conserved in T. vivax | location=TvY486_bin:22928215-22929504(+) | length=429 TOPep_Count=23	6	5	23	0.00247432	5.11059
TvY486_0402080	centrin, putative | location=TvY486_04:513775-514323(+) | length=182 ; TOPep_Count=10	2	2	10	0.0223894	5.06311
TvY486_1011880	hypothetical protein, conserved | location=TvY486_10:2965462-2967516(+) | length=684 ; TOPep_Count=37	5	5	37	0.00179342	4.9589
TvY486_0805670	hypothetical protein, conserved | location=TvY486_08:1650815-1652314(+) | length=499 ; TOPep_Count=26	21	20	26	0.00039251	4.83473
TvY486_0603930	3-hydroxy-3-methylglutaryl-CoA reductase, putative | location=TvY486_06:1084550-1085854(-) | length=434 ; TOPep_Count=22	3	2	22	0.0121644	4.7645
TvY486_0502330	phosphoribosylpyrophosphate synthetase, putative | location=TvY486_05:797849-798988(+) | length=379 ; TOPep_Count=17	4	4	17	0.00404036	4.68356
TvY486_0704210	long chain fatty acyl elongase, putative | location=TvY486_07:1105172-1106068(+) | length=298 ; TOPep_Count=14	3	3	14	0.00102088	4.62366
TvY486_0304960	small GTP-binding protein, putative | location=TvY486_03:1442238-1442789(+) | length=183 ; TOPep_Count=14	2	2	14	0.00464406	4.60795
TvY486_1010580	argonaute-like protein | location=TvY486_10:2644866-2647406(-) | length=846 ; TOPep_Count=52	4	3	52	0.00288447	4.57752
TvY486_1002300	vacuolar protein sorting-associated protein 35, putative | location=TvY486_10:559613-562663(+) | length=1016 ; TOPep_Count=58	2	2	58	0.00987029	4.45013
TvY486_0802820	hypothetical protein, conserved | location=TvY486_08:864366-865091(+) | length=241 ; TOPep_Count=16	8	8	16	0.00546396	4.42692
TvY486_0503710	dihydrolipoamide branched chain transacylase, putative | location=TvY486_05:1140422-1141741(-) | length=439 ; TOPep_Count=30	11	10	30	0.00917271	4.39651
TvY486_1109530	cation transporter, putative | location=TvY486_11:2619211-2620305(+) | length=364 ; TOPep_Count=12	3	3	12	0.0423939	4.36646
TvY486_1000630	2-oxoisovalerate dehydrogenase, putative | location=TvY486_10:132350-133526(+) | length=358 ; TOPep_Count=23	12	12	23	0.00151212	4.00326
TvY486_1106990	3-methylcrotonoyl-CoA carboxylase beta subunit, putative | location=TvY486_11:1953326-1955173(-) | length=615 ; TOPep_Count=33	5	5	33	0.000926669	3.92353
TvY486_1012940	elongation factor Tu, putative | location=TvY486_10:3286874-3287611(-) | length=245 ; TOPep_Count=17	6	6	17	0.00207325	3.91032
TvY486_0807670	mevalonate kinase, putative | location=TvY486_08:2300908-2301897(+) | length=329 ; TOPep_Count=17	6	6	17	0.00399474	3.89444
TvY486_0004790;TvY486_0039910	hypothetical protein, conserved in T. vivax | location=TvY486_bin:2788047-2789368(+) | length=441 TOPep_Count=30	19	17	30	0.0031251	3.84384
TvY486_0801460	hypothetical protein, conserved | location=TvY486_08:449551-450855(+) | length=434 ; TOPep_Count=27	2	2	27	0.0280202	3.83062
TvY486_1010870	procyclic form surface glycoprotein, putative | location=TvY486_10:2728188-2729546(-) | length=452 ; TOPep_Count=18	11	10	18	0.00133068	3.82639
TvY486_1104200	mitochondrial processing peptidase alpha subunit, putative,metallo-peptidase, Clan ME, Family M16 | location=TvY486_11:1198877-1200451(+) | length=524 ; TOPep_Co	12	12		0.00189359	3.74831
TvY486_1110870	biotin/lipoate protein ligase-like protein, putative | location=TvY486_11:2886139-2886882(+) | length=247 ; TOPep_Count=14	4	4	14	0.0226109	3.74595
TvY486_1114940	BarP protein, putative | location=TvY486_11:3981609-3982331(+) | length=240 ; TOPep_Count=10	3	3	10	0.000643905	3.66218
TvY486_0900020	hypothetical protein, conserved | location=TvY486_09:1937-3517(-) | length=526 ; TOPep_Count=32	3	2	32	0.0252334	3.65076
TvY486_0101020	calpain-like protein fragment, putative | location=TvY486_01:317762-318154(+) | length=130 ; TOPep_Count=7	3	3	7	0.0204361	3.63188
TvY486_0803800	hypothetical protein, conserved | location=TvY486_08:1162629-1162940(-) | length=103 ; TOPep_Count=7	2	2	7	0.018816	3.61917
TvY486_1102550	carboxypeptidase, putative | location=TvY486_11:736547-738058(-) | length=503 ; TOPep_Count=30	2	2	30	0.0446502	3.59373
TvY486_1007910	hypothetical protein, conserved | location=TvY486_10:2001237-2002004(-) | length=255 ; TOPep_Count=17	15	14	17	0.00389077	3.57095
TvY486_0805005	flagellar calcium-binding protein, putative | location=TvY486_08:1466373-1467596(+) | length=407 ; TOPep_Count=28	14	14	28	0.0235764	3.42333
TvY486_0900190	hypothetical protein, conserved (fragment) | location=TvY486_09:36379-44235(-) | length=2100 ; TOPep_Count=144	6	5	144	0.0416234	3.4182
TvY486_1105280	hypothetical protein, conserved | location=TvY486_11:1494042-1495460(+) | length=472 ; TOPep_Count=22	3	3	22	0.0111099	3.41389
TvY486_1011180	hypothetical protein, conserved | location=TvY486_10:2795830-2796192(+) | length=120 ; TOPep_Count=11	2	2	11	0.0173714	3.37468
TvY486_1003210	fatty acyl CoA synthetase, putative | location=TvY486_10:818771-820882(+) | length=703 ; TOPep_Count=36	20	19	36	0.00173571	3.36537
TvY486_0801250	pitrilysin-like metalloprotease, putative,metallo-peptidase, Clan ME, Family M16C, putative | location=TvY486_08:410305-413403(-) | length=1032 ; TOPep_Count=57	14	14	57	0.00511515	3.3404
TvY486_0301110	3-oxo-5-alpha-steroid 4-dehydrogenase, putative | location=TvY486_03:339510-340403(-) | length=297 ; TOPep_Count=17	11	11	17	0.00236582	3.30697
TvY486_0403250	hypothetical protein, conserved | location=TvY486_04:816148-816495(-) | length=115 ; TOPep_Count=4	2	2	4	0.0080961	3.30128
TvY486_0300760	ATP synthase beta chain, mitochondrial precursor, putative, (fragment),ATP synthase F1, beta subunit, putative, (fragment) | location=TvY486_03:197605-198534(+) | length=310 | sequence_SO=chromosome | SO=p	19	18		0.00814928	3.29935
TvY486_1012130	hypothetical protein, conserved | location=TvY486_10:3010679-3012631(-) | length=650 ; TOPep_Count=30	2	2	30	0.00389727	3.29018
TvY486_0028420;TvY486_0005370;TvY486_0014990;TvY486_0020270;TvY486_0031070	hypothetical protein, conserved in T. vivax | location=TvY486_bin:15740403-15742919(-) | length=838 TOPep_Count=59	18	3	59	0.0297277	3.28675
TvY486_0501210	ribonucleoprotein p18, mitochondrial precursor, putative, (fragment) | location=TvY486_05:394518-395416(+) | length=174 ; TOPep_Count=9	8	8	9	0.00404385	3.27968
TvY486_1102240	Trypanosoma vivax | location=TvY486_11:629463-630494(+) | length=343 ; TOPep_Count=15	6	6	15	0.00804197	3.25268
TvY486_0701970	hypothetical protein, conserved | location=TvY486_07:545854-546798(-) | length=314 ; TOPep_Count=17	3	3	17	0.000905287	3.25059
TvY486_0500690	threonyl-tRNA synthetase, putative | location=TvY486_05:208512-210788(+) | length=758 ; TOPep_Count=49	16	15	49	0.000393062	3.24532
TvY486_0703410	hypothetical protein, conserved | location=TvY486_07:896609-897019(-) | length=136 ; TOPep_Count=6	3	3	6	0.00190704	3.24289
TvY486_0600920	alkyl-dihydroxyacetone phosphate synthase,alkyl-DHAP synthase,alkylglycerone-phosphate synthase | location=TvY486_06:353826-355679(-) | length=617 ; TOPep_Count=	4	4		0.0048316	3.22874
TvY486_0807260	vacuolar-type proton translocating pyrophosphatase 1, putative | location=TvY486_08:2203703-2206177(+) | length=824 ; TOPep_Count=21	10	9	21	0.013186	3.20496
TvY486_0301520	protein phosphatase 2C, putative | location=TvY486_03:433679-434761(-) | length=360 ; TOPep_Count=24	2	2	24	0.00615045	3.19926
TvY486_0703590	hypothetical protein, conserved | location=TvY486_07:950064-950969(-) | length=301 ; TOPep_Count=14	2	2	14	0.0303063	3.19847
TvY486_0603230	heat shock 70 kDa protein, mitochondrial precursor, putative | location=TvY486_06:931612-933573(-) | length=653 ; TOPep_Count=41	46	44	41	0.000644037	3.17834
TvY486_0900730	hypothetical protein, conserved | location=TvY486_09:179465-180559(-) | length=364 ; TOPep_Count=20	7	6	20	0.000365144	3.16188
TvY486_1100900;TvY486_1100890	ribokinase, putative | location=TvY486_11:259976-260965(+) | length=329 ; TOPep_Count=14	5	5	14	0.0057628	3.14692
TvY486_1113180	hypothetical protein, conserved | location=TvY486_11:3448238-3450607(+) | length=789 ; TOPep_Count=46	12	11	46	0.00155601	3.14146
TvY486_0600040;TvY486_0028480;TvY486_0201850;TvY486_0201870	hypothetical protein, conserved (fragment) | location=TvY486_06:3221-4240(-) | length=340 ; TOPep_Count=20	4	3	20	0.000365144	3.12607
TvY486_1015140	hypothetical protein, conserved (fragment) | location=TvY486_10:3942273-3948201(+) | length=1672 ; TOPep_Count=98	3	2	98	0.0267937	3.11033
TvY486_0705832	hypothetical protein, conserved | location=TvY486_07:1592306-1593118(+) | length=270 ; TOPep_Count=16	4	4	16	0.00459553	3.09439
TvY486_0303340;TvY486_0032350	hypothetical protein, conserved (fragment) | location=TvY486_03:1027411-1029168(-) | length=585 ; TOPep_Count=20	12	12	20	0.00039251	3.02895
TvY486_0904160	hypothetical protein, conserved | location=TvY486_09:1188830-1189885(-) | length=351 ; TOPep_Count=17	6	6	17	0.00155612	3.01214
TvY486_1012580	hypothetical protein, conserved | location=TvY486_10:3140162-3140788(-) | length=208 ; TOPep_Count=17	3	2	17	0.0161283	2.97895
TvY486_0705430	hypothetical protein, conserved | location=TvY486_07:1492429-1493967(+) | length=512 ; TOPep_Count=30	8	8	30	0.0126119	2.97437
TvY486_0705050	glutamine synthetase, putative | location=TvY486_07:1338119-1339276(+) | length=385 ; TOPep_Count=18	4	4	18	0.0293323	2.91039
TvY486_0806950	3,2-trans-enoyl-CoA isomerase, mitochondrial precursor, putative | location=TvY486_08:2017418-2018584(+) | length=388 ; TOPep_Count=17	5	5	17	0.0164243	2.87093
TvY486_1106320	phosphoinositide-specific phospholipase C, putative | location=TvY486_11:1738947-1741085(-) | length=712 ; TOPep_Count=41	8	7	41	0.00105757	2.8472
TvY486_1014270	hypothetical protein, conserved | location=TvY486_10:3668041-3670206(+) | length=721 ; TOPep_Count=48	11	10	48	0.00886635	2.84006
TvY486_0201240	hypothetical protein, conserved | location=TvY486_02:796851-797255(-) | length=134 ; TOPep_Count=8	2	2	8	0.0413688	2.72839
TvY486_0700630	hypothetical protein, conserved | location=TvY486_07:164761-165138(-) | length=125 ; TOPep_Count=8	3	3	8	0.0121536	2.72478
TvY486_0304210	enoyl-CoA hydratase, mitochondrial precursor, putative | location=TvY486_03:1248640-1249443(-) | length=267 ; TOPep_Count=18	2	2	18	0.0186737	2.72458
TvY486_1013200	NADH-ubiquinone oxidoreductase complex I subunit, FT putative | location=TvY486_10:3359288-3360757(-) | length=489 ; TOPep_Count=30	2	2	30	0.0196958	2.72316
TvY486_1115460	metalloprotease, putative,cell division protein FtsH homologue, putative | location=TvY486_11:4173155-4175221(-) | length=688 ; TOPep_Count=35	16	16	35	0.00616561	2.72186
TvY486_0200690	ATP-dependent Clp protease subunit, heat shock protein 78 (HSP78), putative,serine peptidase, putative | location=TvY486_02:588154-590607(+) | length=817 ; TOPep	21	19		0.00215828	2.71873
TvY486_0503280	hypothetical protein, conserved | location=TvY486_05:1038678-1039697(+) | length=339 ; TOPep_Count=22	9	9	22	0.0149373	2.70978
TvY486_1006600	DEAD box RNA helicase, putative | location=TvY486_10:1664833-1666572(+) | length=579 ; TOPep_Count=37	3	2	37	0.00638144	2.68311
TvY486_0603320	reticulon domain protein | location=TvY486_06:953929-954486(-) | length=185 ; TOPep_Count=7	7	7	7	0.00105757	2.67445
TvY486_0603870	valyl-tRNA synthetase, putative | location=TvY486_06:1072402-1075332(-) | length=976 ; TOPep_Count=54	4	4	54	0.00413418	2.66671
TvY486_1004170	NADH-ubiquinone oxidoreductase complex I subunit, putative | location=TvY486_10:1065715-1066512(-) | length=265 ; TOPep_Count=14	5	5	14	0.00571603	2.64655
TvY486_0018460;TvY486_0023880	hypothetical protein, conserved | location=TvY486_bin:10221790-10223217(+) | length=476 TOPep_Count=26	7	6	26	0.000632585	2.64473
TvY486_0603540	hypothetical protein, conserved | location=TvY486_06:998205-998981(-) | length=258 ; TOPep_Count=18	4	4	18	0.00260046	2.636
TvY486_0502810	iron superoxide dismutase, putative | location=TvY486_05:931900-932232(-) | length=110 ; TOPep_Count=6	2	2	6	0.0336667	2.61686
TvY486_0601980	hypothetical protein, conserved | location=TvY486_06:576025-576744(+) | length=239 ; TOPep_Count=19	4	4	19	0.00954116	2.60928
TvY486_0902180	glutamate dehydrogenase, putative | location=TvY486_09:636544-639543(+) | length=999 ; TOPep_Count=59	45	44	59	0.0271054	2.60564
TvY486_0500850	hypothetical protein, conserved | location=TvY486_05:261596-262531(+) | length=311 ; TOPep_Count=17	2	2	17	0.0256619	2.60429
TvY486_0000630;TvY486_0007880;TvY486_0015510;TvY486_0016840;TvY486_0024750;TvY486_0037840	retrotransposon hot spot (RHS) protein, putative | location=TvY486_bin:418907-421354(+) | length=815 TOPep_Count=56	20	7	56	0.00105757	2.60007
TvY486_0805130	transaldolase, putative | location=TvY486_08:1526695-1527699(+) | length=334 ; TOPep_Count=20	4	4	20	0.0452787	2.59424
TvY486_0706280	histone H2A, putative | location=TvY486_07:1787589-1788122(-) | length=177 ; TOPep_Count=6	3	3	6	0.0111099	2.57886
TvY486_0301890	ATP-dependent DEAD/H RNA helicase, putative | location=TvY486_03:522826-529269(-) | length=2147 ; TOPep_Count=126	8	8	126	0.00526846	2.55102
TvY486_0044615	hypothetical protein, conserved in T. vivax | location=TvY486_bin:24229986-24230915(+) | length=309 TOPep_Count=21	4	2	21	0.0358749	2.538
TvY486_0602540	aldehyde dehydrogenase family, putative | location=TvY486_06:714040-715632(+) | length=530 ; TOPep_Count=26	7	7	26	0.000511911	2.53371
TvY486_1000460	hypothetical protein, conserved | location=TvY486_10:77665-78870(+) | length=401 ; TOPep_Count=24	9	9	24	0.0191489	2.53129
TvY486_0604220;TvY486_0030550;TvY486_0604210;TvY486_0604240	S-adenosylmethionine synthetase, putative, (fragment) | location=TvY486_06:1158707-1159869(+) | length=388 ; TOPep_Count=22	18	15	22	0.00626318	2.52748
TvY486_0008250;TvY486_0005460	retrotransposon hot spot protein, putative | location=TvY486_bin:4620634-4622430(-) | length=598 TOPep_Count=40	25	9	40	0.00149522	2.51856
TvY486_0100970	calpain-like cysteine peptidase, putative,cysteine peptidase, Clan CA, family C2, putative | location=TvY486_01:304047-306068(+) | length=673 ; TOPep_Count=29	6	6	29	0.0102025	2.51579
TvY486_0013260	cytochrome-b5 reductase, putative | location=TvY486_bin:7126609-7127487(-) | length=293 TOPep_Count=17	6	6	17	0.00965686	2.50851
TvY486_1001500	methionyl-tRNA synthetase, putative, (fragment) | location=TvY486_10:368856-371123(-) | length=672 ; TOPep_Count=30	12	8	30	0.00429582	2.4973
TvY486_0039470	hypothetical protein, conserved in T. vivax | location=TvY486_bin:21423191-21425326(-) | length=711 TOPep_Count=46	9	2	46	0.00464406	2.39749
TvY486_0700870	40S ribosomal protein S16, putative | location=TvY486_07:233853-234302(+) | length=149 ; TOPep_Count=9	10	10	9	0.0483462	2.39085
TvY486_0400590	hypothetical protein, conserved | location=TvY486_04:159588-160490(-) | length=300 ; TOPep_Count=22	5	5	22	0.0331485	2.38202
TvY486_0902210	succinate dehydrogenase, putative | location=TvY486_09:642344-642919(+) | length=191 ; TOPep_Count=12	4	4	12	0.0481323	2.36062
TvY486_0302300	inosine-adenosine-guanosine-nucleoside hydrolase, putative,IAG-nucleoside hydrolase, putative | location=TvY486_03:637883-638866(-) | length=327 ; TOPep_Count=18	16	16	18	0.00549443	2.34945
TvY486_0604310	ATP synthase, epsilon chain, putative | location=TvY486_06:1185504-1186049(+) | length=181 ; TOPep_Count=8	10	10	8	0.0122641	2.32781
TvY486_0503240	orotidine-5-phosphate decarboxylase/orotate phosphoribosyltransferase, putative,OMPDCase-OPRTase, putative | location=TvY486_05:1033081-1034454(+) | length=457 ;	16	16		0.0055008	2.32732
TvY486_0016750;TvY486_0004710	hypothetical protein, conserved in T. vivax | location=TvY486_bin:9118189-9120663(-) | length=824 TOPep_Count=54	29	10	54	0.00174578	2.32083
TvY486_0907250	casein kinase II, putative | location=TvY486_09:1881581-1882627(-) | length=348 ; TOPep_Count=21	5	4	21	0.0137823	2.31692
TvY486_0706180	peptidase t, putative,aminotripeptidase, putative | location=TvY486_07:1758723-1759982(-) | length=419 ; TOPep_Count=19	11	11	19	0.0309688	2.31136
TvY486_1116640	superoxide dismutase, putative | location=TvY486_11:4453357-4454268(-) | length=303 ; TOPep_Count=17	5	5	17	0.00291096	2.3051
TvY486_1102360	hypothetical protein, conserved | location=TvY486_11:681058-682797(+) | length=579 ; TOPep_Count=30	2	2	30	0.0231903	2.2985
TvY486_1002490	glucose-6-phosphate 1-dehydrogenase, putative | location=TvY486_10:622935-624653(+) | length=572 ; TOPep_Count=39	7	7	39	0.00146707	2.26602
TvY486_1002590	lysosomal alpha-mannosidase precursor, putative, (fragment) | location=TvY486_10:640587-641291(+) | length=234 ; TOPep_Count=13	3	3	13	0.0415108	2.26437
TvY486_0706660	ATPase, putative | location=TvY486_07:2030017-2031459(-) | length=480 ; TOPep_Count=31	5	5	31	0.0048287	2.17052
TvY486_0502690	hypothetical protein, conserved | location=TvY486_05:886949-891106(-) | length=1385 ; TOPep_Count=63	3	3	63	0.0270993	2.15453
TvY486_1004290	prohibitin, putative | location=TvY486_10:1101988-1102896(+) | length=302 ; TOPep_Count=24	12	11	24	0.0217516	2.14002
TvY486_1116590	GPI transamidase component, Tta1, putative, (fragment) | location=TvY486_11:4440491-4441543(-) | length=351 ; TOPep_Count=17	3	3	17	0.00886635	2.11697
TvY486_0603360	replication factor C, subunit 2, putative | location=TvY486_06:966160-967203(-) | length=347 ; TOPep_Count=25	2	2	25	0.0173635	2.10489
TvY486_0902900	adenylosuccinate lyase, putative | location=TvY486_09:889420-890796(-) | length=458 ; TOPep_Count=28	9	9	28	0.00246586	2.07772
TvY486_0503230	glutamine hydrolysing (not ammonia-dependent) carbomoyl phosphate synthase,putative, (fragment) | location=TvY486_05:1026806-1031106(+) | length=1395 ; TOPep_Cou	10	10		0.00121792	2.07625
TvY486_0300920	hypothetical protein, conserved | location=TvY486_03:273772-275766(-) | length=664 ; TOPep_Count=37	11	9	37	0.00343527	2.07179
TvY486_0801330	endosomal integral membrane protein, putative | location=TvY486_08:426415-428418(-) | length=667 ; TOPep_Count=26	2	2	26	0.00573117	2.07006
TvY486_0801150	hypothetical protein, conserved | location=TvY486_08:383558-385171(-) | length=537 ; TOPep_Count=32	5	4	32	0.0082256	2.04842
TvY486_1005410	40S ribosomal protein S10, putative | location=TvY486_10:1331485-1331991(+) | length=168 ; TOPep_Count=11	9	9	11	0.0425501	2.04337
TvY486_0304750	hypothetical protein, conserved | location=TvY486_03:1389861-1390637(+) | length=258 ; TOPep_Count=15	4	4	15	0.0463037	2.04136
TvY486_0806580	hypothetical protein, conserved | location=TvY486_08:1894008-1894563(+) | length=185 ; TOPep_Count=12	3	3	12	0.0101127	2.03804
TvY486_0501150	protein phosphatase 2C, putative | location=TvY486_05:378490-379701(+) | length=403 ; TOPep_Count=22	3	3	22	0.0289469	2.02404

## Sheet: EPI>MET
Accession	Description	Peptide count	Peptides used for	iBAQ	q Value	Max fold change
			quantitation
TvY486_0902800	oxidoreductase, putative | location=TvY486_09:816232-817572(+) | length=446 ; TOPep_Count=22	2	2	22	0.0363374	44.6773
TvY486_1113720	hypothetical protein, conserved (fragment) | location=TvY486_11:3659009-3662905(-) | length=1299 ; TOPep_Count=83	9	7	83	0.00039251	12.4122
TvY486_0800800	amino acid transporter, putative | location=TvY486_08:278393-279781(+) | length=462 ; TOPep_Count=19	4	4	19	0.002394	10.0746
TvY486_1104890	hypothetical protein, conserved | location=TvY486_11:1409672-1411903(+) | length=743 ; TOPep_Count=43	22	20	43	0.000831202	10.0386
TvY486_1013670	phosphatidic acid phosphatase protein, putative | location=TvY486_10:3485179-3486162(-) | length=327 ; TOPep_Count=18	6	2	18	0.00338002	9.67478
TvY486_1009680	mitochondrial intermediate peptidase, putative,metallo-peptidase, Clan MA(E) Family M3 | location=TvY486_10:2427756-2429801(+) | length=681 ; TOPep_Count=43	2	2	43	0.00141461	6.67898
TvY486_0302270	RNA-binding protein TbRBP6, putative | location=TvY486_03:630911-631606(-) | length=231 ; TOPep_Count=11	4	4	11	0.0010268	6.66057
TvY486_0033690	hypothetical protein, conserved in T. vivax | location=TvY486_bin:18561013-18562455(+) | length=480 TOPep_Count=30	4	3	30	0.00139937	6.65896
TvY486_1000820	hypothetical protein, conserved | location=TvY486_10:184532-188670(+) | length=1379 ; TOPep_Count=75	2	2	75	0.0100246	5.79535
TvY486_1002440	hypothetical protein, conserved (fragment) | location=TvY486_10:588769-590685(+) | length=639 ; TOPep_Count=44	6	6	44	0.00190704	5.37745
TvY486_0502575	ribose-phosphate pyrophosphokinase, putative, (fragment) | location=TvY486_05:854927-856612(-) | length=561 ; TOPep_Count=41	5	5	41	0.0056819	5.32075
TvY486_0900330	hypothetical protein, conserved | location=TvY486_09:64121-77698(-) | length=4525 ; TOPep_Count=241	2	2	241	0.00402187	5.20607
TvY486_0904140	hypothetical protein, conserved | location=TvY486_09:1183064-1184131(-) | length=355 ; TOPep_Count=18	3	2	18	0.00470987	5.17552
TvY486_0300060	cytochrome P450, putative | location=TvY486_03:16386-18137(-) | length=583 ; TOPep_Count=32	2	2	32	0.0143901	5.13614
TvY486_1113660;TvY486_1113670	ribonucleoside-diphosphate reductase small chain, putative, (fragment) | location=TvY486_11:3619872-3620843(-) | length=323 ; TOPep_Count=20	3	3	20	0.00179342	5.05953
TvY486_1101000	calpain, putative, (fragment) | location=TvY486_11:297822-300488(+) | length=888 ; TOPep_Count=52	7	3	52	0.00740519	5.02694
TvY486_0804770	hypothetical protein, conserved (fragment) | location=TvY486_08:1400698-1405986(+) | length=1763 ; TOPep_Count=112	2	2	112	0.0390105	4.66123
TvY486_0802990	pif1 helicase-like protein, putative, (fragment),DNA repair and recombination protein, (fragment),mitochondrial precursor, putative, (fragment) | location=TvY486_08:927013-930407(-) | length=1096 | sequenc	6	6		0.00179342	4.51069
TvY486_0901570	mitochondrial processing peptide beta subunit, putative, (fragment),metallo-peptidase, Clan ME, Family M16, (fragment) | location=TvY486_09:468431-469837(+) | length=468 | sequence_SO=chromosome | SO=prote	5	5		0.00213707	4.44561
TvY486_1109460	HERTS, (fragment) | location=TvY486_11:2597900-2599387(+) | length=496 ; TOPep_Count=32	9	9	32	0.000325131	4.34442
TvY486_1015380;TvY486_0017110;TvY486_0037000;TvY486_0807650	expression site-associated gene 4 (ESAG4) protein, putative, (fragment) | location=TvY486_10:3996303-3998549(+) | length=749 ; TOPep_Count=36	3	3	36	0.00672964	4.3328
TvY486_0702440	hypothetical protein, conserved (fragment) | location=TvY486_07:653332-654066(-) | length=244 ; TOPep_Count=16	5	5	16	0.000365144	4.24222
TvY486_0301150	hypothetical protein, conserved (fragment) | location=TvY486_03:347368-348258(-) | length=296 ; TOPep_Count=14	3	3	14	0.0264481	4.21467
TvY486_0016530;TvY486_1001150;TvY486_1001160	hypothetical protein, conserved in T.vivax | location=TvY486_bin:8970427-8971407(+) | length=326 TOPep_Count=16	14	2	16	0.029678	4.17617
TvY486_1108630	mitochondrial RNA binding protein, putative | location=TvY486_11:2342667-2343080(-) | length=137 ; TOPep_Count=11	4	4	11	0.010687	4.1672
TvY486_0200010	retrotransposon hot spot (RHS) protein, putative, (fragment) | location=TvY486_02:1-1338(-) | length=446 ; TOPep_Count=28	17	2	28	0.0190428	4.16317
TvY486_1003190	delta-1-pyrroline-5-carboxylate dehydrogenase, putative, (fragment) | location=TvY486_10:808470-809111(+) | length=214 ; TOPep_Count=12	13	13	12	0.0354015	3.92211
TvY486_1008830	hypothetical protein | location=TvY486_10:2223894-2224433(+) | length=179 ; TOPep_Count=9	6	5	9	0.0154178	3.9194
TvY486_0601670	co-chaperone, putative | location=TvY486_06:512090-512755(+) | length=221 ; TOPep_Count=18	13	13	18	0.00172395	3.87138
TvY486_0008140;TvY486_0017490;TvY486_0029460	major surface protease gp63, homolog, putative | location=TvY486_bin:4511980-4514100(-) | length=706 TOPep_Count=28	3	3	28	0.00925685	3.86045
TvY486_1106570	lanosterol 14-alpha-demethylase, putative | location=TvY486_11:1797267-1798712(-) | length=481 ; TOPep_Count=25	5	5	25	0.0077414	3.75629
TvY486_1109360;TvY486_1109380	mitochondrial DEAD box protein, putative | location=TvY486_11:2580523-2582142(+) | length=539 ; TOPep_Count=34	5	4	34	0.00473342	3.74384
TvY486_0903690	isopentenyl-diphosphate delta-isomerase, putative,isomerase, putative | location=TvY486_09:1087876-1088946(-) | length=356 ; TOPep_Count=23	3	3	23	0.0154121	3.6966
TvY486_0602270	L-threonine 3-dehydrogenase, putative, (fragment) | location=TvY486_06:648537-649211(+) | length=225 ; TOPep_Count=13	5	5	13	0.0231062	3.65916
TvY486_1000230	proteasome alpha 2 subunit, putative | location=TvY486_10:31842-32537(+) | length=231 ; TOPep_Count=17	6	5	17	0.00227253	3.63024
TvY486_0902260	NLI-interacting factor, putative | location=TvY486_09:651239-652273(+) | length=344 ; TOPep_Count=22	2	2	22	0.0140255	3.55969
TvY486_1101600	cysteine desulfurase, putative | location=TvY486_11:494622-496193(-) | length=523 ; TOPep_Count=27	2	2	27	0.0198864	3.5065
TvY486_0002640	mitotubule-associated protein Gb4, putative | location=TvY486_bin:1551830-1553149(+) | length=439 TOPep_Count=25	8	8	25	0.00906051	3.20517
TvY486_0603100	hypothetical protein, conserved (fragment) | location=TvY486_06:893068-894096(-) | length=342 ; TOPep_Count=14	2	2	14	0.00752539	3.15673
TvY486_1010570	RNA binding protein, putative,HNRNPA | location=TvY486_10:2632095-2633036(-) | length=313 ; TOPep_Count=12	3	3	12	0.000531005	3.15426
TvY486_0302850	hypothetical protein, conserved | location=TvY486_03:856976-858418(+) | length=480 ; TOPep_Count=27	17	17	27	0.00575315	3.12498
TvY486_1105630	malic enzyme, putative | location=TvY486_11:1584007-1585722(+) | length=571 ; TOPep_Count=34	23	15	34	0.00977775	3.07844
TvY486_0101810	cytochrome c oxidase subunit IV, putative | location=TvY486_01:625375-626382(+) | length=335 ; TOPep_Count=29	4	4	29	0.0076115	3.05566
TvY486_1102710	heat shock protein, putative | location=TvY486_11:771551-773803(-) | length=750 ; TOPep_Count=44	26	26	44	0.000393062	3.00802
TvY486_1014550	nucleosome assembly protein, putative | location=TvY486_10:3750458-3751554(+) | length=365 ; TOPep_Count=21	4	4	21	0.012394	2.9885
TvY486_0700050	proline oxidase, putative | location=TvY486_07:15618-17285(+) | length=555 ; TOPep_Count=29	12	12	29	0.0338079	2.94084
TvY486_1110980	hypothetical protein, conserved | location=TvY486_11:2900995-2901804(+) | length=269 ; TOPep_Count=13	2	2	13	0.00327893	2.92697
TvY486_1006940	acid phosphatase, putative | location=TvY486_10:1746693-1748081(+) | length=462 ; TOPep_Count=25	2	2	25	0.00103839	2.90436
TvY486_0805760	transketolase, putative | location=TvY486_08:1662436-1664448(+) | length=670 ; TOPep_Count=27	11	11	27	0.00429582	2.89752
TvY486_0020190;TvY486_0015890;TvY486_0022420	retrotransposon hot spot protein (RHS) | location=TvY486_bin:11418692-11421244(-) | length=850 TOPep_Count=53	35	3	53	0.0137823	2.88246
TvY486_0201060	mitochondrial processing peptidase alpha subunit, putative,metallo-peptidase, Clan ME, Family M16 | location=TvY486_02:736495-737910(-) | length=471 ; TOPep_Coun	5	5		0.0083422	2.85957
TvY486_0801490	peroxidoxin, putative,tryparedoxin peroxidase, putative | location=TvY486_08:454240-454920(+) | length=226 ; TOPep_Count=15	16	15	15	0.00114821	2.84709
TvY486_0100510	cytidine triphosphate synthase, putative, (fragment) | location=TvY486_01:126715-127995(+) | length=427 ; TOPep_Count=24	2	2	24	0.0144592	2.82047
TvY486_0502490	hypothetical protein, conserved | location=TvY486_05:827206-827511(+) | length=101 ; TOPep_Count=8	2	2	8	0.00809093	2.80296
TvY486_0805620	hypothetical protein, conserved | location=TvY486_08:1645895-1646899(+) | length=334 ; TOPep_Count=20	4	3	20	0.00889122	2.80221
TvY486_1110760	2-oxoglutarate dehydrogenase E1 component, putative | location=TvY486_11:2869039-2872047(+) | length=1002 ; TOPep_Count=66	34	32	66	0.0452787	2.79995
TvY486_0501700	hypothetical protein, conserved (fragment) | location=TvY486_05:578515-580885(+) | length=575 ; TOPep_Count=35	2	2	35	0.00431454	2.79064
TvY486_1113450	hypothetical protein, conserved | location=TvY486_11:3547559-3549958(+) | length=799 ; TOPep_Count=49	7	7	49	0.00876551	2.78242
TvY486_0601750	hypothetical protein, conserved (fragment) | location=TvY486_06:527749-530059(+) | length=635 ; TOPep_Count=51	11	11	51	0.00146707	2.77329
TvY486_1005110	hypothetical protein, conserved | location=TvY486_10:1233465-1233692(+) | length=75 ; TOPep_Count=5	2	2	5	0.0150527	2.76711
TvY486_0801010	hypothetical protein, conserved | location=TvY486_08:329562-330248(+) | length=228 ; TOPep_Count=8	4	4	8	0.0151736	2.71771
TvY486_0805330	hypothetical protein, conserved (fragment) | location=TvY486_08:1578658-1579335(+) | length=225 ; TOPep_Count=12	3	3	12	0.0173474	2.68136
TvY486_0300370	hypothetical protein, conserved | location=TvY486_03:84658-85920(+) | length=420 ; TOPep_Count=22	2	2	22	0.0449685	2.67996
TvY486_0200900	hypothetical protein, conserved | location=TvY486_02:689165-690625(-) | length=486 ; TOPep_Count=22	8	8	22	0.00173006	2.61197
TvY486_0601490	hypothetical protein, conserved | location=TvY486_06:474962-476548(-) | length=528 ; TOPep_Count=32	11	10	32	0.0140894	2.59817
TvY486_1100360	ABC transporter, putative | location=TvY486_11:98966-100984(-) | length=672 ; TOPep_Count=30	3	3	30	0.00469452	2.56981
TvY486_1105200	fumarate hydratase class I, putative | location=TvY486_11:1474505-1476165(+) | length=553 ; TOPep_Count=34	9	9	34	0.0334486	2.54403
TvY486_0904300	glycine cleavage system H protein, putative | location=TvY486_09:1211514-1211933(-) | length=139 ; TOPep_Count=8	3	3	8	0.0137823	2.54395
TvY486_0001840;TvY486_0000410;TvY486_0702690;TvY486_0702780	histone H2A, putative | location=TvY486_bin:1059352-1059756(+) | length=135 TOPep_Count=8	6	6	8	0.00108127	2.53635
TvY486_0902090	nucleosome assembly protein-like protein, putative | location=TvY486_09:625278-626516(+) | length=412 ; TOPep_Count=21	6	6	21	0.0200741	2.52247
TvY486_1114140	guide RNA binding protein, putative | location=TvY486_11:3786976-3787641(-) | length=221 ; TOPep_Count=11	7	6	11	0.00188321	2.52045
TvY486_0907640	calcium motive p-type ATPase, putative, (fragment) | location=TvY486_09:2027766-2030898(+) | length=1044 ; TOPep_Count=52	23	23	52	0.00404036	2.50115
TvY486_0906130	phospholipase A2-like protein, putative | location=TvY486_09:1627333-1628682(+) | length=449 ; TOPep_Count=21	2	2	21	0.0441244	2.47285
TvY486_0807570	hypothetical protein, conserved | location=TvY486_08:2270948-2273611(+) | length=887 ; TOPep_Count=50	4	4	50	0.0083422	2.42868
TvY486_0601900	p22 protein precursor, putative | location=TvY486_06:560474-561154(+) | length=226 ; TOPep_Count=12	4	4	12	0.0186391	2.41768
TvY486_0045390	calpain-like cysteine peptidase, putative, (fragment) | location=TvY486_bin:24572413-24579093(+) | length=2226 TOPep_Count=124	47	44	124	0.0415136	2.40222
TvY486_0501010	heat shock protein HslVU, ATPase subunit HslU, putative, (fragment) | location=TvY486_05:334592-335932(-) | length=447 ; TOPep_Count=27	6	6	27	0.00153716	2.39063
TvY486_0902630	hypothetical protein, conserved | location=TvY486_09:780241-781458(+) | length=405 ; TOPep_Count=23	3	3	23	0.018816	2.3782
TvY486_0301940	cytochrome c oxidase copper chaperone, putative (fragment) | location=TvY486_03:544474-544704(-) | length=76 ; TOPep_Count=6	5	5	6	0.00650961	2.35869
TvY486_0027160	inosine-5'-monophosphate dehydrogenase, putative,IMP dehydrogenase, putative | location=TvY486_bin:15072899-15074434(+) | length=511 TOPep_Count=26	13	13	26	0.000942522	2.29387
TvY486_0502860	hypothetical protein, conserved | location=TvY486_05:940000-940356(-) | length=118 ; TOPep_Count=6	2	2	6	0.00627412	2.24852
TvY486_1103370	hypothetical protein, conserved (fragment) | location=TvY486_11:977930-984634(+) | length=715 ; TOPep_Count=47	3	3	47	0.0492145	2.24499
TvY486_1012330	60S ribosomal protein L34, putative | location=TvY486_10:3068479-3068994(-) | length=171 ; TOPep_Count=5	3	3	5	0.0350814	2.22163
TvY486_0702230	hypothetical protein, conserved | location=TvY486_07:603826-606915(-) | length=1029 ; TOPep_Count=64	9	9	64	0.0139639	2.21864
TvY486_1003650	hypothetical protein, conserved | location=TvY486_10:921556-922473(-) | length=305 ; TOPep_Count=10	3	3	10	0.0198864	2.21487
TvY486_1101020	calpain-like cysteine peptidase, putative, (fragment) | location=TvY486_11:321601-326247(+) | length=1548 ; TOPep_Count=99	20	16	99	0.0151127	2.20955
TvY486_1009350	phosphoribosylpyrophosphate synthetase, putative | location=TvY486_10:2328004-2329140(+) | length=378 ; TOPep_Count=17	3	3	17	0.0471324	2.16822
TvY486_0701860	hypothetical protein, conserved | location=TvY486_07:528083-529396(-) | length=437 ; TOPep_Count=25	3	3	25	0.022344	2.16748
TvY486_1015015	hypothetical protein, conserved (fragment) | location=TvY486_10:3886501-3894025(+) | length=717 ; TOPep_Count=37	7	7	37	0.00831875	2.16346
TvY486_1114490	cytochrome b5, putative | location=TvY486_11:3868292-3868642(-) | length=116 ; TOPep_Count=6	3	2	6	0.0392613	2.16195
TvY486_0301000	hypothetical protein, conserved | location=TvY486_03:304443-304871(-) | length=142 ; TOPep_Count=10	4	4	10	0.00724815	2.15461
TvY486_0903100	hypothetical protein, conserved | location=TvY486_09:972259-972738(-) | length=159 ; TOPep_Count=6	5	5	6	0.0414608	2.15272
TvY486_1100440	hypothetical protein, conserved | location=TvY486_11:111576-111845(-) | length=89 ; TOPep_Count=7	6	4	7	0.0128395	2.13914
TvY486_0503120	hypothetical protein, conserved | location=TvY486_05:1005597-1006475(+) | length=292 ; TOPep_Count=16	2	2	16	0.0239151	2.12183
TvY486_0101080;TvY486_0101070	calpain-like protein fragment, putative | location=TvY486_01:331039-331431(+) | length=130 ; TOPep_Count=9	7	7	9	0.0117907	2.08718
TvY486_0028795;TvY486_0038790	hypothetical protein, conserved in T. vivax | location=TvY486_bin:15999457-16000440(-) | length=328 TOPep_Count=21	13	12	21	0.000551952	2.06982
TvY486_0200520;TvY486_0503580	histone H4, putative | location=TvY486_02:543838-544140(+) | length=100 ; TOPep_Count=5	9	9	5	0.00626318	2.06904
TvY486_1014340	RNA binding protein, putative | location=TvY486_10:3687332-3688186(+) | length=284 ; TOPep_Count=18	8	7	18	0.0144846	2.06833
TvY486_0604040	flagellar component | location=TvY486_06:1117671-1118747(+) | length=358 ; TOPep_Count=27	17	17	27	0.00850561	2.05165
TvY486_1117730	dihydrolipoyl dehydrogenase, putative | location=TvY486_11:4726327-4727760(-) | length=477 ; TOPep_Count=26	24	23	26	0.00349756	2.04448
TvY486_1116070	ras-related protein rab-2a, putative | location=TvY486_11:4314166-4314801(-) | length=211 ; TOPep_Count=17	7	7	17	0.00575502	2.03454
TvY486_1111100	hslVU complex proteolytic subunit, putative | location=TvY486_11:2925404-2926030(+) | length=208 ; TOPep_Count=10	4	4	10	0.028365	2.03313
TvY486_0706050	mercaptopyruvate sulfurtransferase, putative | location=TvY486_07:1640198-1641385(+) | length=395 ; TOPep_Count=21	6	6	21	0.00401149	2.01656
TvY486_0802140;TvY486_1014760	kinesin, putative | location=TvY486_08:604463-606697(+) | length=744 ; TOPep_Count=56	4	3	56	0.00479227	2.01117

## Sheet: MET>EPI
Accession	Description	Peptide count	Peptides used for	iBAQ	q Value	Max fold change
			quantitation
TvY486_0043900	hypothetical protein, conserved in T.vivax | location=TvY486_bin:23873282-23874181(-) | length=299 TOPep_Count=12	8	5	12	0.000365144	48.2251
TvY486_0032560	hypothetical protein, conserved in T.vivax | location=TvY486_bin:17946637-17947530(-) | length=297 TOPep_Count=17	14	3	17	0.000531005	42.9189
TvY486_0030530	hypothetical protein, conserved in T. vivax | location=TvY486_bin:16987600-16988499(+) | length=299 TOPep_Count=13	4	3	13	0.00039251	28.3963
TvY486_0031090	leucine-rich repeat protein (LRRP) | location=TvY486_bin:17220099-17221922(-) | length=607 TOPep_Count=33	2	2	33	0.000632585	26.3879
TvY486_1108500	hypothetical protein, conserved (fragment) | location=TvY486_11:2315609-2316755(-) | length=253 ; TOPep_Count=15	3	3	15	0.00100937	23.7362
TvY486_1012420	hypothetical protein, conserved | location=TvY486_10:3089901-3090728(-) | length=275 ; TOPep_Count=14	2	2	14	0.000393062	21.5079
TvY486_0027480	hypothetical protein, conserved in T. vivax | location=TvY486_bin:15243307-15244233(-) | length=308 TOPep_Count=20	11	11	20	0.000325131	19.8799
TvY486_0604120	hypothetical protein, conserved (fragment) | location=TvY486_06:1136776-1138698(+) | length=640 ; TOPep_Count=31	2	2	31	0.00511752	11.6431
TvY486_1109230	haloacid dehalogenase-like hydrolase, putative | location=TvY486_11:2487516-2488346(+) | length=276 ; TOPep_Count=19	4	4	19	0.00171938	11.5447
TvY486_0300580	protein transport protein Sec24C, putative (fragment) | location=TvY486_03:152173-154962(+) | length=929 ; TOPep_Count=41	2	2	41	0.000958005	11.5106
TvY486_0022140;TvY486_0001120;TvY486_0013520;TvY486_0019920;TvY486_0025150	hypothetical protein, conserved in T. vivax | location=TvY486_bin:12473968-12475698(+) | length=576 TOPep_Count=30	5	4	30	0.00039251	10.8841
TvY486_0705040	hypothetical protein, unlikely | location=TvY486_07:1335580-1336161(-) | length=193 ; TOPep_Count=14	2	2	14	0.00400012	10.8417
TvY486_0032770	hypothetical protein, conserved in T. vivax | location=TvY486_bin:18082439-18084214(-) | length=591 TOPep_Count=38	4	4	38	0.000614266	8.85847
TvY486_0029720	hypothetical protein, conserved in T. vivax | location=TvY486_bin:16541663-16543225(-) | length=520 TOPep_Count=32	17	15	32	0.000735604	8.83651
TvY486_0009410	hypothetical protein, conserved in T. vivax | location=TvY486_bin:5081574-5082692(+) | length=372 TOPep_Count=26	6	6	26	0.000349225	8.55416
TvY486_1010990	hypothetical protein, conserved | location=TvY486_10:2746410-2747645(+) | length=411 ; TOPep_Count=19	2	2	19	0.00322265	8.53659
TvY486_1102210	hypothetical protein, conserved | location=TvY486_11:619461-619748(+) | length=95 ; TOPep_Count=6	2	2	6	0.0218142	7.49796
TvY486_1112220	dynein heavy chain, putative, (fragment) | location=TvY486_11:3180295-3193108(+) | length=4237 ; TOPep_Count=265	2	2	265	0.0170996	7.14571
TvY486_0704430	hypothetical protein, conserved | location=TvY486_07:1140956-1141942(-) | length=328 ; TOPep_Count=19	6	5	19	0.0115383	6.88394
TvY486_0041300;TvY486_0014750	hypothetical protein, conserved in T.vivax | location=TvY486_bin:22422570-22423400(+) | length=276 TOPep_Count=13	6	3	13	0.00145907	6.55147
TvY486_1115330	hypothetical protein, conserved | location=TvY486_11:4129934-4131805(+) | length=623 ; TOPep_Count=32	2	2	32	0.00039251	6.09214
TvY486_0501620	hypothetical protein, conserved (fragment) | location=TvY486_05:538723-539898(+) | length=392 ; TOPep_Count=24	6	6	24	0.00120154	5.69501
TvY486_1112070	N-acetyltransferase, putative | location=TvY486_11:3154615-3155058(+) | length=147 ; TOPep_Count=10	3	3	10	0.00104464	5.4436
TvY486_0807270	hypothetical protein, conserved | location=TvY486_08:2207627-2209297(+) | length=556 ; TOPep_Count=38	2	2	38	0.00248813	5.33019
TvY486_1014870	GDP-mannose 4,6 dehydratase, putative | location=TvY486_10:3855933-3857000(+) | length=355 ; TOPep_Count=27	9	9	27	0.00122795	5.28134
TvY486_0501330	ecotin, putative | location=TvY486_05:436712-437143(+) | length=143 ; TOPep_Count=12	3	3	12	0.000614191	4.98585
TvY486_1110560	signal recognition particle receptor like protein, putative | location=TvY486_11:2839394-2841121(+) | length=575 ; TOPep_Count=35	2	2	35	0.0173414	4.90325
TvY486_1014910	ABC transporter, putative | location=TvY486_10:3863508-3865286(+) | length=592 ; TOPep_Count=33	5	5	33	0.00114821	4.89115
TvY486_0040130	hypothetical protein, conserved in T. vivax | location=TvY486_bin:21739966-21741027(+) | length=353 TOPep_Count=16	7	5	16	0.000811544	4.85674
TvY486_0904360	hypothetical protein, conserved | location=TvY486_09:1224960-1225904(-) | length=314 ; TOPep_Count=20	4	4	20	0.0129773	4.81598
TvY486_1107780	proteasome beta 3 subunit, putative | location=TvY486_11:2177464-2178081(+) | length=205 ; TOPep_Count=9	4	2	9	0.0285401	4.73616
TvY486_0009400;TvY486_0704810	hypothetical protein, conserved | location=TvY486_bin:5077792-5079915(+) | length=707 TOPep_Count=42	10	10	42	0.000365144	4.7306
TvY486_1001520	small GTPase, putative | location=TvY486_10:381007-381894(-) | length=295 ; TOPep_Count=19	3	3	19	0.00352026	4.7279
TvY486_0502320	hypothetical protein, conserved | location=TvY486_05:794441-796843(+) | length=800 ; TOPep_Count=51	2	2	51	0.00180529	4.338
TvY486_1109110	hypothetical protein, conserved | location=TvY486_11:2448402-2449559(+) | length=385 ; TOPep_Count=22	3	3	22	0.011397	4.30377
TvY486_0037750	hypothetical protein, conserved in T. vivax | location=TvY486_bin:20566544-20567359(-) | length=271 TOPep_Count=17	6	3	17	0.0167806	4.22189
TvY486_0704550	hypothetical protein, conserved | location=TvY486_07:1173620-1176160(-) | length=846 ; TOPep_Count=47	3	3	47	0.0403101	4.08896
TvY486_0901260	hypothetical protein, conserved | location=TvY486_09:382467-382760(+) | length=97 ; TOPep_Count=6	2	2	6	0.00188321	4.06945
TvY486_1008330	glucose transporter, (fragment) | location=TvY486_10:2108131-2114523(+) | length=372 ; TOPep_Count=14	2	2	14	0.00320068	3.82976
TvY486_1106600	pretranslocation protein, alpha subunit, putative,SEC61-like (pretranslocation process) protein, putative | location=TvY486_11:1805560-1807005(-) | length=481 ;	4	4		0.00229865	3.79638
TvY486_0403390;TvY486_0403330	serine/threonine-protein phosphatase PP1, putative | location=TvY486_04:837638-838525(-) | length=295 ; TOPep_Count=18	3	3	18	0.01145	3.77411
TvY486_0806920	hypothetical protein, conserved (fragment) | location=TvY486_08:2010505-2012904(+) | length=799 ; TOPep_Count=47	2	2	47	0.0194672	3.59903
TvY486_0905960	hypothetical protein, conserved | location=TvY486_09:1594387-1595589(+) | length=400 ; TOPep_Count=27	2	2	27	0.0349459	3.56552
TvY486_0706790	hypothetical protein, conserved | location=TvY486_07:2112820-2113953(-) | length=377 ; TOPep_Count=15	2	2	15	0.00190704	3.56501
TvY486_0701510	hypothetical protein, conserved | location=TvY486_07:402094-402660(+) | length=188 ; TOPep_Count=12	3	3	12	0.000988653	3.5153
TvY486_1002990	hypothetical protein, conserved | location=TvY486_10:745809-746870(+) | length=353 ; TOPep_Count=24	2	2	24	0.0124745	3.4093
TvY486_0501230	ecotin, putative, (fragment) | location=TvY486_05:399005-399388(+) | length=127 ; TOPep_Count=8	2	2	8	0.00249236	3.39544
TvY486_0100700	vesicular-fusion protein nsf, putative | location=TvY486_01:191775-193967(+) | length=730 ; TOPep_Count=50	5	3	50	0.0031251	3.39494
TvY486_0301440	hypothetical protein, conserved | location=TvY486_03:417526-418440(-) | length=304 ; TOPep_Count=22	7	7	22	0.00404036	3.35642
TvY486_0000670;TvY486_0001720;TvY486_0031900	retrotransposon hot spot protein (RHS), putative | location=TvY486_bin:445739-448516(+) | length=925 TOPep_Count=60	25	2	60	0.0202318	3.18073
TvY486_0906750	hypothetical protein, conserved | location=TvY486_09:1774655-1777375(-) | length=906 ; TOPep_Count=40	2	2	40	0.0262083	3.17868
TvY486_0800150	peptidyl-prolyl cis-trans isomerase/rotamase, putative,PPIase, putative (PIN1) | location=TvY486_08:36302-36649(-) | length=115 ; TOPep_Count=6	6	6	6	0.00404036	3.16694
TvY486_0201660	GTP binding protein, putative | location=TvY486_02:907052-908236(-) | length=394 ; TOPep_Count=23	8	8	23	0.00438544	3.1543
TvY486_0904280	hypothetical protein, conserved | location=TvY486_09:1209149-1209604(-) | length=151 ; TOPep_Count=6	4	4	6	0.00459553	3.14403
TvY486_1111980	hypothetical protein, conserved | location=TvY486_11:3118846-3120555(+) | length=569 ; TOPep_Count=37	2	2	37	0.0449132	3.11414
TvY486_0901500	GTPase activating protein, putative, (fragment) | location=TvY486_09:448597-454605(+) | length=1359 ; TOPep_Count=74	2	2	74	0.0424294	3.07202
TvY486_1115920	hypothetical protein, conserved (fragment) | location=TvY486_11:4277493-4280751(-) | length=1051 ; TOPep_Count=109	6	6	109	0.00156781	3.06679
TvY486_1013030	hypothetical protein, conserved | location=TvY486_10:3308001-3309803(-) | length=600 ; TOPep_Count=40	2	2	40	0.0199415	3.02222
TvY486_0020470	flagellar attachment zone protein | location=TvY486_bin:11552180-11555197(+) | length=1006 TOPep_Count=63	5	5	63	0.00573117	3.01356
TvY486_1014720	histone H3 variant, putative | location=TvY486_10:3808719-3809348(+) | length=209 ; TOPep_Count=14	2	2	14	0.0385748	2.95279
TvY486_0400280	dynein heavy chain, putative, (fragment) | location=TvY486_04:74336-87262(-) | length=4107 ; TOPep_Count=256	7	4	256	0.0363374	2.91274
TvY486_0501280	60S acidic ribosomal protein, putative | location=TvY486_05:407246-407572(+) | length=108 ; TOPep_Count=4	2	2	4	0.0162029	2.87718
TvY486_1115670	coatomer epsilon subunit, putative | location=TvY486_11:4215286-4216260(-) | length=324 ; TOPep_Count=15	3	3	15	0.00691488	2.69105
TvY486_0703530	TPR-repeat-containing chaperone protein DNAJ, putative | location=TvY486_07:932400-933971(-) | length=523 ; TOPep_Count=29	5	5	29	0.00288447	2.69019
TvY486_1001390	hypoxanthine-guanine phosphoribosyltransferase, putative | location=TvY486_10:334994-335635(-) | length=213 ; TOPep_Count=13	11	10	13	0.0140894	2.65764
TvY486_0806020	hypothetical protein, conserved | location=TvY486_08:1722132-1722449(+) | length=105 ; TOPep_Count=6	6	6	6	0.00679576	2.62973
TvY486_0101060	hypothetical protein, conserved | location=TvY486_01:326776-327666(+) | length=296 ; TOPep_Count=18	5	5	18	0.025329	2.59951
TvY486_1102580	UDP-N-acetylglucosamine pyrophosphorylase, putative | location=TvY486_11:743663-745297(-) | length=544 ; TOPep_Count=40	3	3	40	0.00954116	2.59805
TvY486_0001060	receptor-type adenylate cyclase GRESAG, putative | location=TvY486_bin:701403-704762(+) | length=1119 TOPep_Count=64	3	2	64	0.0415136	2.5977
TvY486_0041625;TvY486_1001990	hexokinase, putative | location=TvY486_bin:22637385-22638263(-) | length=293 TOPep_Count=18	18	17	18	0.0221245	2.59283
TvY486_0400130	proteasome beta 7 subunit | location=TvY486_04:47485-48141(-) | length=218 ; TOPep_Count=7	3	3	7	0.0239209	2.55268
TvY486_1014320	sarcoplasmic reticulum glycoprotein, putative,sarcalumenin precursor, putative | location=TvY486_10:3684214-3685725(+) | length=503 ; TOPep_Count=25	4	4	25	0.013186	2.52958
TvY486_0200880	translation initiation factor IF-2, putative | location=TvY486_02:684736-687225(-) | length=829 ; TOPep_Count=46	4	4	46	0.00517141	2.51024
TvY486_1014300	C-terminal motor kinesin, putative, (fragment) | location=TvY486_10:3676516-3678276(+) | length=587 ; TOPep_Count=36	14	14	36	0.00691488	2.49972
TvY486_0400180	snoRNP protein GAR1, putative | location=TvY486_04:57685-58350(-) | length=221 ; TOPep_Count=12	2	2	12	0.0357366	2.43827
TvY486_0402240	sarcoplasmic reticulum glycoprotein, putative | location=TvY486_04:539189-540793(+) | length=534 ; TOPep_Count=34	4	4	34	0.00759689	2.35655
TvY486_1008760	hypothetical protein, conserved | location=TvY486_10:2212372-2214492(+) | length=706 ; TOPep_Count=30	7	7	30	0.00222054	2.32106
TvY486_0805980	lysophospholipase, putative,alpha/beta hydrolase, putative | location=TvY486_08:1716314-1716787(+) | length=157 ; TOPep_Count=10	2	2	10	0.0313063	2.2308
TY486_1009410	hypothetical protein, conserved,leucine-rich repeat protein (LRRP), putative | location=TvY486_10:2359118-2362357(+) | length=1079 ; TOPep_Count=50	27	25	50	0.00346656	2.2239
TvY486_0101280	hypothetical protein, conserved | location=TvY486_01:414557-415264(+) | length=235 ; TOPep_Count=14	3	3	14	0.0252488	2.1953
TvY486_0025450	mevalonate diphosphate decarboxylase | location=TvY486_bin:14181445-14182698(-) | length=417 TOPep_Count=24	3	3	24	0.00571603	2.19477
TvY486_1104190	hypothetical protein, conserved | location=TvY486_11:1193815-1196307(+) | length=830 ; TOPep_Count=30	3	3	30	0.0379538	2.19163
TvY486_1106760	hypothetical protein, conserved | location=TvY486_11:1844741-1847401(-) | length=886 ; TOPep_Count=35	5	5	35	0.0200916	2.17367
TvY486_1102460	dynein heavy chain, putative | location=TvY486_11:705344-718258(-) | length=4304 ; TOPep_Count=266	7	7	266	0.0285401	2.15852
TvY486_1001020	40S ribosomal protein S23 | location=TvY486_10:246149-246580(-) | length=143 ; TOPep_Count=10	4	4	10	0.0326865	2.15059
TvY486_0400460	50S ribosomal protein L7Ae, putative | location=TvY486_04:129417-129860(-) | length=147 ; TOPep_Count=8	3	3	8	0.0243146	2.09585
TvY486_1004030	ATP-dependent DEAD-box RNA helicase, putative | location=TvY486_10:1036073-1037305(-) | length=410 ; TOPep_Count=29	18	18	29	0.00273376	2.04621
TvY486_1004330	Transitional endoplasmic reticulum ATPase, putative,valosin-containing protein homolog | location=TvY486_10:1112723-1114123(+) | length=466 ; TOPep_Count=27	24	24	27	0.0394361	2.01351

## Sheet: MET>BSF
Accession	Description	Peptide count	Peptides used for	iBAQ	q Value	Max fold change
			quantitation
TvY486_0504020	hypothetical protein, unlikely | location=TvY486_05:1346924-1347928(-) | length=334 ; TOPep_Count=16	6	3	16	0.000278026	62.3365
TvY486_0501940	hypothetical protein, conserved | location=TvY486_05:681398-681613(+) | length=71 ; TOPep_Count=4	2	2	4	0.025901	32.0574
TvY486_0017890	hypothetical protein, conserved in T. vivax | location=TvY486_bin:9893321-9894397(+) | length=358 TOPep_Count=16	5	3	16	0.000188366	30.9196
TvY486_0044590	hypothetical protein, conserved in T. vivax | location=TvY486_bin:24226647-24227375(+) | length=242 TOPep_Count=12	8	8	12	0.000349225	28.8502
TvY486_0039920	hypothetical protein, conserved in T.vivax | location=TvY486_bin:21646794-21647720(-) | length=308 TOPep_Count=15	4	2	15	0.00416313	22.1904
TvY486_0014920	hypothetical protein | location=TvY486_bin:8009969-8010775(+) | length=268 TOPep_Count=11	4	4	11	0.000805684	17.1301
TvY486_0020670	hypothetical protein, conserved in T. vivax | location=TvY486_bin:11694872-11695738(-) | length=288 TOPep_Count=19	8	7	19	0.00108127	15.1453
TvY486_0603560	chaperonin HSP60/CNP60, putative | location=TvY486_06:1000724-1002328(-) | length=534 ; TOPep_Count=30	3	2	30	0.000760549	15.0973
TvY486_0044510;TvY486_0017330;TvY486_0036040	hypothetical protein, conserved in T. vivax | location=TvY486_bin:24168318-24170195(+) | length=625 TOPep_Count=36	5	3	36	0.0175621	10.5123
TvY486_0000050	hypothetical protein, conserved in T. vivax | location=TvY486_bin:36498-37601(+) | length=367 TOPep_Count=22	2	2	22	0.0115167	10.2425
TvY486_0016240	hypothetical protein | location=TvY486_bin:8825765-8826625(+) | length=286 TOPep_Count=16	5	5	16	0.00119862	9.72349
TvY486_0042170	phospholipase, putative | location=TvY486_bin:22931170-22932042(+) | length=290 TOPep_Count=18	2	2	18	0.0113961	9.33097
TvY486_0401700	glycosylphosphatidylinositol (GPI) anchor, putative, (fragment) | location=TvY486_04:409558-411670(-) | length=670 ; TOPep_Count=36	4	4	36	0.00544201	8.84606
TvY486_0805040	apurinic/apyrimidinic endonuclease, putative | location=TvY486_08:1491563-1492837(+) | length=424 ; TOPep_Count=22	13	13	22	0.000691246	7.41145
TvY486_0303770	fumarate hydratase, putative, (fragment) | location=TvY486_03:1132030-1134605(-) | length=549 ; TOPep_Count=37	8	7	37	0.000583532	7.06989
TvY486_1005190	hypothetical protein, conserved | location=TvY486_10:1249054-1250400(+) | length=448 ; TOPep_Count=28	4	4	28	0.0118306	6.58361
TvY486_0604340	leucine-rich repeat protein, putative | location=TvY486_06:1190959-1192623(+) | length=554 ; TOPep_Count=35	3	2	35	0.00160124	6.41585
TvY486_1002630	hypothetical protein, conserved | location=TvY486_10:650757-651335(+) | length=192 ; TOPep_Count=10	4	3	10	0.00804197	5.83242
TvY486_1001010	cell division protein kinase 2, (fragment) | location=TvY486_10:244348-245368(-) | length=306 ; TOPep_Count=20	3	3	20	0.00119862	5.55999
TvY486_0003530;TvY486_0016980;TvY486_0027810	retrotransposon hot spot (RHS) protein, putative | location=TvY486_bin:2139061-2141514(+) | length=817 TOPep_Count=48	29	9	48	0.00429582	5.46085
TvY486_0706610	hypothetical protein, conserved | location=TvY486_07:2018719-2019501(-) | length=260 ; TOPep_Count=11	2	2	11	0.00404036	5.19705
TvY486_0400840	hypothetical protein, conserved | location=TvY486_04:217905-219347(-) | length=480 ; TOPep_Count=24	7	7	24	0.00459553	5.14416
TvY486_0807410	hypothetical protein, conserved | location=TvY486_08:2234777-2235400(+) | length=207 ; TOPep_Count=13	2	2	13	0.0133513	4.85487
TvY486_1009330	selenophosphate synthetase, putative | location=TvY486_10:2324064-2325194(+) | length=376 ; TOPep_Count=16	3	3	16	0.0034134	4.62311
TvY486_0301770	serine/threonine-protein kinase, putative,protein kinase, putative | location=TvY486_03:486171-487343(+) | length=390 ; TOPep_Count=26	5	5	26	0.000632585	4.60806
TvY486_1005570	hypothetical protein, conserved | location=TvY486_10:1366887-1367831(+) | length=314 ; TOPep_Count=21	6	5	21	0.000679616	4.08802
TvY486_0202040	ATP-dependent Clp protease subunit, heat shock protein 100 (HSP100), putative,serine peptidase, putative | location=TvY486_02:1119032-1121635(+) | length=867 ; T	16	14		0.000402365	4.02179
TvY486_1101970	arginyl-tRNA synthetase, putative | location=TvY486_11:573491-575569(+) | length=692 ; TOPep_Count=47	4	4	47	0.00237628	3.98958
TvY486_1004660	hypothetical protein, conserved | location=TvY486_10:1164784-1166253(-) | length=489 ; TOPep_Count=25	4	4	25	0.00536627	3.72069
TvY486_0402630	hypothetical protein, conserved | location=TvY486_04:650000-650458(+) | length=152 ; TOPep_Count=12	11	11	12	0.00150035	3.55943
TvY486_0042580	retrotransposon hot spot protein (RHS) | location=TvY486_bin:23223886-23225766(+) | length=626 TOPep_Count=42	11	2	42	0.00903478	3.53701
TvY486_0304150	acyltransferase, putative | location=TvY486_03:1236907-1237812(-) | length=301 ; TOPep_Count=17	3	3	17	0.00190704	3.43038
TvY486_0011590	hypothetical protein, conserved in T. vivax | location=TvY486_bin:6282458-6283351(+) | length=298 TOPep_Count=18	8	2	18	0.0164337	3.39299
TvY486_1105620	malic enzyme, putative | location=TvY486_11:1580566-1582260(+) | length=564 ; TOPep_Count=26	15	6	26	0.00679576	3.11284
TvY486_1007520	GTPase activating protein, putative | location=TvY486_10:1932688-1934364(-) | length=558 ; TOPep_Count=25	3	2	25	0.0166396	3.09105
TvY486_0801450	hypothetical protein, conserved | location=TvY486_08:446925-449057(+) | length=710 ; TOPep_Count=41	3	3	41	0.00638144	3.07512
TvY486_1112550	glycosomal membrane protein, putative | location=TvY486_11:3273528-3274184(+) | length=218 ; TOPep_Count=16	6	6	16	0.0183264	3.0303
TvY486_0017320	tyrosine aminotransferase | location=TvY486_bin:9494402-9494902(+) | length=166 TOPep_Count=9	5	5	9	0.018816	3.013
TvY486_0803180	mitogen-activated protein kinase, putative, (fragment) | location=TvY486_08:977575-979141(-) | length=356 ; TOPep_Count=20	6	6	20	0.00226035	2.99888
TvY486_1006150	hypothetical protein, conserved | location=TvY486_10:1549482-1550987(-) | length=501 ; TOPep_Count=20	4	4	20	0.00774242	2.95223
TvY486_1116720;TvY486_1115840	iron superoxide dismutase, putative | location=TvY486_11:4478378-4478974(-) | length=198 ; TOPep_Count=9	6	6	9	0.00616561	2.81509
TvY486_0602030	RNA-binding protein, putative | location=TvY486_06:586715-589036(+) | length=773 ; TOPep_Count=38	5	5	38	0.00759689	2.77505
TvY486_0901800	ribosomal protein S6, putative, (fragment) | location=TvY486_09:549393-549707(+) | length=104 ; TOPep_Count=6	2	2	6	0.0202913	2.76
TvY486_0602590	hypothetical protein, conserved | location=TvY486_06:727070-728350(+) | length=426 ; TOPep_Count=14	3	3	14	0.0291998	2.74305
TvY486_0503470	hypothetical protein, conserved | location=TvY486_05:1089123-1091759(-) | length=878 ; TOPep_Count=45	3	3	45	0.0155353	2.70652
TvY486_1106950	hypothetical protein, conserved,aminopeptidase, putative,metallo-peptidase, Clan MF, Family M17 | location=TvY486_11:1905379-1906944(-) | length=522 ; TOPep_Coun	19	19		0.0288572	2.69459
TvY486_1006410	phosphomannomutase, putative | location=TvY486_10:1626018-1626755(+) | length=245 ; TOPep_Count=17	4	4	17	0.00842737	2.65153
TvY486_0101210	coatomer beta subunit, putative | location=TvY486_01:364375-367275(+) | length=966 ; TOPep_Count=48	13	13	48	0.00165	2.57363
TvY486_0702080	hypothetical protein, conserved (fragment) | location=TvY486_07:566237-569289(-) | length=522 ; TOPep_Count=34	11	11	34	0.0173309	2.55432
TvY486_0500500	NADH-dependent fumarate reductase, putative | location=TvY486_05:167539-170967(+) | length=1142 ; TOPep_Count=65	12	4	65	0.0226839	2.54163
TvY486_1110280	glycyl-tRNA synthetase, putative | location=TvY486_11:2789899-2791773(-) | length=624 ; TOPep_Count=40	6	6	40	0.000702287	2.48784
TvY486_0706340	hypothetical protein, conserved | location=TvY486_07:1806298-1806729(-) | length=143 ; TOPep_Count=9	2	2	9	0.0285401	2.45274
TvY486_0806050	inhibitor of cysteine peptidase, putative,ICP, putative | location=TvY486_08:1725699-1726061(+) | length=120 ; TOPep_Count=8	2	2	8	0.024362	2.43644
TvY486_1002460	hypothetical protein, conserved | location=TvY486_10:614245-615996(+) | length=583 ; TOPep_Count=34	5	5	34	0.0225979	2.39734
TvY486_1011680	protein kinase, putative,tyrosine protein kinase, putative | location=TvY486_10:2921081-2922235(+) | length=384 ; TOPep_Count=26	5	5	26	0.0332601	2.37492
TvY486_0500120	hypothetical protein, conserved | location=TvY486_05:22884-24221(-) | length=445 ; TOPep_Count=27	11	9	27	0.0262083	2.33924
TvY486_0601850	adenosine kinase, putative | location=TvY486_06:546539-547573(+) | length=344 ; TOPep_Count=16	7	7	16	0.0219049	2.33758
TvY486_1015110	proteasome regulatory non-ATP-ase subunit 9,19S proteasome regulatory subunit, putative | location=TvY486_10:3921320-3922537(+) | length=405 ; TOPep_Count=25	6	6	25	0.00772813	2.31969
TvY486_1014050	40S ribosomal protein S2, putative | location=TvY486_10:3618509-3619483(-) | length=324 ; TOPep_Count=22	12	12	22	0.0335264	2.24039
TvY486_1002900	calcium channel protein, putative, (fragment) | location=TvY486_10:713253-720929(+) | length=2523 ; TOPep_Count=109	3	3	109	0.0037371	2.20518
TvY486_0901350	ribosomal protein S7, putative | location=TvY486_09:395759-396367(+) | length=202 ; TOPep_Count=15	11	10	15	0.00731243	2.16921
TvY486_0801980	acetyl-CoA synthetase, putative, (fragment) | location=TvY486_08:569489-572101(+) | length=633 ; TOPep_Count=32	8	8	32	0.00671029	2.09752
